# Supplementary material for: HLA-C Peptide Repertoires as Predictors of Clinical Response during Early SARS-CoV-2 Infection
Source: Life (Basel). 2024 Sep 19;14(9):1181. doi: 10.3390/life14091181 (PMC11433606; doi:10.3390/life14091181)
Supplement: Supplementary file 1 [file life-14-01181-s001.zip]

Archive with 2 entries (2 files):
- TableS1.xlsx
- TableS2-4.xlsx
