# Supplementary material for: HLA-C Peptide Repertoires as Predictors of Clinical Response during Early SARS-CoV-2 Infection
Source: Life (Basel). 2024 Sep 19;14(9):1181. doi: 10.3390/life14091181 (PMC11433606; doi:10.3390/life14091181)
Supplement: Supplementary file 1 [file life-14-01181-s001.zip › TableS2-4.xlsx]

## Sheet: A
Allele	Protein	Mutation	Residue Start	Residue Stop	Peptide Sequence	EL	EL_Rank	BA	BA_Rank	IEDB ID	Specific MHC Binding	Non-specific Assay
A*01:01	NSP9	WT	23	32	CTDDNALAY	0.9973	0.0013	0.9118	0.0041	7121	1	qualitative binding, IFNg release, TNFa release
A*01:01	Spike	WT	865	874	LTDEMIAQY	0.9972	0.0014	0.86	0.0066	1310623	1	IFNg release, qualitative binding, activation, TNFa release, degranulation, granzyme B release, TNF release
A*01:01	NSP3	WT	819	829	TTDPSFLGRY	0.9972	0.0014	0.8381	0.0076	1310872		IFNg release, qualitative binding, cytotoxicity, TNFa release, TNF release, activation, degranulation, granzyme B release
A*11:01	NSP3	WT	1782	1791	STFNVPMEK	0.9952	0.0011	0.8918	0.0068	1311591	1	IFNg release, qualitative binding
A*23:01	Spike	S98F	90	99	VYFASTEKF	0.9936	0.0013	0.8407	0.0087
A*23:17	Spike	S98F	90	99	VYFASTEKF	0.9936	0.0013	0.8407	0.0087
A*29:01	NS8	WT	103	112	SFYEDFLEY	0.9935	0.0015	0.8791	0.0077
A*29:02	NS8	WT	103	112	SFYEDFLEY	0.9935	0.0015	0.8791	0.0077
A*24:02	Spike	S98F	90	99	VYFASTEKF	0.9932	0.0022	0.8067	0.0089
A*01:01	NSP9	WT	22	32	ACTDDNALAY	0.9917	0.0042	0.8116	0.0088
A*01:01	NSP9	WT	21	32	TACTDDNALAY	0.9917	0.0042	0.749	0.0141
A*26:01	NSP3	WT	685	694	ETISLAGSY	0.9914	0.0012	0.8881	0.0041
A*01:01	NSP5	WT	174	183	GTDLEGNFY	0.9903	0.0049	0.7899	0.0098	1311156	1	IFNg release, qualitative binding, cytotoxicity
A*11:01	N	WT	361	370	KTFPPTEPK	0.9899	0.0023	0.8021	0.0212	33667	1	IFNg release, qualitative binding, cytotoxicity, activation, TNFa release, IL-2 release
A*11:01	NSP3	WT	1374	1383	ASMPTTIAK	0.9894	0.0024	0.8623	0.0086	1310291	1	IFNg release, activation, TNFa release
A*01:01	NSP9	WT	23	33	CTDDNALAYY	0.9889	0.0056	0.8918	0.0051	7122	1	qualitative binding, IFNg release, cytotoxicity, degranulation, TNFa release
A*02:01	NSP6	WT	70	79	FLLPSLATV	0.9887	0.0047	0.9187	0.0072	16743	1	HLA class I, qualitative binding, IFNg release, TNFa release
A*24:02	NSP3	WT	718	727	YYTSNPTTF	0.9883	0.0037	0.7559	0.0235	1314077	1	HLA class I, qualitative binding, activation, IFNg release, TNFa release
A*01:01	NSP12	WT	450	459	ISDYDYYRY	0.9879	0.0061	0.802	0.0093	28464	1	Patr-B*01:01, qualitative binding, T cell binding
A*01:01	NSP12	WT	738	747	DTDFVNEFY	0.9876	0.0062	0.8292	0.008	1311144	1	IFNg release, qualitative binding, cytotoxicity
A*11:01	NSP3	WT	1057	1066	TTIKPVTYK	0.9873	0.0029	0.8343	0.0119	1313808	1
A*03:01	N	WT	361	371	KTFPPTEPKK	0.9864	0.0038	0.7232	0.0571	33668	1	IFNg release, activation
A*01:01	NSP3	WT	503	512	PTDNYITTY	0.9858	0.0071	0.7699	0.0118	1311201	1	qualitative binding, IFNg release, activation, cytotoxicity
A*03:01	N	WT	361	370	KTFPPTEPK	0.9856	0.004	0.726	0.0548	33667	1	IFNg release, qualitative binding, cytotoxicity, activation, TNFa release, IL-2 release
A*03:01	NSP3	WT	1782	1791	STFNVPMEK	0.9845	0.0043	0.7731	0.0265	1311591	1	IFNg release, qualitative binding
A*29:01	NSP4	WT	340	349	GVYSVIYLY	0.9843	0.0037	0.8574	0.0091
A*29:02	NSP4	WT	340	349	GVYSVIYLY	0.9843	0.0037	0.8574	0.0091
A*29:01	NSP3	WT	950	959	VMYMGTLSY	0.9834	0.0039	0.9073	0.0059	70040		activation
A*29:02	NSP3	WT	950	959	VMYMGTLSY	0.9834	0.0039	0.9073	0.0059	70040	1	activation
A*02:01	NSP8	WT	152	161	ALWEIQQVV	0.9825	0.0074	0.8387	0.0523	2998	1	qualitative binding, IFNg release, activation, T cell binding, cytotoxicity
A*26:01	NSP13	WT	56	65	DVTDVTQLY	0.9817	0.0025	0.6965	0.0133
A*68:01	NSP3	WT	1057	1066	TTIKPVTYK	0.9815	0.0083	0.8163	0.0656	1313808
A*68:01	NSP3	WT	1782	1791	STFNVPMEK	0.9813	0.0085	0.8496	0.0302	1311591		IFNg release, qualitative binding
A*68:01	NSP6	WT	130	139	TVYDDGARR	0.9812	0.0085	0.8275	0.0492
A*24:02	NSP3	WT	1349	1358	NYMPYFFTL	0.9811	0.0061	0.8629	0.0063	1310703	1	qualitative binding, activation, TNFa release
A*01:01	NS3	WT	207	216	FTSDYYQLY	0.981	0.0096	0.8448	0.0073	1309115	1	qualitative binding, IFNg release, activation, cytotoxicity, TNFa release, degranulation
A*01:01	NSP5	WT	173	183	AGTDLEGNFY	0.9807	0.0097	0.7476	0.0142
A*02:01	NSP4	WT	420	429	FLLNKEMYL	0.9802	0.0083	0.9091	0.008	16737	1	IFNg release, qualitative binding, activation, T cell binding, TNFa release, degranulation
A*11:01	NSP12	WT	324	333	TSFGPLVRK	0.9802	0.0045	0.8029	0.0209	66198	1	qualitative binding
A*01:01	NSP13	WT	57	65	VTDVTQLY	0.9798	0.0102	0.7082	0.0194
A*68:01	NSP3	WT	1252	1261	EVVGDIILK	0.9793	0.0094	0.7995	0.088
A*29:01	NSP12	WT	281	290	KLFDRYFKY	0.9792	0.0049	0.8474	0.0097	1312859		IFNg release, qualitative binding, TNFa release
A*29:02	NSP12	WT	281	290	KLFDRYFKY	0.9792	0.0049	0.8474	0.0097	1312859		IFNg release, qualitative binding, TNFa release
A*03:01	Spike	WT	454	463	RLFRKSNLK	0.9787	0.006	0.8547	0.0078	1075031	1	IFNg release, qualitative binding, activation, T cell binding
A*01:02	NSP3	WT	819	829	TTDPSFLGRY	0.9781	0.0021	0.7516	0.008	1310872		IFNg release, qualitative binding, cytotoxicity, TNFa release, TNF release, activation, degranulation, granzyme B release
A*03:02	N	WT	361	370	KTFPPTEPK	0.9779	0.004	0.7112	0.0495	33667		IFNg release, qualitative binding, cytotoxicity, activation, TNFa release, IL-2 release
A*01:01	NSP5	WT	172	183	HAGTDLEGNFY	0.9778	0.0114	0.6925	0.0254
A*01:01	NSP12	WT	709	720	STDGNKIADKY	0.9776	0.0114	0.634	0.0495
A*68:01	M	WT	137	147	ELVIGAVILR	0.9775	0.0103	0.8156	0.0665	44920		qualitative binding, dissociation constant KD, off rate, on rate, qualitative binding, IFNg release, cytotoxicity, proliferation, TNFa release, IL-2 release, degranulation, granzyme B release, activation, dissociation constant KD, perforin release, 3D structure, CCL4/MIP-1b release, T cell- APC binding, pathogen burden after challenge after adoptive transfer, decreased disease after adoptive tran…
A*24:02	NSP3	WT	717	727	VYYTSNPTTF	0.977	0.0074	0.7422	0.0312
A*03:02	NSP3	WT	1782	1791	STFNVPMEK	0.9762	0.0043	0.7804	0.0122	1311591		IFNg release, qualitative binding
A*11:01	NSP2	WT	102	111	KTIQPRVEK	0.9762	0.0054	0.7587	0.0597	1311176	1	IFNg release, qualitative binding, cytotoxicity
A*68:02	Spike	WT	777	786	NTQEVFAQV	0.9757	0.0051	0.867	0.0145
A*23:01	NS3	WT	112	121	VYFLQSINF	0.9752	0.0048	0.7931	0.022	1310934		IFNg release, qualitative binding, activation, cytotoxicity
A*23:17	NS3	WT	112	121	VYFLQSINF	0.9752	0.0048	0.7931	0.022	1310934		IFNg release, qualitative binding, activation, cytotoxicity
A*11:01	N	WT	361	371	KTFPPTEPKK	0.9748	0.0057	0.7475	0.0747	33668	1	IFNg release, activation
A*11:01	NSP12	WT	500	509	KSAGFPFNK	0.9747	0.0057	0.842	0.0099	33269	1	Patr-A*01:01, proliferation, activation, IFNg release
A*26:01	NSP12	WT	471	480	FVVEVVDKY	0.9747	0.0034	0.7288	0.0099	1332011		qualitative binding
A*68:01	NSP4	WT	214	223	TTFDSEYCR	0.9744	0.0129	0.8699	0.0154
A*29:01	NSP3	Q764H	764	773	HVVDMSMTY	0.9743	0.006	0.7912	0.0331
A*29:02	NSP3	Q764H	764	773	HVVDMSMTY	0.9743	0.006	0.7912	0.0331
A*23:01	NSP3	WT	1349	1358	NYMPYFFTL	0.9742	0.005	0.8782	0.0067	1310703		qualitative binding, activation, TNFa release
A*23:17	NSP3	WT	1349	1358	NYMPYFFTL	0.9742	0.005	0.8782	0.0067	1310703		qualitative binding, activation, TNFa release
A*11:01	N	P365L	361	370	KTFPLTEPK	0.9737	0.0059	0.8156	0.0174
A*68:01	NSP3	WT	1232	1242	EVVENPTIQK	0.9737	0.0135	0.7286	0.2734
A*26:01	NSP3	Q764H	764	773	HVVDMSMTY	0.9736	0.0036	0.7395	0.0095
A*01:01	NSP12	WT	907	916	LTNDNTSRY	0.9734	0.0139	0.701	0.0213	40050	1	qualitative binding, IFNg release
A*01:01	NSP8	WT	140	150	NTCDGTTFTY	0.9733	0.0139	0.7511	0.0138	1311195		IFNg release, cytotoxicity
A*01:01	N	WT	78	88	SSPDDQIGYY	0.973	0.0141	0.7154	0.0184	1542585	1	IFNg release
A*11:01	NSP3	WT	358	368	AVFDKNLYDK	0.9727	0.0062	0.8416	0.0099	1330429		qualitative binding
A*68:02	NS3	WT	247	256	HTIDGSSGV	0.9723	0.0058	0.8832	0.0099
A*01:02	Spike	WT	865	874	LTDEMIAQY	0.9721	0.0026	0.7409	0.0083	1310623		IFNg release, qualitative binding, activation, TNFa release, degranulation, granzyme B release, TNF release
A*80:01	NSP12	WT	281	290	KLFDRYFKY	0.9715	0.0027	0.7904	0.0085	1312859		IFNg release, qualitative binding, TNFa release
A*03:01	NSP3	WT	358	368	AVFDKNLYDK	0.9714	0.008	0.7712	0.0273	1330429		qualitative binding
A*01:01	NSP4	WT	36	47	HTDFSSEIIGY	0.9714	0.015	0.7081	0.0194	1074923		T cell binding
A*02:01	Spike	WT	269	278	YLQPRTFLL	0.9712	0.0129	0.8653	0.0227	1309147	1	qualitative binding, IFNg release, dissociation constant KD, activation, CCL4/MIP-1b release, granzyme B release, TNFa release, 3D structure, degranulation, perforin release, cytotoxicity, granzyme A release, proliferation
A*68:01	NSP3	WT	298	307	HVVGPNVNK	0.9712	0.0156	0.7751	0.1407	1312679
A*68:02	NSP3	WT	182	191	TTIQTIVEV	0.971	0.006	0.8063	0.0476	1938120		qualitative binding
A*24:02	NS3	WT	112	121	VYFLQSINF	0.9699	0.0097	0.7399	0.0323	1310934	1	IFNg release, qualitative binding, activation, cytotoxicity
A*01:01	NSP9	WT	58	67	KSDGTGTIY	0.9698	0.0161	0.6274	0.0531	33290	1
A*29:01	NS3	WT	207	216	FTSDYYQLY	0.9695	0.0072	0.8543	0.0093	1309115		qualitative binding, IFNg release, activation, cytotoxicity, TNFa release, degranulation
A*29:02	NS3	WT	207	216	FTSDYYQLY	0.9695	0.0072	0.8543	0.0093	1309115		qualitative binding, IFNg release, activation, cytotoxicity, TNFa release, degranulation
A*02:01	NSP3	WT	88	99	YLFDESGEFKL	0.9692	0.0142	0.8285	0.0613	1311238		HLA class I, IFNg release, qualitative binding, cytotoxicity
A*23:01	NSP3	WT	717	727	VYYTSNPTTF	0.9692	0.006	0.7697	0.0332
A*23:17	NSP3	WT	717	727	VYYTSNPTTF	0.9692	0.006	0.7697	0.0332
A*01:01	NSP13	WT	140	150	ATEETFKLSY	0.9692	0.0164	0.666	0.036	4934	1
A*01:02	NSP9	WT	23	32	CTDDNALAY	0.9691	0.0029	0.8226	0.0057	7121		qualitative binding, IFNg release, TNFa release
A*32:01	NS9b	WT	40	49	KVYPIILRL	0.9691	0.0028	0.7485	0.0194	2134152
A*23:01	NSP3	WT	718	727	YYTSNPTTF	0.9689	0.0061	0.7261	0.0656	1314077		HLA class I, qualitative binding, activation, IFNg release, TNFa release
A*23:17	NSP3	WT	718	727	YYTSNPTTF	0.9689	0.0061	0.7261	0.0656	1314077		HLA class I, qualitative binding, activation, IFNg release, TNFa release
A*68:02	NSP3	WT	1778	1787	NTFSSTFNV	0.9688	0.0065	0.9212	0.0067	2134220		qualitative binding
A*68:01	NSP3	WT	399	408	ESKPSVEQR	0.9684	0.0183	0.6866	0.4015	1316004		activation
A*01:01	NSP3	WT	502	512	VPTDNYITTY	0.9683	0.0171	0.7331	0.016
A*68:01	NSP3	WT	11	20	TVIEVQGYK	0.9671	0.0196	0.8675	0.0179
A*32:01	NSP6	WT	5	14	RTIKGTHHW	0.9671	0.003	0.7133	0.0324
A*36:01	NSP3	WT	819	829	TTDPSFLGRY	0.967	0.0027	0.7183	0.009	1310872		IFNg release, qualitative binding, cytotoxicity, TNFa release, TNF release, activation, degranulation, granzyme B release
A*68:02	NSP2	WT	373	382	ETAQNSVRV	0.9665	0.007	0.8197	0.0392
A*26:01	NSP2	WT	490	499	EIKESVQTF	0.9662	0.0046	0.6075	0.0385	1331598	1	HLA class I, qualitative binding
A*01:01	NSP2	WT	61	70	YTERSEKSY	0.9656	0.0189	0.5974	0.0707	1330663		qualitative binding
A*11:01	NSP3	WT	1781	1791	SSTFNVPMEK	0.9651	0.0079	0.8483	0.0095
A*01:01	NSP2	S65F	61	70	YTERFEKSY	0.9644	0.0197	0.6665	0.0358
A*03:01	NSP2	WT	102	111	KTIQPRVEK	0.9635	0.0104	0.6596	0.157	1311176		IFNg release, qualitative binding, cytotoxicity
A*68:01	NSP13	WT	551	561	ETAHSCNVNR	0.9634	0.0262	0.8318	0.0444
A*29:01	NSP3	WT	1566	1575	YIFFASFYY	0.9631	0.0087	0.9448	0.0035	74209		T cell binding, activation
A*29:02	NSP3	WT	1566	1575	YIFFASFYY	0.9631	0.0087	0.9448	0.0035	74209		T cell binding, activation
A*30:01	NSP2	WT	102	111	KTIQPRVEK	0.9627	0.0027	0.7676	0.0448	1311176		IFNg release, qualitative binding, cytotoxicity
A*68:01	NSP3	WT	1333	1342	STTTNIVTR	0.9626	0.0279	0.7593	0.1781	1596799		HLA class I
A*01:01	NSP13	WT	532	542	TVDSSQGSEY	0.9626	0.0216	0.6059	0.0655	66980	1
A*31:01	NSP2	WT	362	371	RVVRSIFSR	0.9625	0.0059	0.8434	0.0152
A*02:01	NS3	WT	139	148	LLYDANYFL	0.9618	0.0179	0.9193	0.0071	1311180	1	qualitative binding, IFNg release, activation, cytotoxicity, degranulation, TNFa release
A*01:01	Spike	WT	864	874	LLTDEMIAQY	0.9618	0.0225	0.7588	0.013	1332664		qualitative binding
A*01:01	NSP8	WT	62	72	MADQAMTQMY	0.9617	0.0226	0.7499	0.014	41022	1
A*03:01	NSP3	WT	1057	1066	TTIKPVTYK	0.9617	0.0115	0.6848	0.1141	1313808	1
A*29:01	NSP13	WT	291	300	FAIGLALYY	0.9609	0.0092	0.857	0.0091	1331931		qualitative binding
A*29:02	NSP13	WT	291	300	FAIGLALYY	0.9609	0.0092	0.857	0.0091	1331931		qualitative binding
A*03:01	NSP13	WT	209	219	VVYRGTTTYK	0.9605	0.0121	0.8296	0.0092	71918	1	qualitative binding, IFNg release
A*29:01	NSP3	WT	988	997	MMSAPPAQY	0.9605	0.0093	0.8226	0.0173
A*29:02	NSP3	WT	988	997	MMSAPPAQY	0.9605	0.0093	0.8226	0.0173
A*68:01	NSP12	WT	324	333	TSFGPLVRK	0.959	0.0329	0.7695	0.1531	66198	1	qualitative binding
A*26:01	NSP12	WT	534	543	NVIPTITQM	0.9588	0.0056	0.6161	0.0358	1333028		qualitative binding
A*68:01	NSP14	WT	268	279	HVASCDAIMTR	0.9587	0.0333	0.7295	0.2702
A*03:02	NSP12	WT	500	509	KSAGFPFNK	0.9581	0.0076	0.7609	0.0173	33269		Patr-A*01:01, proliferation, activation, IFNg release
A*01:01	NSP15	WT	217	226	AMDEFIERY	0.9577	0.0271	0.596	0.0716	1855507		qualitative binding
A*03:01	NSP13	WT	131	140	KLFAAETLK	0.9573	0.0139	0.8051	0.0137	31833	1	HLA class I, IFNg release, cytotoxicity, TNFa release, qualitative binding, activation, T cell binding
A*03:02	NSP3	WT	1374	1383	ASMPTTIAK	0.9568	0.0078	0.7183	0.045	1310291		IFNg release, activation, TNFa release
A*29:01	NSP3	WT	430	439	FLTENLLLY	0.9567	0.0102	0.828	0.016	1312466		qualitative binding
A*29:02	NSP3	WT	430	439	FLTENLLLY	0.9567	0.0102	0.828	0.016	1312466		qualitative binding
A*24:02	NSP3	WT	816	825	YYHTTDPSF	0.9563	0.016	0.6725	0.0781	1314074	1	activation
A*02:01	N	WT	222	231	LLLDRLNQL	0.9558	0.0208	0.7823	0.1398	37473	1	IFNg release, qualitative binding, cytotoxicity, TNFa release, activation, pathogen burden after challenge, proliferation, TNF release
A*03:02	N	WT	361	371	KTFPPTEPKK	0.9558	0.008	0.6413	0.1654	33668		IFNg release, activation
A*68:01	NS3	WT	8	17	FTIGTVTLK	0.9552	0.0373	0.8289	0.0476	1317058		HLA class I, activation
A*02:01	NS9b	WT	13	22	RLVDPQIQL	0.9552	0.0211	0.6322	0.6936	2134255
A*68:01	NSP3	WT	731	740	EVITFDNLK	0.955	0.0374	0.8618	0.0222
A*68:01	NSP3	WT	818	828	HTTDPSFLGR	0.955	0.0374	0.7954	0.0942	1318192		activation
A*31:01	NSP2	S369F	362	371	RVVRSIFFR	0.9549	0.0072	0.8883	0.0078
A*36:01	NSP9	WT	23	32	CTDDNALAY	0.9546	0.0037	0.8096	0.0061	7121		qualitative binding, IFNg release, TNFa release
A*68:01	NSP3	WT	685	695	ETISLAGSYK	0.9545	0.038	0.8621	0.022
A*11:01	NSP3	WT	1782	1793	STFNVPMEKLK	0.9542	0.0106	0.8172	0.017
A*03:02	NSP3	WT	358	368	AVFDKNLYDK	0.954	0.0083	0.7476	0.0227	1330429		qualitative binding
A*02:01	NSP7	WT	12	21	VLLSVLQQL	0.9535	0.0218	0.7335	0.2588	120287	1	qualitative binding, IFNg release, activation
A*36:01	Spike	WT	865	874	LTDEMIAQY	0.9534	0.0038	0.7394	0.0083	1310623		IFNg release, qualitative binding, activation, TNFa release, degranulation, granzyme B release, TNF release
A*02:01	NS3	WT	72	81	ALSKGVHFV	0.9532	0.022	0.7979	0.1068	1074846	1	qualitative binding, IFNg release, T cell binding, activation, cytotoxicity
A*29:01	NSP3	WT	764	773	QVVDMSMTY	0.9527	0.0114	0.7417	0.0781	1323646		activation, qualitative binding
A*29:02	NSP3	WT	764	773	QVVDMSMTY	0.9527	0.0114	0.7417	0.0781	1323646		activation, qualitative binding
A*31:01	NS7a	WT	81	90	SVSPKLFIR	0.9527	0.0075	0.7332	0.1413	62331
A*29:01	NSP12	WT	286	295	YFKYWDQTY	0.9526	0.0114	0.8099	0.0208
A*29:02	NSP12	WT	286	295	YFKYWDQTY	0.9526	0.0114	0.8099	0.0208
A*29:01	NSP12	WT	876	885	EYADVFHLY	0.9522	0.0116	0.7437	0.0755	14968
A*29:02	NSP12	WT	876	885	EYADVFHLY	0.9522	0.0116	0.7437	0.0755	14968	1
A*68:01	NSP2	WT	309	318	ETVKGLDYK	0.9519	0.0407	0.8294	0.047
A*24:02	Spike	WT	1208	1217	QYIKWPWYI	0.9516	0.0185	0.8329	0.0077	1310756	1	IFNg release, qualitative binding, activation, TNFa release, cytotoxicity, degranulation, IL-2 release
A*26:01	NSP3	WT	10	19	DTVIEVQGY	0.9516	0.0066	0.6913	0.0139
A*26:01	NSP3	WT	764	773	QVVDMSMTY	0.9516	0.0066	0.641	0.0273	1323646		activation, qualitative binding
A*80:01	NSP3	WT	950	959	VMYMGTLSY	0.9511	0.0046	0.8575	0.0058	70040		activation
A*11:01	NSP13	WT	278	289	STLQGPPGTGK	0.9505	0.0121	0.6466	0.2832
A*32:01	NSP12	WT	281	290	KLFDRYFKY	0.9504	0.0045	0.7619	0.0162	1312859		IFNg release, qualitative binding, TNFa release
A*68:01	NSP3	WT	576	587	ETKAIVSTIQR	0.9503	0.0422	0.7149	0.3177
A*29:01	NSP13	WT	209	218	VVYRGTTTY	0.9501	0.0122	0.7361	0.0858	71917		T cell binding
A*29:02	NSP13	WT	209	218	VVYRGTTTY	0.9501	0.0122	0.7361	0.0858	71917		T cell binding
A*11:01	NSP2	WT	628	637	VTNNTFTLK	0.95	0.0123	0.8168	0.0171	1311232	1	IFNg release, qualitative binding, cytotoxicity
A*68:01	NSP5	WT	92	101	DTANPKTPK	0.9499	0.0426	0.7456	0.2179
A*30:02	NSP12	WT	281	290	KLFDRYFKY	0.9498	0.0044	0.7647	0.0096	1312859		IFNg release, qualitative binding, TNFa release
A*02:01	NSP15	WT	297	306	LLLDDFVEI	0.9497	0.0236	0.8609	0.0262	37468	1	IFNg release, qualitative binding, activation
A*68:01	NSP2	WT	435	444	NIFGTVYEK	0.9491	0.0434	0.8276	0.0491
A*68:01	M	WT	138	147	LVIGAVILR	0.9487	0.0437	0.8061	0.0823	1321469		IFNg release, activation
A*11:01	NSP16	WT	8	17	GVAMPNLYK	0.9483	0.013	0.8203	0.0162	22916	1	T cell binding
A*24:02	NSP12	WT	37	46	IYNDKVAGF	0.948	0.0203	0.5349	0.2772	1310518	1
A*03:02	NSP3	WT	1057	1066	TTIKPVTYK	0.9479	0.0095	0.655	0.1374	1313808
A*03:01	Spike	WT	787	796	QIYKTPPIK	0.9478	0.0194	0.6659	0.1445	1313344	1
A*01:01	NSP3	WT	1119	1130	FADDLNQLTGY	0.9476	0.0324	0.6239	0.055	1087344		T cell binding, activation
A*29:01	NSP14	WT	56	65	SMMGFKMNY	0.9475	0.013	0.862	0.0088	59712
A*29:02	NSP14	WT	56	65	SMMGFKMNY	0.9475	0.013	0.862	0.0088	59712	1
A*02:01	NSP13	WT	239	248	TLVPQEHYV	0.9468	0.025	0.7254	0.2823	65132	1	HLA class I, cytotoxicity, IFNg release, TNFa release, qualitative binding, T cell binding, activation
A*68:01	NSP3	WT	1606	1615	TTIVNGVRR	0.9463	0.0459	0.7818	0.1262
A*03:02	N	P365L	361	370	KTFPLTEPK	0.9457	0.0099	0.7115	0.0492
A*68:01	Spike	WT	725	734	EILPVSMTK	0.9451	0.047	0.7296	0.2698	1315818		activation
A*01:01	N	WT	77	88	NSSPDDQIGYY	0.945	0.0333	0.6058	0.0655	1541833	1	HLA class I, qualitative binding
A*80:01	NSP12	WT	513	522	RLYYDSMSY	0.9449	0.0051	0.8129	0.0076	54847		T cell binding, qualitative binding
A*11:01	N	WT	359	370	AYKTFPPTEPK	0.9448	0.0144	0.6989	0.1572	1074864		T cell binding
A*68:01	NSP3	WT	1931	1940	QVVNVVTTK	0.9446	0.0475	0.7141	0.32	1323647		activation
A*11:01	Spike	WT	1065	1074	VTYVPAQEK	0.9444	0.0145	0.7411	0.0815	1310928	1	IFNg release, activation
A*03:01	NSP12	WT	281	290	KLFDRYFKY	0.9443	0.0213	0.7471	0.0407	1312859	1	IFNg release, qualitative binding, TNFa release
A*03:01	N	P365L	361	370	KTFPLTEPK	0.9442	0.0213	0.683	0.1164
A*23:01	NSP2	WT	497	506	TFFKLVNKF	0.9442	0.0128	0.679	0.1201
A*23:17	NSP2	WT	497	506	TFFKLVNKF	0.9442	0.0128	0.679	0.1201
A*24:02	NSP3	WT	364	373	LYDKLVSSF	0.9442	0.0214	0.5986	0.1645	1321531		activation
A*68:01	NSP1	WT	110	120	HVGEIPVAYR	0.9432	0.0488	0.8084	0.0802
A*26:01	NSP3	WT	1487	1497	ETIQITISSF	0.9432	0.0077	0.7808	0.008	1316066		activation
A*02:01	NSP4	WT	359	368	FLAHIQWMV	0.943	0.0263	0.9355	0.0057	1311559	1	qualitative binding, activation
A*23:01	Spike	WT	1208	1217	QYIKWPWYI	0.9428	0.0138	0.8617	0.0076	1310756		IFNg release, qualitative binding, activation, TNFa release, cytotoxicity, degranulation, IL-2 release
A*23:17	Spike	WT	1208	1217	QYIKWPWYI	0.9428	0.0138	0.8617	0.0076	1310756		IFNg release, qualitative binding, activation, TNFa release, cytotoxicity, degranulation, IL-2 release
A*30:01	N	WT	361	370	KTFPPTEPK	0.9425	0.0041	0.7753	0.0406	33667		IFNg release, qualitative binding, cytotoxicity, activation, TNFa release, IL-2 release
A*68:01	NSP3	WT	392	402	EVKPFITESK	0.9425	0.0494	0.7408	0.233	1316113		activation
A*03:01	NSP3	WT	1374	1383	ASMPTTIAK	0.9425	0.0222	0.6883	0.1095	1310291	1	IFNg release, activation, TNFa release
A*11:01	NS3	WT	58	67	SASKIITLK	0.9424	0.0153	0.7636	0.0544	1313530	1	qualitative binding
A*68:01	NSP14	WT	515	526	DTYNLWNTFTR	0.9419	0.0499	0.785	0.1185
A*01:01	NSP16	WT	171	182	ITEHSWNADLY	0.9414	0.0344	0.6883	0.0273
A*01:01	NSP9	WT	56	67	FPKSDGTGTIY	0.9413	0.0345	0.6273	0.0532
A*30:02	NSP13	WT	347	356	KVNSTLEQY	0.9409	0.0052	0.6746	0.0747	34144
A*68:01	NSP3	WT	1487	1498	ETIQITISSFK	0.9408	0.0514	0.7951	0.0947
A*03:01	NSP12	WT	324	333	TSFGPLVRK	0.9405	0.0232	0.6548	0.1669	66198	1	qualitative binding
A*11:01	NSP12	WT	95	104	AVAKHDFFK	0.9403	0.016	0.8338	0.0121	1312231	1	proliferation
A*01:01	NSP12	WT	737	747	VDTDFVNEFY	0.9401	0.0349	0.8084	0.009
A*31:01	E	WT	61	70	RVKNLNSSR	0.94	0.0095	0.8213	0.028	1691648		IFNg release, qualitative binding
A*32:01	NSP3	WT	1166	1175	KLLHKPIVW	0.94	0.0055	0.6882	0.0495
A*68:01	Spike	WT	394	404	NVYADSFVIR	0.9399	0.0529	0.8124	0.0706	1322744		activation, IFNg release
A*03:01	N	P365L	361	371	KTFPLTEPKK	0.9398	0.0236	0.6822	0.1174
A*03:01	NS3	WT	6	17	RIFTIGTVTLK	0.9388	0.0241	0.7328	0.0494	1075027		T cell binding
A*02:01	Spike	WT	976	985	VLNDILSRL	0.9385	0.028	0.7111	0.3345	69657	1	qualitative binding, IFNg release, TNFa release, activation, cytotoxicity, degranulation
A*03:01	NSP12	WT	500	509	KSAGFPFNK	0.9385	0.0242	0.7105	0.0731	33269	1	Patr-A*01:01, proliferation, activation, IFNg release
A*11:01	NSP2	WT	496	505	QTFFKLVNK	0.9376	0.0169	0.7876	0.0293	1313386	1
A*23:01	M	WT	95	104	YFIASFRLF	0.9372	0.0166	0.851	0.0082	1313989
A*23:17	M	WT	95	104	YFIASFRLF	0.9372	0.0166	0.851	0.0082	1313989
A*01:01	NSP12	WT	475	484	VVDKYFDCY	0.9371	0.0359	0.7233	0.0173	71635	1	T cell binding, qualitative binding
A*01:02	NSP12	WT	450	459	ISDYDYYRY	0.9371	0.0059	0.7222	0.0089	28464		Patr-B*01:01, qualitative binding, T cell binding
A*02:01	NSP14	WT	321	330	LLADKFPVL	0.9367	0.0286	0.7608	0.18	1330519	1	qualitative binding, activation, IFNg release
A*03:02	NSP2	WT	102	111	KTIQPRVEK	0.9366	0.012	0.6092	0.2417	1311176		IFNg release, qualitative binding, cytotoxicity
A*01:01	NSP4	WT	478	488	FSNSGSDVLY	0.9365	0.036	0.7676	0.012
A*24:02	NSP3	WT	1081	1090	YYKKDNSYF	0.9363	0.0237	0.6692	0.0802	1314075	1	qualitative binding, activation, IFNg release
A*03:01	NSP12	WT	569	578	RQFHQKLLK	0.9362	0.0254	0.7528	0.0373	55413	1	IFNg release
A*24:02	Spike	WT	1066	1076	TYVPAQEKNF	0.9362	0.0238	0.5738	0.2034
A*68:01	NSP3	T1336I	1333	1342	STTINIVTR	0.9358	0.0591	0.7337	0.2557
A*31:01	Spike	WT	458	467	KSNLKPFER	0.9357	0.0105	0.754	0.0987	1319957		activation
A*68:02	NSP13	WT	143	152	ETFKLSYGI	0.9353	0.0137	0.899	0.0085
A*26:01	NSP12	WT	879	888	DVFHLYLQY	0.9349	0.0089	0.5877	0.0456	10589
A*03:01	NSP12	WT	513	522	RLYYDSMSY	0.9336	0.0267	0.7947	0.0176	54847	1	T cell binding, qualitative binding
A*03:02	Spike	WT	454	463	RLFRKSNLK	0.9334	0.0128	0.8002	0.0095	1075031		IFNg release, qualitative binding, activation, T cell binding
A*02:01	NSP12	WT	123	132	TMADLVYAL	0.9333	0.0299	0.8701	0.0186	65176	1	qualitative binding, IFNg release, activation
A*01:02	NSP12	WT	738	747	DTDFVNEFY	0.9325	0.0063	0.7243	0.0089	1311144		IFNg release, qualitative binding, cytotoxicity
A*03:01	Spike	WT	1065	1074	VTYVPAQEK	0.9324	0.0273	0.6609	0.1543	1310928	1	IFNg release, activation
A*11:01	NSP3	WT	1233	1242	VVENPTIQK	0.9323	0.0187	0.6529	0.2672	71651	1
A*68:01	NSP12	WT	409	418	TVKPGNFNK	0.932	0.0659	0.7024	0.3544	67051	1	proliferation
A*02:05	Spike	WT	976	985	VLNDILSRL	0.9315	0.0145	0.7558	0.0923	69657		qualitative binding, IFNg release, TNFa release, activation, cytotoxicity, degranulation
A*02:01	NSP14	WT	176	185	NLSDRVVFV	0.9314	0.031	0.7801	0.144	1330540		qualitative binding
A*01:01	NSP3	WT	597	606	VVDYGARFY	0.9312	0.0378	0.606	0.0654	1327264		activation
A*01:01	NSP3	WT	1045	1056	ITDVFYKENSY	0.931	0.0379	0.6357	0.0488	1318987		qualitative binding, activation
A*26:01	NSP13	WT	447	458	EIVDTVSALVY	0.9309	0.0094	0.675	0.0163
A*68:01	NSP8	WT	88	97	QTMLFTMLR	0.9304	0.0689	0.8928	0.0087	52573	1	Patr-A*01:01, Patr-B*13:01
A*03:01	NSP12	WT	882	891	HLYLQYIRK	0.9304	0.0283	0.7584	0.0339	24322	1
A*68:02	NSP12	WT	397	406	SVAALTNNV	0.9297	0.015	0.849	0.023	1696182		qualitative binding
A*68:02	NSP3	WT	1481	1490	DTYPSLETI	0.9288	0.0151	0.6911	0.2428
A*01:01	NSP8	WT	141	150	TCDGTTFTY	0.9288	0.0386	0.5659	0.0916	2134292		qualitative binding
A*23:01	NSP3	WT	816	825	YYHTTDPSF	0.9285	0.0205	0.6855	0.1124	1314074		activation
A*23:17	NSP3	WT	816	825	YYHTTDPSF	0.9285	0.0205	0.6855	0.1124	1314074		activation
A*24:02	NSP3	WT	17	26	GYKSVNITF	0.9281	0.0275	0.5909	0.177
A*23:01	NSP3	WT	364	373	LYDKLVSSF	0.9274	0.0209	0.6	0.2657	1321531		activation
A*23:17	NSP3	WT	364	373	LYDKLVSSF	0.9274	0.0209	0.6	0.2657	1321531		activation
A*31:01	Spike	WT	1099	1108	GTHWFVTQR	0.9271	0.014	0.813	0.0328	1074915		activation, qualitative binding, T cell binding, IFNg release
A*68:02	NSP12	WT	922	931	EAMYTPHTV	0.927	0.0154	0.7751	0.0779
A*03:01	Spike	WT	302	311	TLKSFTVEK	0.927	0.03	0.7058	0.0784	1313756	1	activation
A*03:02	NSP13	WT	131	140	KLFAAETLK	0.9266	0.0144	0.782	0.0119	31833		HLA class I, IFNg release, cytotoxicity, TNFa release, qualitative binding, activation, T cell binding
A*80:01	NSP13	WT	209	218	VVYRGTTTY	0.9266	0.0068	0.6379	0.0636	71917		T cell binding
A*02:01	NS9b	WT	40	49	KVYPIILRL	0.9265	0.0343	0.6128	0.8	2134152
A*68:01	NSP3	WT	1202	1212	ETSNSFDVLK	0.9263	0.0744	0.8266	0.0502
A*03:01	NSP3	WT	1781	1791	SSTFNVPMEK	0.9262	0.0303	0.7203	0.0595
A*32:01	NSP6	H11N	5	14	RTIKGTNHW	0.9256	0.0068	0.6712	0.0561
A*24:02	Spike	WT	635	644	VYSTGSNVF	0.9255	0.0292	0.6235	0.1289	1313944	1	qualitative binding
A*01:01	NSP3	WT	818	829	HTTDPSFLGRY	0.9251	0.0397	0.653	0.0409	1074924		IFNg release, qualitative binding, T cell binding, activation
A*03:01	NSP16	WT	8	17	GVAMPNLYK	0.9249	0.0309	0.7325	0.0496	22916	1	T cell binding
A*01:02	NSP9	WT	22	32	ACTDDNALAY	0.9247	0.0071	0.6762	0.0116
A*11:01	NSP3	WT	1796	1805	ATAEAELAK	0.9246	0.0221	0.7296	0.1001
A*03:02	NSP16	WT	8	17	GVAMPNLYK	0.9244	0.015	0.7177	0.0454	22916		T cell binding
A*01:01	NSP13	WT	448	458	IVDTVSALVY	0.9243	0.04	0.7122	0.0189	29238	1	HLA class I, cytotoxicity, IFNg release, TNFa release, activation, qualitative binding
A*68:01	NSP15	WT	4	13	NVAFNVVNK	0.9242	0.0769	0.8025	0.0854
A*11:01	NSP3	WT	298	307	HVVGPNVNK	0.9241	0.0224	0.6695	0.2215	1312679	1
A*68:02	Spike	WT	718	727	FTISVTTEI	0.9236	0.016	0.8647	0.0153	1317060		qualitative binding, activation, IFNg release
A*26:01	NSP3	WT	1047	1056	DVFYKENSY	0.9231	0.0107	0.5126	0.0922	1315617		activation
A*11:01	NSP12	WT	409	418	TVKPGNFNK	0.923	0.0231	0.6891	0.1743	67051	1	proliferation
A*01:02	NSP5	WT	174	183	GTDLEGNFY	0.9225	0.0073	0.6565	0.0141	1311156		IFNg release, qualitative binding, cytotoxicity
A*36:01	NSP9	WT	58	67	KSDGTGTIY	0.922	0.0063	0.6509	0.0144	33290
A*02:01	NSP2	WT	265	274	GLNDNLLEI	0.9218	0.0373	0.7467	0.2156	1311994	1	qualitative binding, IFNg release
A*23:01	NSP3	WT	17	26	GYKSVNITF	0.9216	0.0234	0.6247	0.2164
A*23:17	NSP3	WT	17	26	GYKSVNITF	0.9216	0.0234	0.6247	0.2164
A*11:01	NSP12	WT	585	594	ATVVIGTSK	0.9214	0.024	0.7336	0.0929	5209	1	T cell binding, activation
A*02:01	NSP14	WT	184	193	VLWAHGFEL	0.921	0.0379	0.8602	0.0266	69850	1	T cell binding, qualitative binding
A*11:01	Spike	WT	89	98	GVYFASTEK	0.9208	0.0242	0.7903	0.0265	1312627	1	IFNg release, qualitative binding, activation
A*68:01	NS7a	WT	81	90	SVSPKLFIR	0.9208	0.0809	0.6994	0.3633	62331
A*01:01	NSP12	WT	877	885	YADVFHLY	0.9205	0.0422	0.647	0.0436
A*03:02	Spike	WT	302	311	TLKSFTVEK	0.9203	0.0163	0.7191	0.0445	1313756		activation
A*32:01	NSP13	WT	73	82	KSHKPPISF	0.9203	0.0073	0.5844	0.1334
A*68:02	NSP3	WT	612	621	TVASLINTL	0.9202	0.0165	0.7301	0.1503
A*26:01	NS3	WT	207	216	FTSDYYQLY	0.92	0.0114	0.7165	0.011	1309115		qualitative binding, IFNg release, activation, cytotoxicity, TNFa release, degranulation
A*29:01	Spike	WT	781	790	VFAQVKQIY	0.92	0.0213	0.6583	0.2087	1326322		activation, qualitative binding
A*29:02	Spike	WT	781	790	VFAQVKQIY	0.92	0.0213	0.6583	0.2087	1326322		activation, qualitative binding
A*31:01	Spike	WT	349	358	SVYAWNRKR	0.9196	0.0177	0.784	0.0586	1325172		IFNg release, activation
A*68:02	NSP7	WT	47	56	EAFEKMVSL	0.9196	0.0166	0.6545	0.3515	1310343		IFNg release
A*01:02	NSP9	WT	21	32	TACTDDNALAY	0.9195	0.0076	0.5957	0.0345
A*68:02	NSP2	WT	303	312	STSAFVETV	0.9188	0.0168	0.8227	0.0377	1333818		HLA class I, qualitative binding
A*29:01	NSP2	WT	388	397	TILDGISQY	0.9186	0.0218	0.6328	0.2573
A*29:02	NSP2	WT	388	397	TILDGISQY	0.9186	0.0218	0.6328	0.2573
A*03:01	Spike	WT	89	98	GVYFASTEK	0.9184	0.0337	0.7271	0.0539	1312627	1	IFNg release, qualitative binding, activation
A*02:01	NSP6	WT	141	150	TLMNVLTLV	0.9181	0.0398	0.8894	0.0098	1309141	1	qualitative binding, IFNg release, activation, cytotoxicity, degranulation
A*01:01	Spike	WT	604	613	TSNQVAVLY	0.9179	0.0437	0.6266	0.0536	1087414		activation, T cell binding, qualitative binding
A*02:01	NSP5	WT	219	228	FLNRFTTTL	0.9178	0.04	0.8254	0.0659	16786	1	qualitative binding, T cell binding, IFNg release
A*03:02	NSP12	WT	95	104	AVAKHDFFK	0.9178	0.0172	0.7624	0.0168	1312231		proliferation
A*01:01	NSP8	WT	3	13	ASEFSSLPSY	0.9175	0.0439	0.6819	0.0301	4381	1
A*68:01	NS3	WT	58	67	SASKIITLK	0.9169	0.0851	0.7379	0.2421	1313530		qualitative binding
A*01:01	Spike	WT	746	757	STECSNLLLQY	0.9168	0.0444	0.7228	0.0174	1333801		qualitative binding
A*32:01	N	WT	100	109	KMKDLSPRW	0.9167	0.0076	0.6445	0.0752	1087368		T cell binding, activation
A*29:01	NSP3	WT	1505	1514	LVAEWFLAY	0.9165	0.0225	0.844	0.0099	1321432		activation, IFNg release
A*29:02	NSP3	WT	1505	1514	LVAEWFLAY	0.9165	0.0225	0.844	0.0099	1321432		activation, IFNg release
A*29:01	NSP13	WT	290	300	HFAIGLALYY	0.9165	0.0225	0.8388	0.0119	23758
A*29:02	NSP13	WT	290	300	HFAIGLALYY	0.9165	0.0225	0.8388	0.0119	23758	1
A*68:01	NSP2	WT	496	505	QTFFKLVNK	0.9162	0.0859	0.7681	0.1566	1313386
A*24:02	NSP6	WT	84	93	VYMPASWVM	0.9162	0.0348	0.7369	0.0337	72100	1	activation, qualitative binding, IFNg release
A*01:02	NSP9	WT	58	67	KSDGTGTIY	0.9161	0.0079	0.552	0.0582	33290
A*03:01	Spike	WT	786	796	KQIYKTPPIK	0.916	0.0347	0.7045	0.0799
A*24:02	NSP4	WT	351	360	FYLTNDVSF	0.916	0.035	0.6764	0.0757	1312525	1
A*02:01	Spike	WT	109	118	TLDSKTQSL	0.915	0.0414	0.5223	1.5466	1075075		qualitative binding, T cell binding, activation
A*30:01	NSP5	WT	129	138	AMRPNFTIK	0.9149	0.0061	0.8507	0.0094
A*68:01	NSP3	WT	1644	1654	STFISDEVAR	0.9149	0.0873	0.7971	0.0905
A*80:01	NSP13	WT	316	325	ALCEKALKY	0.9146	0.008	0.6029	0.0945	2455
A*80:01	NSP4	WT	340	349	GVYSVIYLY	0.9145	0.008	0.7391	0.0152
A*03:02	NSP1	G7S	3	12	SLVPSFNEK	0.914	0.0185	0.6574	0.133
A*68:01	NSP3	WT	1829	1839	ETKDVVECLK	0.9138	0.0885	0.728	0.2755
A*23:01	Spike	WT	1066	1076	TYVPAQEKNF	0.9138	0.0262	0.591	0.2827
A*23:17	Spike	WT	1066	1076	TYVPAQEKNF	0.9138	0.0262	0.591	0.2827
A*68:01	NSP1	WT	162	172	NTKHSSGVTR	0.9137	0.0886	0.7151	0.317
A*24:02	M	WT	95	104	YFIASFRLF	0.9136	0.0364	0.7921	0.0095	1313989	1
A*24:02	NSP13	WT	397	406	VYIGDPAQL	0.9136	0.0364	0.507	0.3552	72048	1	HLA class I, IFNg release, qualitative binding, cytotoxicity, activation, TNFa release
A*33:03	NS7a	WT	81	90	SVSPKLFIR	0.9131	0.0093	0.6726	0.1528	62331
A*29:01	NSP1	WT	110	119	HVGEIPVAY	0.913	0.0238	0.6107	0.312	1332299		qualitative binding
A*29:02	NSP1	WT	110	119	HVGEIPVAY	0.913	0.0238	0.6107	0.312	1332299		qualitative binding
A*02:05	NSP3	WT	619	628	TLNDLNETL	0.9128	0.0169	0.7207	0.1494	1330621		qualitative binding
A*23:01	NSP12	WT	37	46	IYNDKVAGF	0.9122	0.0266	0.5291	0.452	1310518
A*23:17	NSP12	WT	37	46	IYNDKVAGF	0.9122	0.0266	0.5291	0.452	1310518
A*68:01	N	WT	360	370	YKTFPPTEPK	0.9121	0.0905	0.7821	0.1254	1328121		IFNg release, activation
A*02:05	NS9b	WT	40	49	KVYPIILRL	0.9121	0.017	0.5797	0.7932	2134152
A*03:01	NSP3	WT	1782	1793	STFNVPMEKLK	0.912	0.0364	0.6923	0.1042
A*01:01	NSP3	WT	1073	1083	EIDPKLDNYY	0.9119	0.0472	0.522	0.1323
A*11:01	NSP3	WT	1056	1066	TTTIKPVTYK	0.9115	0.0292	0.7622	0.0559
A*23:01	NSP3	WT	1512	1521	AYILFTRFF	0.9111	0.0269	0.7336	0.058	1312250		qualitative binding
A*23:17	NSP3	WT	1512	1521	AYILFTRFF	0.9111	0.0269	0.7336	0.058	1312250		qualitative binding
A*02:01	NS6	WT	3	12	HLVDFQVTI	0.9108	0.0436	0.7294	0.2706	24313
A*11:01	NSP3	WT	11	20	TVIEVQGYK	0.9106	0.0297	0.7975	0.0229
A*26:01	NSP2	WT	388	397	TILDGISQY	0.9105	0.0134	0.5006	0.106
A*03:02	NSP15	WT	26	35	IINNTVYTK	0.9104	0.0197	0.711	0.0496	1312703
A*30:02	NSP13	WT	209	218	VVYRGTTTY	0.9104	0.0078	0.6616	0.0902	71917		T cell binding
A*80:01	NSP13	WT	347	356	KVNSTLEQY	0.9102	0.0084	0.5405	0.1663	34144
A*02:01	NSP14	WT	494	503	YLDAYNMMI	0.9098	0.0441	0.9108	0.0079	74593	1	IFNg release, qualitative binding, T cell binding
A*02:01	NSP3	WT	619	628	TLNDLNETL	0.9092	0.0444	0.6724	0.494	1330621		qualitative binding
A*36:01	NSP9	WT	22	32	ACTDDNALAY	0.9086	0.0074	0.6766	0.0111
A*01:02	NS3	WT	207	216	FTSDYYQLY	0.9084	0.0086	0.7643	0.0076	1309115		qualitative binding, IFNg release, activation, cytotoxicity, TNFa release, degranulation
A*68:01	NSP15	WT	215	225	ELAMDEFIER	0.9084	0.0958	0.7413	0.2316
A*29:01	NSP13	WT	290	299	HFAIGLALY	0.9082	0.0257	0.7855	0.0372	23757
A*29:02	NSP13	WT	290	299	HFAIGLALY	0.9082	0.0257	0.7855	0.0372	23757	1
A*24:02	NSP6	WT	242	252	YDYLVSTQEF	0.9082	0.0397	0.7598	0.0193	1330657		qualitative binding
A*29:01	NSP4	WT	197	206	SIIQFPNTY	0.9081	0.0258	0.6402	0.2422	1324477		activation
A*29:02	NSP4	WT	197	206	SIIQFPNTY	0.9081	0.0258	0.6402	0.2422	1324477		activation
A*11:01	N	P365L	361	371	KTFPLTEPKK	0.9079	0.0309	0.7381	0.0858
A*03:01	NSP2	WT	628	637	VTNNTFTLK	0.9077	0.0383	0.7117	0.0717	1311232	1	IFNg release, qualitative binding, cytotoxicity
A*11:01	NSP3	WT	954	963	GTLSYEQFK	0.9076	0.031	0.8066	0.0197
A*02:01	NSP12	WT	854	863	LMIERFVSL	0.9069	0.0456	0.826	0.065	38043	1	qualitative binding, T cell binding
A*11:01	NSP10	A23S	20	29	AVDSAKAYK	0.9069	0.0313	0.7415	0.081
A*01:01	NS3	WT	208	216	TSDYYQLY	0.9067	0.0502	0.658	0.0389
A*68:01	Spike	WT	780	791	EVFAQVKQIYK	0.9062	0.099	0.7462	0.216
A*29:01	NS3	WT	206	216	YFTSDYYQLY	0.9054	0.0272	0.8554	0.0092	1327990		activation, IFNg release, qualitative binding
A*29:02	NS3	WT	206	216	YFTSDYYQLY	0.9054	0.0272	0.8554	0.0092	1327990		activation, IFNg release, qualitative binding
A*02:05	NSP6	WT	70	79	FLLPSLATV	0.9047	0.0179	0.8513	0.0121	16743		HLA class I, qualitative binding, IFNg release, TNFa release
A*24:02	NSP4	WT	486	495	LYQPPQTSI	0.9047	0.042	0.5197	0.317	40914	1	qualitative binding
A*02:05	NSP12	WT	741	750	FVNEFYAYL	0.9046	0.0179	0.9139	0.006	1332008		IFNg release, qualitative binding
A*03:01	Spike	WT	408	418	RQIAPGQTGK	0.9045	0.0396	0.6391	0.1977
A*03:02	NSP12	WT	324	333	TSFGPLVRK	0.9041	0.0238	0.62	0.2108	66198		qualitative binding
A*02:05	NSP15	WT	312	321	SVVSKVVKV	0.904	0.0179	0.5954	0.6849	1333878		HLA class I, qualitative binding
A*01:01	M	WT	171	180	ATSRTLSYY	0.9034	0.0521	0.6529	0.041	5149	1	qualitative binding, IFNg release, activation, cytotoxicity
A*03:01	NSP3	WT	950	959	VMYMGTLSY	0.9032	0.0404	0.8235	0.0095	70040		activation
A*01:02	NSP9	WT	23	33	CTDDNALAYY	0.9031	0.0091	0.8078	0.0062	7122		qualitative binding, IFNg release, cytotoxicity, degranulation, TNFa release
A*68:01	NSP3	WT	10	20	DTVIEVQGYK	0.903	0.1045	0.8021	0.0858	1315599		activation
A*11:01	NSP3	WT	1931	1940	QVVNVVTTK	0.9028	0.033	0.6662	0.2311	1323647		activation
A*02:01	NSP12	WT	334	343	FVDGVPFVV	0.9027	0.0477	0.8133	0.0805	18133	1	T cell binding, IFNg release, qualitative binding
A*29:01	Spike	WT	361	370	CVADYSVLY	0.9026	0.0287	0.8332	0.0146	7247		qualitative binding, activation, IFNg release
A*29:02	Spike	WT	361	370	CVADYSVLY	0.9026	0.0287	0.8332	0.0146	7247	1	qualitative binding, activation, IFNg release
A*29:01	NSP12	WT	513	522	RLYYDSMSY	0.9023	0.0288	0.7844	0.038	54847		T cell binding, qualitative binding
A*29:02	NSP12	WT	513	522	RLYYDSMSY	0.9023	0.0288	0.7844	0.038	54847		T cell binding, qualitative binding
A*29:01	NSP3	WT	626	635	TLVTMPLGY	0.9021	0.0289	0.7634	0.0568
A*29:02	NSP3	WT	626	635	TLVTMPLGY	0.9021	0.0289	0.7634	0.0568
A*30:01	NSP3	WT	1374	1383	ASMPTTIAK	0.9021	0.0071	0.7535	0.053	1310291		IFNg release, activation, TNFa release
A*24:02	NSP2	WT	497	506	TFFKLVNKF	0.9021	0.0437	0.5615	0.2241
A*30:01	NS3	WT	59	68	ASKIITLKK	0.902	0.0071	0.7773	0.0395
A*24:02	NSP3	WT	1512	1521	AYILFTRFF	0.9017	0.044	0.671	0.079	1312250	1	qualitative binding
A*23:01	M	WT	94	104	SYFIASFRLF	0.9012	0.0296	0.8819	0.0065	1310831		IFNg release
A*23:17	M	WT	94	104	SYFIASFRLF	0.9012	0.0296	0.8819	0.0065	1310831		IFNg release
A*24:02	NSP3	S702F	697	706	SYSGQFTQL	0.9012	0.0443	0.5481	0.2468
A*68:01	NSP12	WT	775	784	LVASIKNFK	0.9011	0.1078	0.845	0.0335	1313112
A*33:01	NSP9	WT	47	56	DLQDLKWAR	0.9011	0.0089	0.7742	0.0164
A*03:02	NSP3	WT	1781	1791	SSTFNVPMEK	0.9011	0.0264	0.7057	0.0559
A*11:01	NSP3	WT	579	588	AIVSTIQRK	0.901	0.0337	0.6726	0.2128	1314349		activation
A*30:02	NSP3	WT	950	959	VMYMGTLSY	0.9006	0.0087	0.785	0.0088	70040	1	activation
A*11:01	Spike	WT	1020	1029	ASANLAATK	0.9003	0.034	0.7744	0.0423	4321	1	IFNg release
A*36:01	NSP5	WT	174	183	GTDLEGNFY	0.9001	0.0081	0.6741	0.0115	1311156		IFNg release, qualitative binding, cytotoxicity
A*11:01	NSP3	WT	1373	1383	KASMPTTIAK	0.8998	0.0342	0.7821	0.0346
A*02:01	NSP3	WT	857	866	YLATALLTL	0.8997	0.0492	0.8284	0.0614	1312062	1	qualitative binding, activation, IFNg release, cytotoxicity, degranulation
A*68:01	NSP3	WT	206	216	EVNSFSGYLK	0.8994	0.1109	0.8419	0.0357
A*31:01	NSP2	WT	530	539	VTHSKGLYR	0.8994	0.0279	0.7543	0.0981
A*29:01	NSP12	WT	875	885	QEYADVFHLY	0.8993	0.0303	0.7209	0.101	50727
A*29:02	NSP12	WT	875	885	QEYADVFHLY	0.8993	0.0303	0.7209	0.101	50727
A*32:01	NSP13	P77L	73	82	KSHKLPISF	0.8991	0.0092	0.6543	0.0663
A*01:02	NSP3	WT	503	512	PTDNYITTY	0.8989	0.0095	0.623	0.0201	1311201		qualitative binding, IFNg release, activation, cytotoxicity
A*23:01	NSP12	WT	68	78	SYFVVKRHTF	0.8986	0.0308	0.7632	0.0376	1330608
A*23:17	NSP12	WT	68	78	SYFVVKRHTF	0.8986	0.0308	0.7632	0.0376	1330608
A*03:01	Spike	WT	142	151	GVYYHKNNK	0.898	0.0456	0.6925	0.104	1312630		IFNg release, qualitative binding, activation
A*68:01	NSP12	WT	110	119	MVPHISRQR	0.8976	0.1141	0.738	0.2418
A*29:01	NSP14	WT	438	447	NLKQLPFFY	0.8976	0.0312	0.7256	0.0965
A*29:02	NSP14	WT	438	447	NLKQLPFFY	0.8976	0.0312	0.7256	0.0965
A*03:01	NSP2	WT	102	112	KTIQPRVEKK	0.8976	0.0459	0.6002	0.2969
A*68:01	N	WT	53	62	FTALTQHGK	0.8971	0.1151	0.8239	0.0549	1546637		IFNg release, qualitative binding
A*01:02	NSP13	WT	57	65	VTDVTQLY	0.8967	0.0097	0.6036	0.0316
A*36:01	NSP12	WT	450	459	ISDYDYYRY	0.8966	0.0084	0.698	0.0096	28464		Patr-B*01:01, qualitative binding, T cell binding
A*02:01	NSP3	WT	1514	1523	ILFTRFFYV	0.8965	0.0508	0.9222	0.0069	1309121	1	IFNg release, qualitative binding, activation
A*03:02	NSP12	WT	863	872	AIDAYPLTK	0.8965	0.0306	0.6295	0.1891	1865
A*02:05	NSP12	WT	123	132	TMADLVYAL	0.8963	0.0188	0.8794	0.0084	65176		qualitative binding, IFNg release, activation
A*03:02	NSP1	WT	3	12	SLVPGFNEK	0.8963	0.0307	0.6292	0.1897
A*24:02	NSP3	WT	951	962	MYMGTLSYEQF	0.896	0.0478	0.7956	0.0094
A*68:01	Spike	WT	637	647	STGSNVFQTR	0.896	0.1171	0.7369	0.2451	1325105		activation
A*24:02	NSP6	WT	115	124	MYASAVVLL	0.896	0.0478	0.7089	0.0533	1313188	1	qualitative binding, activation
A*23:01	NSP3	WT	1081	1090	YYKKDNSYF	0.8958	0.0325	0.6509	0.1662	1314075		qualitative binding, activation, IFNg release
A*23:17	NSP3	WT	1081	1090	YYKKDNSYF	0.8958	0.0325	0.6509	0.1662	1314075		qualitative binding, activation, IFNg release
A*01:01	NSP9	WT	24	32	TDDNALAY	0.8956	0.0565	0.6123	0.0616
A*26:01	Spike	WT	780	790	EVFAQVKQIY	0.8955	0.016	0.5604	0.0625	1316108		activation
A*29:01	NSP3	WT	1513	1522	YILFTRFFY	0.8954	0.0322	0.9062	0.006	1597427		activation
A*29:02	NSP3	WT	1513	1522	YILFTRFFY	0.8954	0.0322	0.9062	0.006	1597427		activation
A*24:02	Spike	WT	159	169	VYSSANNCTF	0.8954	0.0481	0.6906	0.0661	1327695	1	IFNg release, activation
A*68:02	NSP15	WT	312	321	SVVSKVVKV	0.895	0.0209	0.6131	0.5179	1333878		HLA class I, qualitative binding
A*02:05	Spike	WT	417	426	KIADYNYKL	0.8945	0.0191	0.7595	0.0874	1319519		qualitative binding, IFNg release, activation, granzyme B release, proliferation, TNFa release
A*01:01	NSP5	WT	45	55	TSEDMLNPNY	0.8945	0.0571	0.6432	0.0454	1330632		qualitative binding
A*31:01	NS7a	WT	70	79	GVKHVYQLR	0.8942	0.0302	0.7505	0.1059
A*29:01	NSP6	WT	77	86	TVAYFNMVY	0.8941	0.0328	0.8343	0.0141	66956		qualitative binding
A*29:02	NSP6	WT	77	86	TVAYFNMVY	0.8941	0.0328	0.8343	0.0141	66956	1	qualitative binding
A*68:01	NS3	WT	227	236	HVTFFIYNK	0.8935	0.1216	0.8677	0.0177	1318207
A*02:01	NSP16	WT	53	62	YLNTLTLAV	0.8931	0.0525	0.8863	0.0103	74850	1	qualitative binding, T cell binding
A*02:01	M	WT	15	24	KLLEQWNLV	0.8929	0.0526	0.817	0.0762	1309124	1	IFNg release, qualitative binding, activation
A*03:02	NSP2	WT	628	637	VTNNTFTLK	0.8926	0.0323	0.6855	0.085	1311232		IFNg release, qualitative binding, cytotoxicity
A*31:01	Spike	WT	36	45	VYYPDKVFR	0.8922	0.0325	0.7391	0.1295	1625462		qualitative binding, IFNg release
A*11:01	NSP2	WT	102	112	KTIQPRVEKK	0.8921	0.0373	0.6619	0.2435
A*02:01	NSP13	WT	146	155	KLSYGIATV	0.8917	0.0532	0.8008	0.1002	32183	1	qualitative binding, IFNg release, T cell binding, activation, degranulation, TNFa release
A*02:05	NSP15	WT	243	252	SQLGGLHLL	0.8916	0.0194	0.7697	0.0748	1330599		qualitative binding
A*24:02	M	WT	94	104	SYFIASFRLF	0.8915	0.0505	0.829	0.0078	1310831	1	IFNg release
A*68:01	Spike	WT	1099	1108	GTHWFVTQR	0.8909	0.1262	0.7554	0.1888	1074915		activation, qualitative binding, T cell binding, IFNg release
A*24:02	NSP1	WT	135	144	SYGADLKSF	0.8909	0.0508	0.5902	0.178
A*03:01	NSP2	WT	496	505	QTFFKLVNK	0.8908	0.0518	0.6531	0.1705	1313386
A*33:01	NS8	WT	40	49	HFYSKWYIR	0.8904	0.0099	0.8479	0.0078
A*24:02	Spike	WT	368	378	LYNSASFSTF	0.8904	0.051	0.806	0.0089	1330526	1	IFNg release
A*01:01	NSP12	WT	449	459	AISDYDYYRY	0.8902	0.0595	0.6346	0.0493	2078
A*68:01	NSP15	WT	82	91	NTVIWDYKR	0.8901	0.1276	0.8356	0.0403
A*32:01	N	WT	266	275	KAYNVTQAF	0.8901	0.01	0.7484	0.0194	1074947		IFNg release, activation, T cell binding
A*29:01	NSP5	WT	201	210	TVNVLAWLY	0.8898	0.0349	0.8101	0.0207
A*29:02	NSP5	WT	201	210	TVNVLAWLY	0.8898	0.0349	0.8101	0.0207
A*33:03	NSP3	WT	399	408	ESKPSVEQR	0.8891	0.0139	0.5882	0.3952	1316004		activation
A*68:01	NSP4	WT	39	48	FSSEIIGYK	0.8889	0.1297	0.8574	0.0248
A*02:05	NSP2	WT	420	429	YITGGVVQL	0.8886	0.0197	0.6782	0.2662	1312060
A*68:01	NSP3	WT	1056	1066	TTTIKPVTYK	0.8885	0.1304	0.7221	0.2958
A*03:02	NSP13	WT	209	219	VVYRGTTTYK	0.8882	0.0341	0.7414	0.0272	71918		qualitative binding, IFNg release
A*68:01	NSP13	WT	557	568	NVNRFNVAITR	0.888	0.1313	0.7378	0.2424
A*01:02	NSP12	WT	907	916	LTNDNTSRY	0.8879	0.0115	0.6274	0.0192	40050		qualitative binding, IFNg release
A*03:01	NSP16	WT	16	25	KMQRMLLEK	0.8875	0.054	0.7796	0.0238	32390	1	T cell binding
A*23:01	NSP4	WT	351	360	FYLTNDVSF	0.8874	0.0377	0.707	0.0863	1312525
A*23:17	NSP4	WT	351	360	FYLTNDVSF	0.8874	0.0377	0.707	0.0863	1312525
A*68:02	Spike	WT	1168	1177	DISGINASV	0.8873	0.0229	0.7856	0.0655
A*68:01	Spike	WT	370	379	NSASFSTFK	0.8867	0.1335	0.8631	0.0214	1313244		IFNg release, activation
A*29:01	NSP13	WT	62	71	QLYLGGMSY	0.8863	0.0365	0.7293	0.0933
A*29:02	NSP13	WT	62	71	QLYLGGMSY	0.8863	0.0365	0.7293	0.0933
A*68:01	NSP4	WT	455	465	SGAMDTTSYR	0.8862	0.1345	0.8149	0.0673
A*03:02	NSP3	WT	30	39	RIDKVLNEK	0.8862	0.0349	0.5942	0.2873
A*01:01	NS3	WT	206	216	YFTSDYYQLY	0.886	0.062	0.7362	0.0156	1327990		activation, IFNg release, qualitative binding
A*29:01	NSP13	WT	63	72	LYLGGMSYY	0.8853	0.037	0.7491	0.0688
A*29:02	NSP13	WT	63	72	LYLGGMSYY	0.8853	0.037	0.7491	0.0688
A*24:02	NSP3	WT	1184	1193	TYKPNTWCI	0.8853	0.0532	0.7056	0.0554	1313820	1
A*30:01	N	WT	361	371	KTFPPTEPKK	0.8853	0.0083	0.6812	0.1716	33668		IFNg release, activation
A*29:01	NSP12	L270F	265	274	YIKWDFLKY	0.8851	0.0371	0.7406	0.0795
A*29:02	NSP12	L270F	265	274	YIKWDFLKY	0.8851	0.0371	0.7406	0.0795
A*11:01	NSP13	WT	209	219	VVYRGTTTYK	0.884	0.0411	0.8095	0.0189	71918	1	qualitative binding, IFNg release
A*32:01	NSP3	WT	1537	1546	AVHFISNSW	0.8839	0.0109	0.6971	0.0397	1315045		activation
A*02:01	NS9b	WT	63	72	SLEDKAFQL	0.8838	0.0572	0.5978	0.9002	1333588
A*03:01	NSP3	WT	1373	1383	KASMPTTIAK	0.8835	0.0566	0.6936	0.1025
A*24:02	Spike	WT	448	457	NYNYLYRLF	0.8832	0.0541	0.7166	0.0473	1313269	1	qualitative binding, IFNg release, activation, IL-2 release, TNFa release
A*03:01	NSP1	G7S	3	12	SLVPSFNEK	0.8831	0.0569	0.6244	0.2339
A*01:01	NSP3	WT	501	512	KVPTDNYITTY	0.8831	0.0636	0.5163	0.1402
A*11:01	NSP10	WT	20	29	AVDAAKAYK	0.883	0.0418	0.75	0.0722
A*68:01	NSP3	WT	1781	1791	SSTFNVPMEK	0.8828	0.1404	0.7678	0.1573
A*32:01	NSP14	WT	512	521	KQFDTYNLW	0.8828	0.0111	0.6856	0.0508	32976		T cell binding, IFNg release, qualitative binding
A*11:01	NSP12	WT	863	872	AIDAYPLTK	0.8826	0.0421	0.6943	0.1651	1865	1
A*01:02	N	WT	78	88	SSPDDQIGYY	0.8826	0.013	0.6236	0.0199	1542585		IFNg release
A*68:01	NSP2	WT	354	363	YAFASEAAR	0.8824	0.1411	0.8555	0.0261
A*03:02	Spike	WT	1065	1074	VTYVPAQEK	0.8821	0.0366	0.6132	0.2302	1310928		IFNg release, activation
A*03:01	NSP3	WT	286	295	VLSGHNLAK	0.882	0.0577	0.7246	0.056	1313890	1
A*68:01	NSP2	WT	99	108	SIIKTIQPR	0.882	0.1418	0.697	0.3702
A*03:01	NSP3	WT	1399	1408	YLKSPNFSK	0.8815	0.058	0.6424	0.1914
A*26:01	NSP4	WT	134	143	YTPSKLIEY	0.8815	0.0177	0.5757	0.05	76156	1	qualitative binding
A*01:01	NS3	WT	175	185	TTSPISEHDY	0.8812	0.0647	0.5177	0.1383	1075082		T cell binding
A*03:01	NSP14	WT	53	62	RLISMMGFK	0.881	0.0584	0.8319	0.0091	54597	1
A*24:02	NSP6	WT	243	252	DYLVSTQEF	0.8809	0.0551	0.5284	0.2928	10925	1
A*31:01	NSP14	WT	281	290	AVHECFVKR	0.8802	0.0425	0.718	0.181	5362	1
A*31:01	NS8	WT	40	49	HFYSKWYIR	0.8797	0.0427	0.863	0.0096
A*29:01	NSP12	WT	538	547	TITQMNLKY	0.8794	0.0398	0.6811	0.1649	1333978		qualitative binding
A*29:02	NSP12	WT	538	547	TITQMNLKY	0.8794	0.0398	0.6811	0.1649	1333978		qualitative binding
A*03:01	NSP3	WT	1693	1703	KTYERHSLSH	0.8793	0.0595	0.6549	0.1668
A*36:01	NSP9	WT	23	33	CTDDNALAYY	0.8789	0.0098	0.7854	0.0068	7122		qualitative binding, IFNg release, cytotoxicity, degranulation, TNFa release
A*03:02	NSP10	A23S	20	29	AVDSAKAYK	0.8789	0.038	0.6392	0.1701
A*31:01	Spike	WT	677	686	QTNSPRRAR	0.8788	0.0431	0.6719	0.3145	1323599		IFNg release, activation
A*68:01	NSP12	WT	24	34	TGTSTDVVYR	0.8785	0.1479	0.774	0.1432
A*03:02	NSP3	WT	1782	1793	STFNVPMEKLK	0.8785	0.0382	0.6582	0.1314
A*01:01	NSP12	WT	906	916	MLTNDNTSRY	0.8779	0.0666	0.5924	0.0739
A*03:02	NSP3	WT	569	579	KLMPVCVETK	0.8778	0.0385	0.7271	0.0394
A*31:01	N	WT	254	263	ASKKPRQKR	0.8777	0.0436	0.617	0.5614
A*02:01	NSP12	WT	332	342	KIFVDGVPFV	0.8776	0.0602	0.7892	0.1261	1330492
A*02:01	NSP6	WT	163	172	SMWALIISV	0.8775	0.0603	0.8766	0.0146	1309138	1	qualitative binding, IFNg release, activation, cytotoxicity, degranulation
A*33:01	NSP13	WT	204	213	DYGDAVVYR	0.8765	0.0127	0.7204	0.0493
A*01:02	NSP8	WT	140	150	NTCDGTTFTY	0.8764	0.0147	0.6388	0.017	1311195		IFNg release, cytotoxicity
A*29:01	NSP8	WT	130	139	VVIPDYNTY	0.8763	0.0414	0.5739	0.4301
A*29:02	NSP8	WT	130	139	VVIPDYNTY	0.8763	0.0414	0.5739	0.4301
A*03:02	NSP12	WT	281	290	KLFDRYFKY	0.8762	0.0391	0.6909	0.0761	1312859		IFNg release, qualitative binding, TNFa release
A*68:01	Spike	WT	1173	1182	NASVVNIQK	0.8761	0.1515	0.7597	0.1769	1322298		activation
A*29:01	NSP12	WT	879	888	DVFHLYLQY	0.8759	0.0416	0.6959	0.1398	10589
A*29:02	NSP12	WT	879	888	DVFHLYLQY	0.8759	0.0416	0.6959	0.1398	10589
A*02:01	NSP7	WT	27	36	KLWAQCVQL	0.8758	0.0612	0.7972	0.1083	32240	1	qualitative binding, IFNg release, cytotoxicity, T cell binding, activation
A*68:01	NSP4	WT	203	212	NTYLEGSVR	0.8758	0.1519	0.7515	0.1994
A*02:01	NSP3	S1717L	1716	1725	GLLPINVIV	0.8755	0.0613	0.7581	0.1856
A*68:02	NS3	WT	89	98	TVYSHLLLV	0.8755	0.0267	0.7546	0.1108	1326046		qualitative binding, activation
A*01:01	NSP12	WT	738	749	DTDFVNEFYAY	0.8753	0.0681	0.6632	0.037
A*01:02	NSP13	WT	532	542	TVDSSQGSEY	0.8752	0.015	0.5286	0.0794	66980
A*01:02	NSP3	WT	1686	1696	YFDKAGQKTY	0.8752	0.015	0.513	0.0993	1334344		qualitative binding
A*32:01	NSP2	WT	67	76	KSYELQTPF	0.8751	0.0121	0.7821	0.0134
A*24:02	NSP3	WT	1775	1785	AYVNTFSSTF	0.8751	0.0577	0.7284	0.0376	1315203		activation
A*68:01	NSP4	WT	456	465	GAMDTTSYR	0.8749	0.1531	0.7794	0.1313	1317305		activation
A*24:02	Spike	WT	265	276	YYVGYLQPRTF	0.8747	0.0578	0.6829	0.0717	1329031	1	activation
A*29:01	NSP12	WT	471	480	FVVEVVDKY	0.8743	0.0424	0.6439	0.2354	1332011		qualitative binding
A*29:02	NSP12	WT	471	480	FVVEVVDKY	0.8743	0.0424	0.6439	0.2354	1332011		qualitative binding
A*24:02	NSP12	WT	68	78	SYFVVKRHTF	0.8742	0.058	0.6901	0.0665	1330608
A*68:02	NSP3	WT	42	51	YTVELGTEV	0.8741	0.0274	0.7785	0.0722	2134376		qualitative binding
A*68:02	NSP3	WT	576	585	ETKAIVSTI	0.874	0.0274	0.6974	0.2274
A*02:01	Spike	WT	1000	1009	RLQSLQTYV	0.8738	0.0622	0.7709	0.161	54725	1	qualitative binding, IFNg release, dissociation constant KD, activation, 3D structure, degranulation, TNFa release
A*11:01	NSP1	G7S	3	12	SLVPSFNEK	0.8738	0.0481	0.7324	0.095
A*03:02	NSP12	WT	41	51	KVAGFAKFLK	0.8736	0.0403	0.8071	0.0092	33948
A*29:01	NSP3	WT	1571	1580	SFYYVWKSY	0.8734	0.0428	0.7472	0.0708	1324425		activation
A*29:02	NSP3	WT	1571	1580	SFYYVWKSY	0.8734	0.0428	0.7472	0.0708	1324425		activation
A*31:01	M	WT	150	159	RIAGHHLGR	0.8733	0.0457	0.7727	0.0703	1310768		activation
A*11:01	NSP15	WT	307	317	KSQDLSVVSK	0.8727	0.0489	0.6614	0.2451
A*24:02	NSP14	WT	369	378	SYATHSDKF	0.8726	0.0587	0.5579	0.2301	1313717	1	qualitative binding
A*29:01	NSP3	WT	1527	1536	AIMQLFFSY	0.8718	0.0436	0.7747	0.0485	1596897		activation
A*29:02	NSP3	WT	1527	1536	AIMQLFFSY	0.8718	0.0436	0.7747	0.0485	1596897		activation
A*03:01	NSP8	WT	37	47	KLKKSLNVAK	0.8716	0.0654	0.7115	0.0719
A*30:02	NSP12	WT	513	522	RLYYDSMSY	0.8714	0.0142	0.7561	0.01	54847		T cell binding, qualitative binding
A*30:02	NSP3	WT	988	997	MMSAPPAQY	0.8712	0.0142	0.7394	0.016
A*23:01	NSP13	WT	397	406	VYIGDPAQL	0.8712	0.0468	0.5224	0.4748	72048	1	HLA class I, IFNg release, qualitative binding, cytotoxicity, activation, TNFa release
A*23:17	NSP13	WT	397	406	VYIGDPAQL	0.8712	0.0468	0.5224	0.4748	72048		HLA class I, IFNg release, qualitative binding, cytotoxicity, activation, TNFa release
A*68:02	N	WT	48	57	NTASWFTAL	0.871	0.0289	0.8433	0.0264	1309134		IFNg release, proliferation
A*26:01	NSP5	WT	92	102	DTANPKTPKY	0.8705	0.0191	0.5086	0.0964
A*26:01	Spike	WT	192	201	FVFKNIDGY	0.8697	0.0192	0.6978	0.0132	1074900		activation, T cell binding
A*03:02	N	P365L	361	371	KTFPLTEPKK	0.8697	0.0427	0.6297	0.1886
A*68:01	M	WT	136	147	SELVIGAVILR	0.8695	0.1599	0.6511	0.546
A*31:01	NSP1	WT	116	125	VAYRKVLLR	0.8693	0.0476	0.7342	0.1392
A*11:01	NSP12	WT	566	575	MTNRQFHQK	0.8692	0.0516	0.7682	0.0495	42843	1	proliferation
A*23:01	Spike	WT	265	276	YYVGYLQPRTF	0.8689	0.048	0.7359	0.0559	1329031		activation
A*23:17	Spike	WT	265	276	YYVGYLQPRTF	0.8689	0.048	0.7359	0.0559	1329031		activation
A*03:01	NSP3	WT	579	588	AIVSTIQRK	0.8689	0.0675	0.5587	0.4334	1314349		activation
A*33:03	NS8	WT	40	49	HFYSKWYIR	0.8688	0.0194	0.8365	0.0081
A*80:01	NSP13	WT	62	71	QLYLGGMSY	0.8688	0.0157	0.6655	0.0469
A*30:02	M	WT	171	180	ATSRTLSYY	0.8684	0.015	0.7841	0.0088	5149	1	qualitative binding, IFNg release, activation, cytotoxicity
A*36:01	NSP12	WT	907	916	LTNDNTSRY	0.8684	0.011	0.6272	0.0199	40050		qualitative binding, IFNg release
A*32:01	NSP3	WT	1771	1781	KMFDAYVNTF	0.868	0.0131	0.8077	0.0107	1319821		activation
A*02:05	NS9b	WT	13	22	RLVDPQIQL	0.8673	0.0248	0.5296	1.223	2134255
A*01:02	NSP5	WT	173	183	AGTDLEGNFY	0.8671	0.018	0.618	0.024
A*30:02	NSP3	WT	1455	1464	STNVTIATY	0.8667	0.0155	0.6827	0.062	1325113		activation
A*68:01	NS3	Q57H	57	67	HSASKIITLK	0.8665	0.1637	0.7813	0.1272
A*26:01	NSP13	WT	447	456	EIVDTVSAL	0.8664	0.0197	0.6929	0.0137
A*03:01	NSP4	WT	416	425	ALCTFLLNK	0.8663	0.0695	0.7297	0.0517	2463	1	activation
A*03:01	NSP3	WT	569	579	KLMPVCVETK	0.8663	0.0695	0.6965	0.0982
A*03:01	NSP3	WT	298	307	HVVGPNVNK	0.8663	0.0696	0.5485	0.4712	1312679
A*02:01	NS7a	WT	85	94	KLFIRQEEV	0.8659	0.0664	0.7053	0.3589	31846
A*68:02	Spike	WT	780	789	EVFAQVKQI	0.8658	0.0313	0.6009	0.5735	1316107		activation
A*03:02	NSP3	WT	1399	1408	YLKSPNFSK	0.8657	0.0452	0.6435	0.1603
A*03:02	NSP3	WT	215	224	KLTDNVYIK	0.8654	0.0454	0.6446	0.158
A*26:01	NSP12	WT	140	150	DTLKEILVTY	0.8653	0.0198	0.5466	0.069
A*02:05	E	T9I	4	13	FVSEEIGTL	0.8646	0.0253	0.7587	0.0883
A*02:01	Spike	WT	417	426	KIADYNYKL	0.8646	0.0671	0.7099	0.3398	1319519	1	qualitative binding, IFNg release, activation, granzyme B release, proliferation, TNFa release
A*03:02	NSP3	WT	1373	1383	KASMPTTIAK	0.8645	0.0459	0.6615	0.1253
A*03:01	NSP3	WT	1930	1940	RQVVNVVTTK	0.8644	0.0706	0.6315	0.216
A*02:05	NSP13	WT	239	248	TLVPQEHYV	0.8642	0.0253	0.6764	0.2721	65132		HLA class I, cytotoxicity, IFNg release, TNFa release, qualitative binding, T cell binding, activation
A*36:01	NS3	WT	207	216	FTSDYYQLY	0.8641	0.0115	0.7328	0.0085	1309115		qualitative binding, IFNg release, activation, cytotoxicity, TNFa release, degranulation
A*01:01	NSP3	WT	431	439	LTENLLLY	0.8641	0.0724	0.662	0.0375
A*24:02	NSP13	P77L	69	78	SYYCKSHKL	0.8635	0.0664	0.6285	0.1225
A*03:02	Spike	WT	89	98	GVYFASTEK	0.8631	0.0468	0.6756	0.1006	1312627		IFNg release, qualitative binding, activation
A*23:01	NSP3	WT	951	962	MYMGTLSYEQF	0.863	0.0508	0.8218	0.0097
A*23:17	NSP3	WT	951	962	MYMGTLSYEQF	0.863	0.0508	0.8218	0.0097
A*31:01	NS7a	WT	80	90	RSVSPKLFIR	0.863	0.0507	0.7555	0.096
A*68:01	NSP4	WT	46	56	YKAIDGGVTR	0.8628	0.1683	0.6843	0.4099
A*24:02	NS3	WT	211	220	YYQLYSTQL	0.8625	0.0675	0.6302	0.1204	1087430
A*23:01	NSP6	WT	84	93	VYMPASWVM	0.862	0.0512	0.7515	0.0449	72100		activation, qualitative binding, IFNg release
A*23:17	NSP6	WT	84	93	VYMPASWVM	0.862	0.0512	0.7515	0.0449	72100		activation, qualitative binding, IFNg release
A*68:01	NSP1	WT	2	12	ESLVPGFNEK	0.8614	0.17	0.6863	0.4025
A*11:01	NSP15	WT	26	35	IINNTVYTK	0.8613	0.0584	0.7474	0.0749	1312703	1
A*26:01	NSP3	WT	1650	1660	EVARDLSLQF	0.8613	0.0205	0.5975	0.042	1316086		activation
A*01:01	NSP16	WT	233	243	NTNPIQLSSY	0.861	0.0734	0.5254	0.1275	46191	1
A*30:01	N	P365L	361	370	KTFPLTEPK	0.8606	0.0101	0.7605	0.0486
A*03:02	NS3	WT	58	67	SASKIITLK	0.8605	0.0484	0.6043	0.2563	1313530		qualitative binding
A*01:01	NSP4	WT	126	135	FSAVGNICY	0.8603	0.0736	0.7152	0.0185	17675	1	qualitative binding
A*03:02	NSP3	WT	1233	1242	VVENPTIQK	0.8603	0.0485	0.5124	0.607	71651
A*03:01	Spike	WT	41	50	KVFRSSVLH	0.8599	0.0725	0.6249	0.2326	1320006		activation
A*03:02	Spike	WT	787	796	QIYKTPPIK	0.8598	0.0488	0.5512	0.4414	1313344
A*03:01	NSP3	WT	367	377	KLVSSFLEMK	0.8596	0.0727	0.7626	0.0314
A*33:03	Spike	WT	677	686	QTNSPRRAR	0.859	0.0242	0.641	0.2258	1323599		IFNg release, activation
A*03:02	NSP3	WT	298	307	HVVGPNVNK	0.8586	0.0496	0.5366	0.4995	1312679
A*24:02	NSP6	WT	241	252	VYDYLVSTQEF	0.8584	0.071	0.6137	0.1417	1596827	1
A*68:02	NSP1	WT	102	112	ETLGVLVPHV	0.8583	0.0348	0.8636	0.0158
A*68:01	Spike	WT	349	358	SVYAWNRKR	0.8577	0.1747	0.7096	0.3333	1325172		IFNg release, activation
A*30:01	NSP12	WT	409	418	TVKPGNFNK	0.8577	0.0104	0.6948	0.141	67051	1	proliferation
A*01:01	NSP3	M1278V	1274	1282	HTDLVAAY	0.8574	0.0745	0.5693	0.0891
A*29:01	NSP3	WT	1686	1696	YFDKAGQKTY	0.8573	0.0511	0.6	0.3464	1334344		qualitative binding
A*29:02	NSP3	WT	1686	1696	YFDKAGQKTY	0.8573	0.0511	0.6	0.3464	1334344		qualitative binding
A*29:01	NS3	WT	205	216	SYFTSDYYQLY	0.857	0.0513	0.7465	0.0717	1333888		qualitative binding
A*29:02	NS3	WT	205	216	SYFTSDYYQLY	0.857	0.0513	0.7465	0.0717	1333888		qualitative binding
A*68:01	NSP3	WT	819	828	TTDPSFLGR	0.857	0.1756	0.6057	0.7971
A*03:02	NSP10	WT	20	29	AVDAAKAYK	0.8568	0.0506	0.6494	0.1476
A*03:02	NSP3	WT	579	588	AIVSTIQRK	0.8563	0.0509	0.5407	0.4832	1314349		activation
A*03:02	NSP16	WT	16	25	KMQRMLLEK	0.8561	0.0511	0.7644	0.0161	32390		T cell binding
A*30:01	NSP1	WT	117	126	AYRKVLLRK	0.8559	0.0106	0.7484	0.0565
A*03:02	NSP12	WT	409	418	TVKPGNFNK	0.8559	0.0512	0.5568	0.4189	67051		proliferation
A*03:01	NSP12	WT	41	51	KVAGFAKFLK	0.8557	0.0743	0.7815	0.0229	33948
A*80:01	NSP3	Q764H	764	773	HVVDMSMTY	0.8556	0.0174	0.5972	0.1008
A*36:01	NSP13	WT	140	150	ATEETFKLSY	0.8552	0.0125	0.589	0.0338	4934
A*68:02	NSP4	WT	203	213	NTYLEGSVRV	0.8549	0.0363	0.747	0.1224
A*29:01	NSP4	WT	336	347	SFLPGVYSVIY	0.8549	0.0525	0.6208	0.2854
A*29:02	NSP4	WT	336	347	SFLPGVYSVIY	0.8549	0.0525	0.6208	0.2854
A*29:01	NSP6	WT	142	151	LMNVLTLVY	0.8548	0.0526	0.8419	0.0104	2134168		qualitative binding
A*29:02	NSP6	WT	142	151	LMNVLTLVY	0.8548	0.0526	0.8419	0.0104	2134168		qualitative binding
A*29:01	M	WT	39	48	YANRNRFLY	0.8544	0.0528	0.8166	0.0188	1327887		activation, qualitative binding, IFNg release
A*29:02	M	WT	39	48	YANRNRFLY	0.8544	0.0528	0.8166	0.0188	1327887		activation, qualitative binding, IFNg release
A*29:01	NSP6	WT	245	254	LVSTQEFRY	0.8543	0.0529	0.7231	0.0986	40600
A*29:02	NSP6	WT	245	254	LVSTQEFRY	0.8543	0.0529	0.7231	0.0986	40600	1
A*03:01	NSP15	WT	26	35	IINNTVYTK	0.8542	0.075	0.6517	0.1734	1312703	1
A*33:01	NSP5	WT	180	189	NFYGPFVDR	0.8541	0.0169	0.7397	0.0341
A*01:02	NSP15	WT	217	226	AMDEFIERY	0.8541	0.024	0.503	0.1158	1855507		qualitative binding
A*33:01	NSP3	WT	399	408	ESKPSVEQR	0.854	0.0169	0.5304	0.3993	1316004		activation
A*29:01	NSP4	WT	389	398	HFYWFFSNY	0.8537	0.0532	0.8035	0.0241
A*29:02	NSP4	WT	389	398	HFYWFFSNY	0.8537	0.0532	0.8035	0.0241
A*36:01	NSP13	WT	57	65	VTDVTQLY	0.8536	0.0127	0.5824	0.0364
A*68:01	NSP12	WT	566	575	MTNRQFHQK	0.8535	0.1798	0.7707	0.1504	42843	1	proliferation
A*30:01	NSP3	WT	1782	1791	STFNVPMEK	0.8535	0.0108	0.7037	0.1194	1311591		IFNg release, qualitative binding
A*68:01	NSP1	G7S	2	12	ESLVPSFNEK	0.8534	0.18	0.7041	0.3495
A*30:02	NSP12	WT	780	789	KNFKSVLYY	0.853	0.0189	0.6687	0.0823
A*02:05	NSP14	WT	321	330	LLADKFPVL	0.8528	0.0269	0.7463	0.1071	1330519		qualitative binding, activation, IFNg release
A*03:01	NSP5	WT	129	138	AMRPNFTIK	0.8528	0.0756	0.6967	0.0977
A*33:03	Spike	WT	349	358	SVYAWNRKR	0.8525	0.0267	0.715	0.0837	1325172	1	IFNg release, activation
A*01:02	NSP5	WT	172	183	HAGTDLEGNFY	0.8524	0.0248	0.559	0.0529
A*02:01	NSP2	WT	420	429	YITGGVVQL	0.8521	0.0737	0.6352	0.6753	1312060	1
A*03:02	NS3	WT	6	17	RIFTIGTVTLK	0.8518	0.0537	0.6381	0.1726	1075027		T cell binding
A*02:05	Spike	WT	269	278	YLQPRTFLL	0.8515	0.027	0.7867	0.0517	1309147		qualitative binding, IFNg release, dissociation constant KD, activation, CCL4/MIP-1b release, granzyme B release, TNFa release, 3D structure, degranulation, perforin release, cytotoxicity, granzyme A release, proliferation
A*68:01	NSP12	WT	25	34	GTSTDVVYR	0.8507	0.1832	0.7131	0.323	22846	1	Patr-A*01:01, proliferation
A*26:01	NSP2	WT	292	301	EIAIILASF	0.8502	0.0229	0.66	0.0193
A*23:01	NSP12	WT	883	892	LYLQYIRKL	0.8501	0.0555	0.6289	0.2079	1332748		qualitative binding
A*23:17	NSP12	WT	883	892	LYLQYIRKL	0.8501	0.0555	0.6289	0.2079	1332748		qualitative binding
A*11:01	NSP15	WT	173	182	KTQFNYYKK	0.8498	0.0666	0.7798	0.0367
A*03:01	NSP12	WT	863	872	AIDAYPLTK	0.8496	0.077	0.5805	0.359	1865	1
A*03:02	NSP12	WT	569	578	RQFHQKLLK	0.8491	0.0553	0.6875	0.0804	55413		IFNg release
A*80:01	NSP3	WT	988	997	MMSAPPAQY	0.8489	0.0182	0.6389	0.0628
A*02:01	NSP1	WT	84	93	VMVELVAEL	0.8486	0.0756	0.7821	0.14	1312058	1	qualitative binding, IFNg release, activation, cytotoxicity, degranulation
A*02:05	NSP16	WT	103	112	FVSDADSTL	0.8486	0.0274	0.774	0.0686
A*11:01	NSP1	WT	3	12	SLVPGFNEK	0.8485	0.0674	0.6983	0.1582
A*29:01	Spike	WT	604	613	TSNQVAVLY	0.8485	0.0563	0.6323	0.2584	1087414		activation, T cell binding, qualitative binding
A*29:02	Spike	WT	604	613	TSNQVAVLY	0.8485	0.0563	0.6323	0.2584	1087414		activation, T cell binding, qualitative binding
A*31:01	NSP3	WT	578	587	KAIVSTIQR	0.8484	0.0582	0.6677	0.3307
A*68:01	N	WT	378	388	ETQALPQRQK	0.8484	0.186	0.5761	0.97
A*03:02	NSP4	WT	416	425	ALCTFLLNK	0.8482	0.0558	0.7346	0.0335	2463		activation
A*03:02	NSP3	WT	286	295	VLSGHNLAK	0.8482	0.0558	0.6881	0.0795	1313890
A*68:01	NSP13	WT	147	156	LSYGIATVR	0.848	0.1864	0.7575	0.1829
A*36:01	NSP3	WT	597	606	VVDYGARFY	0.848	0.0134	0.6037	0.0276	1327264		activation
A*80:01	NSP14	WT	56	65	SMMGFKMNY	0.8479	0.0184	0.7428	0.0139	59712
A*03:02	NSP9	WT	28	37	ALAYYNTTK	0.8474	0.0563	0.718	0.0452	1312146
A*31:01	NSP2	WT	102	111	KTIQPRVEK	0.8473	0.0588	0.6322	0.4869	1311176		IFNg release, qualitative binding, cytotoxicity
A*03:01	NSP5	WT	90	101	KVDTANPKTPK	0.8473	0.078	0.5511	0.4616	1861786		qualitative binding
A*02:05	NS3	WT	72	81	ALSKGVHFV	0.8472	0.0276	0.7639	0.0823	1074846		qualitative binding, IFNg release, T cell binding, activation, cytotoxicity
A*01:02	NSP8	WT	62	72	MADQAMTQMY	0.8472	0.0262	0.6632	0.0133	41022
A*30:02	NSP8	WT	130	139	VVIPDYNTY	0.8472	0.0203	0.5632	0.3445
A*02:01	E	WT	50	59	SLVKPSFYV	0.8468	0.0766	0.7972	0.1083	1075056	1	T cell binding
A*02:01	NSP6	WT	184	193	FLARGIVFM	0.8466	0.0767	0.8324	0.0574	1311989	1	qualitative binding
A*33:03	NSP5	WT	180	189	NFYGPFVDR	0.8464	0.0287	0.7237	0.0733
A*68:01	NSP3	WT	479	488	TAVVIPTKK	0.8464	0.1884	0.6337	0.6368
A*11:01	Spike	WT	723	734	TTEILPVSMTK	0.8463	0.0689	0.6839	0.1852
A*01:01	NSP12	WT	736	747	DVDTDFVNEFY	0.8461	0.0779	0.6394	0.0471
A*03:01	NSP1	WT	3	12	SLVPGFNEK	0.8461	0.0785	0.5858	0.3421
A*68:01	NSP13	WT	450	461	DTVSALVYDNK	0.8457	0.1893	0.6857	0.4048
A*26:01	NSP3	M1278V	1271	1282	EVGHTDLVAAY	0.8457	0.0239	0.5927	0.0438
A*03:01	NSP12	WT	631	642	RIMASLVLARK	0.8448	0.0791	0.7452	0.0419
A*68:01	NSP13	WT	587	596	FTSLEIPRR	0.8445	0.1907	0.7052	0.3463
A*01:02	NSP12	WT	877	885	YADVFHLY	0.8442	0.0269	0.6257	0.0195
A*01:02	NSP13	WT	140	150	ATEETFKLSY	0.8441	0.0269	0.5696	0.0462	4934
A*11:01	N	WT	360	370	YKTFPPTEPK	0.8429	0.0707	0.7104	0.1378	1328121	1	IFNg release, activation
A*68:01	NSP2	WT	570	580	EVLTEEVVLK	0.8428	0.1928	0.6227	0.7022
A*68:02	NSP3	WT	1829	1838	ETKDVVECL	0.8428	0.041	0.6094	0.5349
A*26:01	Spike	WT	258	267	WTAGAAAYY	0.8427	0.0246	0.7942	0.0075	1327824		activation, IFNg release, qualitative binding
A*02:05	NSP5	WT	219	228	FLNRFTTTL	0.8424	0.0283	0.8058	0.0344	16786		qualitative binding, T cell binding, IFNg release
A*29:01	NSP14	WT	189	198	GFELTSMKY	0.8423	0.0601	0.6075	0.3226	19518
A*29:02	NSP14	WT	189	198	GFELTSMKY	0.8423	0.0601	0.6075	0.3226	19518	1
A*68:01	NSP12	WT	341	350	VVSTGYHFR	0.842	0.1938	0.7754	0.14	71837	1	Patr-A*01:01, proliferation, activation
A*11:01	NS3	WT	6	17	RIFTIGTVTLK	0.8417	0.0712	0.6862	0.1802	1075027		T cell binding
A*24:02	Spike	WT	144	153	YYHKNNKSW	0.8417	0.0809	0.56	0.2267	1328953		activation
A*31:01	Spike	WT	34	45	RGVYYPDKVFR	0.8414	0.0618	0.6835	0.2711	1330003		HLA class II
A*68:01	Spike	WT	309	320	EKGIYQTSNFR	0.8408	0.1951	0.6825	0.4168
A*02:01	NSP3	WT	1452	1461	YLNSTNVTI	0.8406	0.0798	0.7666	0.1688	1312064	1	qualitative binding, IFNg release
A*33:03	NSP9	WT	47	56	DLQDLKWAR	0.8406	0.0308	0.7204	0.0762
A*01:01	Spike	WT	828	838	LADAGFIKQY	0.8401	0.0798	0.552	0.1031	1330515		IFNg release, qualitative binding
A*23:01	NSP3	WT	1775	1785	AYVNTFSSTF	0.8398	0.0593	0.751	0.0451	1315203		activation
A*23:17	NSP3	WT	1775	1785	AYVNTFSSTF	0.8398	0.0593	0.751	0.0451	1315203		activation
A*31:01	NSP14	WT	155	164	KGLPWNVVR	0.8398	0.0626	0.7026	0.2197
A*01:02	NSP2	WT	61	70	YTERSEKSY	0.8394	0.0281	0.5008	0.1194	1330663		qualitative binding
A*02:01	NS3	WT	89	98	TVYSHLLLV	0.8393	0.0807	0.7494	0.2064	1326046		qualitative binding, activation
A*01:02	Spike	WT	604	613	TSNQVAVLY	0.8389	0.0282	0.5699	0.046	1087414		activation, T cell binding, qualitative binding
A*68:02	NSP13	WT	33	42	HVISTSHKL	0.8384	0.042	0.5875	0.6339
A*03:01	NSP16	WT	243	254	SLFDMSKFPLK	0.8381	0.0857	0.7103	0.0733
A*24:02	NSP12	WT	883	892	LYLQYIRKL	0.838	0.0831	0.5422	0.2595	1332748		qualitative binding
A*30:02	NSP14	WT	56	65	SMMGFKMNY	0.8375	0.0219	0.7624	0.0097	59712	1
A*80:01	NSP15	WT	316	325	KVVKVTIDY	0.8374	0.0197	0.6267	0.073
A*36:01	NSP15	WT	217	226	AMDEFIERY	0.837	0.0147	0.534	0.0614	1855507		qualitative binding
A*03:02	NSP2	WT	496	505	QTFFKLVNK	0.8367	0.0655	0.6284	0.1911	1313386
A*26:01	NSP3	WT	1314	1324	SVPWDTIANY	0.8365	0.026	0.5469	0.0688	1325156		activation
A*23:01	NSP14	WT	510	521	VYKQFDTYNLW	0.8364	0.0606	0.6769	0.1227
A*23:17	NSP14	WT	510	521	VYKQFDTYNLW	0.8364	0.0606	0.6769	0.1227
A*24:02	NSP3	S702F	692	703	SYKDWSYSGQF	0.8361	0.0842	0.6195	0.1342
A*36:01	NSP9	WT	21	32	TACTDDNALAY	0.8361	0.0148	0.54	0.0578
A*03:01	NSP3	WT	1056	1066	TTTIKPVTYK	0.836	0.0882	0.6107	0.2693
A*01:02	NSP3	WT	597	606	VVDYGARFY	0.8359	0.0289	0.5422	0.0653	1327264		activation
A*31:01	NSP16	WT	247	256	MSKFPLKLR	0.8354	0.0649	0.7766	0.0663
A*30:02	NS8	WT	103	112	SFYEDFLEY	0.8352	0.0222	0.5838	0.2779
A*02:05	NS3	WT	89	98	TVYSHLLLV	0.8351	0.0292	0.7541	0.0949	1326046		qualitative binding, activation
A*23:01	NSP6	WT	242	252	YDYLVSTQEF	0.835	0.0612	0.7733	0.0307	1330657		qualitative binding
A*23:17	NSP6	WT	242	252	YDYLVSTQEF	0.835	0.0612	0.7733	0.0307	1330657		qualitative binding
A*24:02	M	WT	94	103	SYFIASFRL	0.8348	0.0849	0.6883	0.0679	1313718	1	IFNg release
A*02:01	NSP13	WT	157	166	VLSDRELHL	0.8348	0.0836	0.5804	1.0385
A*29:01	NSP12	WT	265	274	YIKWDLLKY	0.834	0.067	0.6763	0.1732
A*29:02	NSP12	WT	265	274	YIKWDLLKY	0.834	0.067	0.6763	0.1732
A*03:01	NSP12	P323L	323	333	LTSFGPLVRK	0.8338	0.0906	0.6441	0.188
A*01:02	NSP3	WT	1119	1130	FADDLNQLTGY	0.8338	0.0294	0.5192	0.0893	1087344		T cell binding, activation
A*03:01	NSP13	WT	208	219	AVVYRGTTTYK	0.8336	0.0907	0.6507	0.1755
A*31:01	NSP2	WT	454	464	KFKEGVEFLR	0.8331	0.0661	0.7652	0.0789
A*30:02	NSP4	WT	340	349	GVYSVIYLY	0.8329	0.0226	0.6496	0.1103
A*11:01	NSP3	WT	702	712	STQLGIEFLK	0.8328	0.0746	0.8068	0.0196
A*03:02	N	WT	359	370	AYKTFPPTEPK	0.8328	0.0701	0.5078	0.6361	1074864		T cell binding
A*68:02	Spike	WT	122	131	NATNVVIKV	0.8327	0.0434	0.6508	0.3645	1332861		HLA class I, qualitative binding, activation
A*23:01	NSP9	WT	65	76	IYTELEPPCRF	0.8327	0.0622	0.5435	0.4033
A*23:17	NSP9	WT	65	76	IYTELEPPCRF	0.8327	0.0622	0.5435	0.4033
A*02:05	N	WT	222	231	LLLDRLNQL	0.8325	0.0296	0.7065	0.1846	37473		IFNg release, qualitative binding, cytotoxicity, TNFa release, activation, pathogen burden after challenge, proliferation, TNF release
A*24:02	NSP14	WT	391	402	RYPANSIVCRF	0.8325	0.0863	0.6544	0.0929
A*29:01	NSP3	WT	1565	1574	MYIFFASFY	0.8321	0.0685	0.8557	0.0092	43052
A*29:02	NSP3	WT	1565	1574	MYIFFASFY	0.8321	0.0685	0.8557	0.0092	43052	1
A*23:01	M	WT	94	103	SYFIASFRL	0.832	0.0625	0.752	0.0445	1313718		IFNg release
A*23:17	M	WT	94	103	SYFIASFRL	0.832	0.0625	0.752	0.0445	1313718		IFNg release
A*02:05	NSP3	WT	612	621	TVASLINTL	0.832	0.0297	0.6691	0.2963
A*11:01	NSP8	WT	130	140	VVIPDYNTYK	0.8319	0.075	0.7922	0.0249
A*03:01	NSP9	WT	28	37	ALAYYNTTK	0.8318	0.0921	0.7036	0.082	1312146	1
A*68:01	NSP3	WT	1378	1387	TTIAKNTVK	0.8314	0.2091	0.6937	0.3801	1325973		activation
A*30:02	NSP3	WT	580	589	IVSTIQRKY	0.8312	0.0229	0.5735	0.3103
A*26:01	NSP3	WT	1271	1282	EVGHTDLMAAY	0.8309	0.0274	0.6653	0.0182	1316110		activation
A*31:01	NSP4	WT	47	56	KAIDGGVTR	0.8308	0.0673	0.5915	0.7058
A*11:01	NS7a	H47R	38	48	GTYEGNSPFR	0.8305	0.0755	0.7077	0.1422
A*03:01	NSP12	WT	409	418	TVKPGNFNK	0.8302	0.0933	0.5249	0.57	67051	1	proliferation
A*03:01	NS3	WT	58	67	SASKIITLK	0.8301	0.0934	0.5837	0.3487	1313530		qualitative binding
A*36:01	NSP3	WT	502	512	VPTDNYITTY	0.8299	0.0157	0.624	0.0208
A*31:01	Spike	A684V	677	686	QTNSPRRVR	0.8298	0.0678	0.6167	0.5629
A*02:05	NS3	WT	33	42	ATIPIQASL	0.8289	0.0303	0.6192	0.5229	1314981		activation
A*30:02	NSP15	WT	171	180	AVKTQFNYY	0.8285	0.0234	0.6678	0.0833
A*01:01	NSP3	WT	1274	1282	HTDLMAAY	0.8282	0.0848	0.6079	0.0643
A*68:01	Spike	WT	677	686	QTNSPRRAR	0.8282	0.2145	0.5786	0.9555	1323599		IFNg release, activation
A*29:01	Spike	WT	1264	1273	VLKGVKLHY	0.8282	0.0712	0.5472	0.5147	1310896		activation
A*29:02	Spike	WT	1264	1273	VLKGVKLHY	0.8282	0.0712	0.5472	0.5147	1310896		activation
A*03:02	NSP15	WT	307	317	KSQDLSVVSK	0.828	0.0741	0.5619	0.399
A*68:02	NSP15	WT	113	122	ETICAPLTV	0.8278	0.0446	0.8079	0.0466
A*68:01	NSP5	WT	92	103	DTANPKTPKYK	0.8277	0.2153	0.5437	1.1795
A*11:01	NSP13	WT	263	272	SSNVANYQK	0.8275	0.0766	0.7381	0.0858	61254	1	T cell binding
A*03:01	NSP13	WT	209	218	VVYRGTTTY	0.8274	0.0954	0.6223	0.2392	71917	1	T cell binding
A*03:02	NSP3	WT	1931	1940	QVVNVVTTK	0.827	0.0749	0.5121	0.6091	1323647		activation
A*11:01	Spike	WT	975	984	SVLNDILSR	0.8268	0.0769	0.6211	0.3612	62221	1	activation
A*02:01	NS3	WT	107	116	YLYALVYFL	0.8267	0.0888	0.9076	0.0082	1311604	1	qualitative binding, IFNg release
A*03:01	NSP16	WT	253	264	KLRGTAVMSLK	0.8267	0.0959	0.7275	0.0535
A*11:01	NSP3	WT	1669	1680	SSYIVDSVTVK	0.8261	0.0772	0.6127	0.3883
A*23:01	NS3	WT	106	115	LYLYALVYF	0.8253	0.0654	0.7364	0.0555	1313129		activation
A*23:17	NS3	WT	106	115	LYLYALVYF	0.8253	0.0654	0.7364	0.0555	1313129		activation
A*02:01	NSP4	WT	25	34	YLITPVHVM	0.8252	0.0898	0.6804	0.4615	1330659		qualitative binding, activation
A*24:02	NSP16	WT	46	55	KYTQLCQYL	0.8252	0.0904	0.6427	0.1051	34613	1	Patr-A*07:01, Patr-A*09:01
A*02:01	Spike	WT	983	992	RLDKVEAEV	0.825	0.0899	0.6447	0.6182	54507	1	qualitative binding, IFNg release, proliferation, T cell binding
A*80:01	NSP3	WT	430	439	FLTENLLLY	0.8249	0.0263	0.7075	0.0265	1312466		qualitative binding
A*24:02	NSP8	WT	148	157	TYASALWEI	0.8247	0.0906	0.7294	0.0371	67315		qualitative binding, activation
A*11:01	NS3	WT	59	68	ASKIITLKK	0.8244	0.0778	0.6521	0.2692
A*11:01	NSP3	WT	954	964	GTLSYEQFKK	0.8241	0.0779	0.7824	0.0342
A*03:02	NSP2	WT	102	112	KTIQPRVEKK	0.8238	0.0776	0.5205	0.5695
A*68:02	Spike	WT	28	37	YTNSFTRGV	0.8237	0.0456	0.8287	0.0346	2134375		qualitative binding
A*23:01	Spike	WT	448	457	NYNYLYRLF	0.8237	0.0661	0.7207	0.0715	1313269		qualitative binding, IFNg release, activation, IL-2 release, TNFa release
A*23:17	Spike	WT	448	457	NYNYLYRLF	0.8237	0.0661	0.7207	0.0715	1313269		qualitative binding, IFNg release, activation, IL-2 release, TNFa release
A*11:01	M	WT	171	181	ATSRTLSYYK	0.8233	0.0783	0.8564	0.009	5150	1	Patr-A*01:01, IFNg release, activation, cytotoxicity, proliferation, qualitative binding
A*11:01	NSP12	WT	569	578	RQFHQKLLK	0.823	0.0784	0.7289	0.1016	55413	1	IFNg release
A*02:01	NS8	WT	73	82	YIDIGNYTV	0.8228	0.0916	0.807	0.0908	1310957
A*31:01	NSP12	WT	646	655	CSLSHRFYR	0.8227	0.0723	0.8921	0.0075	1648859
A*68:01	NSP12	WT	340	350	FVVSTGYHFR	0.8227	0.2236	0.8543	0.027	1317143
A*02:01	NSP12	WT	64	73	NLIDSYFVV	0.8227	0.0917	0.854	0.0301	1313213	1	qualitative binding
A*31:01	NSP4	WT	298	307	AYYFMRFRR	0.8226	0.0724	0.8543	0.011
A*30:02	NSP12	WT	907	916	LTNDNTSRY	0.8226	0.0243	0.6536	0.1043	40050	1	qualitative binding, IFNg release
A*29:01	NSP12	WT	780	789	KNFKSVLYY	0.8226	0.0742	0.6392	0.2439
A*29:02	NSP12	WT	780	789	KNFKSVLYY	0.8226	0.0742	0.6392	0.2439
A*33:01	NSP4	WT	70	79	DFDTWFSQR	0.8225	0.0236	0.7015	0.0642
A*31:01	NS9b	WT	40	48	KVYPIILR	0.8223	0.0727	0.6524	0.3907
A*23:01	NSP6	WT	243	252	DYLVSTQEF	0.8223	0.0668	0.5267	0.4602	10925
A*23:17	NSP6	WT	243	252	DYLVSTQEF	0.8223	0.0668	0.5267	0.4602	10925
A*03:02	Spike	WT	408	418	RQIAPGQTGK	0.8222	0.0789	0.5552	0.4255
A*29:01	NSP3	WT	580	589	IVSTIQRKY	0.8222	0.0744	0.5378	0.5444
A*29:02	NSP3	WT	580	589	IVSTIQRKY	0.8222	0.0744	0.5378	0.5444
A*33:03	NSP8	WT	88	97	QTMLFTMLR	0.8218	0.0377	0.7899	0.0145	52573		Patr-A*01:01, Patr-B*13:01
A*02:05	NSP3	WT	336	345	FGADPIHSL	0.8218	0.0336	0.633	0.4506
A*32:01	NSP16	WT	182	191	KLMGHFAWW	0.8217	0.0206	0.7704	0.0146	1319718		activation
A*03:02	NSP13	WT	279	289	TLQGPPGTGK	0.8215	0.0795	0.5384	0.4924	65023
A*36:01	NSP2	WT	61	70	YTERSEKSY	0.8215	0.0172	0.518	0.0749	1330663		qualitative binding
A*68:01	Spike	WT	1064	1074	HVTYVPAQEK	0.8214	0.2259	0.7366	0.246	1318209		activation
A*26:01	NSP12	P323L	318	327	STVFPLTSF	0.8213	0.0298	0.5782	0.0491
A*03:01	NSP15	WT	150	159	GLQPSVGPK	0.8212	0.1001	0.6444	0.1875
A*24:02	Spike	WT	328	339	RFPNITNLCPF	0.821	0.0921	0.6327	0.1174	1323786		IFNg release, activation
A*68:02	NSP3	WT	427	436	ETKFLTENL	0.8205	0.0464	0.6728	0.2893
A*03:01	NSP13	WT	279	289	TLQGPPGTGK	0.82	0.1018	0.5576	0.4375	65023	1
A*24:02	NSP6	WT	174	185	NYSGVVTTVMF	0.8199	0.0926	0.533	0.2816	1075013	1	T cell binding
A*68:02	NSP13	WT	447	456	EIVDTVSAL	0.8198	0.0465	0.6493	0.3701
A*29:01	NSP12	WT	141	150	TLKEILVTY	0.8198	0.0757	0.5162	0.6142	1325610		activation
A*29:02	NSP12	WT	141	150	TLKEILVTY	0.8198	0.0757	0.5162	0.6142	1325610		activation
A*01:01	NSP3	WT	819	830	TTDPSFLGRYM	0.8188	0.0888	0.5591	0.0971	1325944		qualitative binding, activation
A*80:01	NSP3	WT	949	959	AVMYMGTLSY	0.8187	0.0276	0.7901	0.0085	5477
A*11:01	Spike	WT	787	796	QIYKTPPIK	0.8185	0.0801	0.6053	0.4183	1313344
A*29:01	NSP13	WT	316	325	ALCEKALKY	0.8185	0.0764	0.5653	0.4575	2455
A*29:02	NSP13	WT	316	325	ALCEKALKY	0.8185	0.0764	0.5653	0.4575	2455
A*29:01	NSP6	WT	167	176	LIISVTSNY	0.8184	0.0765	0.7048	0.1255
A*29:02	NSP6	WT	167	176	LIISVTSNY	0.8184	0.0765	0.7048	0.1255
A*31:01	N	WT	361	370	KTFPPTEPK	0.8181	0.0761	0.63	0.4976	33667	1	IFNg release, qualitative binding, cytotoxicity, activation, TNFa release, IL-2 release
A*68:02	NSP15	WT	30	39	TVYTKVDGV	0.818	0.047	0.7295	0.1513
A*02:01	NSP2	WT	288	297	KLNEEIAII	0.818	0.0952	0.6723	0.4945	1312009	1	qualitative binding, activation
A*68:01	NSP15	WT	53	62	VAFELWAKR	0.8178	0.2319	0.7355	0.2495	67581	1
A*02:05	NS3	WT	139	148	LLYDANYFL	0.8175	0.0357	0.8593	0.0099	1311180		qualitative binding, IFNg release, activation, cytotoxicity, degranulation, TNFa release
A*24:02	NSP14	WT	510	521	VYKQFDTYNLW	0.8175	0.0936	0.6001	0.162
A*03:02	NSP7	WT	61	71	SMQGAVDINK	0.8174	0.0823	0.6962	0.0695
A*36:01	NSP4	WT	36	47	HTDFSSEIIGY	0.8173	0.018	0.5869	0.0346	1074923		T cell binding
A*01:02	NSP3	WT	502	512	VPTDNYITTY	0.8171	0.0374	0.5924	0.0357
A*36:01	NSP13	WT	532	542	TVDSSQGSEY	0.8169	0.0181	0.5186	0.0741	66980
A*11:01	Spike	WT	302	311	TLKSFTVEK	0.8168	0.0811	0.716	0.1284	1313756	1	activation
A*68:01	NSP15	WT	52	62	NVAFELWAKR	0.8166	0.2339	0.8114	0.073
A*01:01	NSP12	WT	877	888	YADVFHLYLQY	0.8165	0.0897	0.6764	0.0321
A*68:01	NSP12	WT	633	642	MASLVLARK	0.8164	0.2343	0.8471	0.032	1321754
A*36:01	NSP5	WT	173	183	AGTDLEGNFY	0.8157	0.0183	0.5981	0.0301
A*36:01	NSP3	WT	501	512	KVPTDNYITTY	0.8155	0.0183	0.5347	0.0609
A*29:01	NSP12	WT	587	596	VVIGTSKFY	0.8154	0.0781	0.6123	0.307
A*29:02	NSP12	WT	587	596	VVIGTSKFY	0.8154	0.0781	0.6123	0.307
A*68:02	NS3	WT	33	42	ATIPIQASL	0.8152	0.0477	0.6011	0.5726	1314981		activation
A*26:01	NSP14	WT	515	524	DTYNLWNTF	0.8145	0.0317	0.5992	0.0414
A*01:01	NSP9	WT	57	67	PKSDGTGTIY	0.8145	0.0909	0.5098	0.1494
A*01:01	NSP5	WT	175	183	TDLEGNFY	0.8141	0.0912	0.547	0.1075	1333923		qualitative binding
A*03:01	NSP12	WT	95	104	AVAKHDFFK	0.814	0.1106	0.6845	0.1145	1312231	1	proliferation
A*01:01	Spike	WT	258	267	WTAGAAAYY	0.8139	0.0913	0.729	0.0166	1327824		activation, IFNg release, qualitative binding
A*30:01	NSP2	WT	102	112	KTIQPRVEKK	0.8137	0.0149	0.6319	0.2975
A*68:01	NSP15	WT	3	13	ENVAFNVVNK	0.8135	0.2391	0.7384	0.2406
A*68:01	M	WT	93	102	LSYFIASFR	0.8134	0.2393	0.8883	0.009	1321267		activation, proliferation
A*26:01	Spike	WT	361	370	CVADYSVLY	0.8131	0.0321	0.6744	0.0164	7247	1	qualitative binding, activation, IFNg release
A*36:01	N	WT	78	88	SSPDDQIGYY	0.813	0.0188	0.5816	0.0367	1542585		IFNg release
A*66:01	NSP3	WT	685	694	ETISLAGSY	0.8127	0.0059	0.7189	0.0073
A*68:01	NSP14	WT	126	136	DTPNNTDFSR	0.8127	0.2405	0.6837	0.4122
A*80:01	NSP3	WT	764	773	QVVDMSMTY	0.8127	0.0288	0.5737	0.1255	1323646		activation, qualitative binding
A*31:01	NSP12	WT	341	350	VVSTGYHFR	0.8122	0.0806	0.7698	0.0737	71837	1	Patr-A*01:01, proliferation, activation
A*01:02	NSP2	S65F	61	70	YTERFEKSY	0.812	0.04	0.5521	0.0581
A*68:02	NSP8	M129I	123	132	TTAAKLIVV	0.8119	0.0485	0.7417	0.1309
A*03:02	NSP15	WT	173	182	KTQFNYYKK	0.8119	0.0859	0.6745	0.1025
A*68:01	N	WT	361	370	KTFPPTEPK	0.8117	0.2422	0.5882	0.8989	33667	1	IFNg release, qualitative binding, cytotoxicity, activation, TNFa release, IL-2 release
A*29:01	NSP4	WT	134	143	YTPSKLIEY	0.8117	0.0802	0.5723	0.4352	76156		qualitative binding
A*29:02	NSP4	WT	134	143	YTPSKLIEY	0.8117	0.0802	0.5723	0.4352	76156	1	qualitative binding
A*01:02	NSP4	WT	36	47	HTDFSSEIIGY	0.8116	0.0401	0.5564	0.0549	1074923		T cell binding
A*31:01	Spike	WT	35	45	GVYYPDKVFR	0.8114	0.081	0.7131	0.1948	1317887		activation
A*11:01	NSP12	WT	564	575	STMTNRQFHQK	0.811	0.0843	0.7461	0.0761
A*31:01	M	WT	142	151	AVILRGHLR	0.8109	0.0814	0.7095	0.2042	1074862		T cell binding, activation
A*68:01	NSP12	WT	525	534	DALFAYTKR	0.8107	0.2437	0.6809	0.4228
A*23:01	NSP3	S702F	692	703	SYKDWSYSGQF	0.8105	0.0733	0.668	0.1383
A*23:17	NSP3	S702F	692	703	SYKDWSYSGQF	0.8105	0.0733	0.668	0.1383
A*03:02	NSP12	WT	566	575	MTNRQFHQK	0.8104	0.0869	0.6436	0.1602	42843		proliferation
A*02:01	NSP4	WT	352	361	YLTNDVSFL	0.81	0.1012	0.8153	0.0781	1312065	1
A*23:01	NSP6	WT	115	124	MYASAVVLL	0.8097	0.0739	0.7119	0.081	1313188		qualitative binding, activation
A*23:17	NSP6	WT	115	124	MYASAVVLL	0.8097	0.0739	0.7119	0.081	1313188		qualitative binding, activation
A*24:02	NSP12	WT	688	697	AYANSVFNI	0.8097	0.097	0.6856	0.0701	5729
A*24:02	NSP15	WT	224	233	RYKLEGYAF	0.8093	0.0971	0.595	0.1704	56562	1
A*30:02	NSP14	WT	61	70	KMNYQVNGY	0.8092	0.0283	0.7594	0.0098	32379	1
A*03:02	NSP3	WT	1056	1066	TTTIKPVTYK	0.8092	0.0877	0.5692	0.3734
A*01:01	NSP15	WT	216	226	LAMDEFIERY	0.8092	0.0943	0.5525	0.1027
A*36:01	NSP13	WT	448	458	IVDTVSALVY	0.809	0.0195	0.6592	0.0134	29238		HLA class I, cytotoxicity, IFNg release, TNFa release, activation, qualitative binding
A*02:05	NSP3	WT	1323	1332	YAKPFLNKV	0.8088	0.0398	0.6754	0.2755	1334323		qualitative binding
A*29:01	E	WT	51	60	LVKPSFYVY	0.8083	0.0833	0.5981	0.3525	1310626		qualitative binding
A*29:02	E	WT	51	60	LVKPSFYVY	0.8083	0.0833	0.5981	0.3525	1310626		qualitative binding
A*68:01	Spike	WT	975	984	SVLNDILSR	0.8083	0.2479	0.566	1.0323	62221	1	activation
A*29:01	NS3	WT	204	213	HSYFTSDYY	0.8079	0.0837	0.7688	0.0532	1318163		activation, qualitative binding
A*29:02	NS3	WT	204	213	HSYFTSDYY	0.8079	0.0837	0.7688	0.0532	1318163		activation, qualitative binding
A*24:02	NSP12	WT	69	78	YFVVKRHTF	0.8078	0.0977	0.571	0.208	1334350		qualitative binding
A*23:01	NSP3	S702F	697	706	SYSGQFTQL	0.8072	0.0758	0.5136	0.5055
A*23:17	NSP3	S702F	697	706	SYSGQFTQL	0.8072	0.0758	0.5136	0.5055
A*68:01	NSP3	WT	478	487	LTAVVIPTK	0.8071	0.2499	0.7006	0.3597	1321279		activation
A*68:01	N	WT	1	11	MSDNGPQNQR	0.807	0.25	0.6644	0.4855
A*32:01	NSP3	WT	1887	1896	KSHNIALIW	0.8068	0.0238	0.6773	0.0538
A*68:01	NSP1	E41K	33	42	DSVEEVLSK	0.8066	0.2506	0.5375	1.2245
A*36:01	NSP2	S65F	61	70	YTERFEKSY	0.8065	0.0199	0.5664	0.0436
A*01:01	NSP3	WT	1071	1082	CTEIDPKLDNY	0.8064	0.0961	0.5624	0.0944	1331147		qualitative binding
A*11:01	NS3	WT	8	17	FTIGTVTLK	0.8063	0.0869	0.6906	0.1717	1317058		HLA class I, activation
A*11:01	NSP16	WT	240	250	SSYSLFDMSK	0.8061	0.0871	0.8369	0.0111	61498	1
A*68:02	NS9c	V27F	24	33	EAAFKPLLV	0.8058	0.0499	0.675	0.2837
A*68:01	NSP13	WT	153	162	TVREVLSDR	0.8055	0.2521	0.6611	0.4982
A*24:02	NSP4	WT	341	350	VYSVIYLYL	0.8054	0.0988	0.5861	0.1843	1313945	1
A*03:02	Spike	WT	292	301	ALDPLSETK	0.8054	0.0904	0.5272	0.5403	1314425		activation
A*01:02	NSP9	WT	56	67	FPKSDGTGTIY	0.8054	0.0424	0.5201	0.0884
A*11:01	Spike	WT	724	734	TEILPVSMTK	0.8053	0.0875	0.7474	0.0749	1087408		T cell binding
A*11:01	NSP3	WT	1901	1910	MSLSEQLRK	0.8051	0.0876	0.7443	0.0779	42602	1
A*68:01	Spike	WT	777	787	NTQEVFAQVK	0.805	0.2529	0.7035	0.3512
A*66:01	NSP3	WT	1057	1066	TTIKPVTYK	0.8046	0.0061	0.6015	0.0123	1313808
A*01:01	NSP2	WT	41	50	FIDTKRGVY	0.8045	0.0973	0.545	0.1093	1330450		qualitative binding
A*31:01	NSP2	WT	99	108	SIIKTIQPR	0.8044	0.085	0.6586	0.3665
A*30:02	Spike	WT	1264	1273	VLKGVKLHY	0.8041	0.0301	0.5211	0.5133	1310896		activation
A*24:02	Spike	WT	489	498	YFPLQSYGF	0.8039	0.0994	0.6368	0.1123	1075121		IFNg release, activation, T cell binding, qualitative binding
A*29:01	NSP3	K1679N	1678	1687	VNNGSIHLY	0.8036	0.0877	0.5909	0.3759
A*29:02	NSP3	K1679N	1678	1687	VNNGSIHLY	0.8036	0.0877	0.5909	0.3759
A*02:01	Spike	WT	821	830	LLFNKVTLA	0.8035	0.1053	0.7643	0.1729	37289	1	qualitative binding, T cell binding
A*31:01	NSP12	WT	173	182	RVYANLGER	0.8034	0.0856	0.7607	0.0867	56455	1
A*24:02	NS3	S165F	159	168	PYNSVTFSI	0.803	0.0998	0.7133	0.0505
A*03:02	NSP3	WT	1796	1805	ATAEAELAK	0.8029	0.0937	0.5462	0.4611
A*03:01	NSP13	WT	129	140	RLKLFAAETLK	0.8025	0.1261	0.6993	0.0927
A*29:01	NSP5	WT	110	119	QTFSVLACY	0.8023	0.0889	0.7326	0.0905	52511		Patr-B*01:01
A*29:02	NSP5	WT	110	119	QTFSVLACY	0.8023	0.0889	0.7326	0.0905	52511	1	Patr-B*01:01
A*03:02	NSP3	WT	367	377	KLVSSFLEMK	0.8022	0.0946	0.7091	0.0516
A*11:01	Spike	WT	1099	1108	GTHWFVTQR	0.8021	0.0892	0.6724	0.2133	1074915	1	activation, qualitative binding, T cell binding, IFNg release
A*03:02	NSP3	WT	11	20	TVIEVQGYK	0.8021	0.0948	0.6338	0.1809
A*23:01	Spike	WT	368	378	LYNSASFSTF	0.8018	0.0799	0.8084	0.0157	1330526		IFNg release
A*23:17	Spike	WT	368	378	LYNSASFSTF	0.8018	0.0799	0.8084	0.0157	1330526		IFNg release
A*80:01	NSP14	WT	362	371	KIEELFYSY	0.8018	0.0312	0.5982	0.0999	31216		qualitative binding
A*68:01	NSP15	WT	62	71	NIKPVPEVK	0.8014	0.2579	0.5647	1.0408
A*02:05	NSP4	WT	359	368	FLAHIQWMV	0.8008	0.0436	0.9011	0.0069	1311559		qualitative binding, activation
A*23:01	NSP4	WT	341	350	VYSVIYLYL	0.8003	0.0806	0.6634	0.1469	1313945
A*23:17	NSP4	WT	341	350	VYSVIYLYL	0.8003	0.0806	0.6634	0.1469	1313945
A*36:01	NSP8	WT	140	150	NTCDGTTFTY	0.8002	0.0218	0.6075	0.0259	1311195		IFNg release, cytotoxicity
A*31:01	NSP12	WT	10	19	RVCGVSAAR	0.7998	0.0876	0.747	0.1133
A*02:01	NSP6	WT	18	27	ILTSLLVLV	0.7989	0.1082	0.8235	0.0687	1312003	1	qualitative binding
A*33:03	NSP4	WT	214	223	TTFDSEYCR	0.7988	0.0497	0.7189	0.0776
A*03:02	NSP12	WT	513	522	RLYYDSMSY	0.7987	0.0992	0.6758	0.1001	54847		T cell binding, qualitative binding
A*30:02	Spike	WT	604	613	TSNQVAVLY	0.7987	0.0324	0.6058	0.2093	1087414		activation, T cell binding, qualitative binding
A*02:01	Spike	WT	1048	1057	HLMSFPQSA	0.7985	0.1085	0.655	0.5686	1318059		qualitative binding, activation
A*24:02	NSP12	WT	876	886	EYADVFHLYL	0.7985	0.1029	0.558	0.2301	14969	1	Patr-A*07:01, Patr-A*09:01, Patr-B*13:01
A*68:01	NSP16	WT	77	87	GVAPGTAVLR	0.7984	0.262	0.646	0.5706	22917	1
A*33:03	NSP13	WT	153	162	TVREVLSDR	0.7983	0.05	0.6794	0.1402
A*01:02	NSP13	WT	448	458	IVDTVSALVY	0.7983	0.0449	0.6181	0.0239	29238		HLA class I, cytotoxicity, IFNg release, TNFa release, activation, qualitative binding
A*11:01	NSP12	P323L	323	333	LTSFGPLVRK	0.7982	0.0945	0.7145	0.131
A*23:01	Spike	WT	635	644	VYSTGSNVF	0.7982	0.0816	0.5658	0.3431	1313944		qualitative binding
A*23:17	Spike	WT	635	644	VYSTGSNVF	0.7982	0.0816	0.5658	0.3431	1313944		qualitative binding
A*68:02	Spike	WT	340	351	EVFNATRFASV	0.798	0.0533	0.7608	0.1015
A*80:01	NSP3	WT	1505	1514	LVAEWFLAY	0.7973	0.0322	0.7555	0.0099	1321432		activation, IFNg release
A*68:01	NSP8	WT	43	52	NVAKSEFDR	0.7973	0.2637	0.7389	0.2388
A*32:01	NSP12	WT	281	291	KLFDRYFKYW	0.7973	0.0259	0.7291	0.0248
A*68:01	NSP13	WT	552	561	TAHSCNVNR	0.7966	0.2647	0.7522	0.1974
A*68:01	NSP14	WT	172	181	DTLKNLSDR	0.7963	0.2651	0.6601	0.5024
A*80:01	NSP8	WT	61	72	KMADQAMTQMY	0.7963	0.0324	0.6275	0.0723	1332499		qualitative binding
A*29:01	NSP3	WT	949	959	AVMYMGTLSY	0.7959	0.094	0.8027	0.0245	5477
A*29:02	NSP3	WT	949	959	AVMYMGTLSY	0.7959	0.094	0.8027	0.0245	5477
A*80:01	NSP3	WT	626	635	TLVTMPLGY	0.7959	0.0325	0.6887	0.0353
A*03:02	N	WT	338	348	KLDDKDPNFK	0.7959	0.1018	0.5797	0.3364
A*03:01	M	WT	150	159	RIAGHHLGR	0.7955	0.1309	0.6113	0.2677	1310768	1	activation
A*68:01	NSP2	WT	72	82	QTPFEIKLAK	0.7953	0.2664	0.6629	0.4913
A*11:01	N	WT	311	320	ASAFFGMSR	0.7952	0.0999	0.7509	0.0714	4307	1	IFNg release, activation, cytotoxicity
A*29:01	NSP14	WT	229	238	HSIGFDYVY	0.7952	0.0946	0.7497	0.0682	1857693		IFNg release
A*29:02	NSP14	WT	229	238	HSIGFDYVY	0.7952	0.0946	0.7497	0.0682	1857693		IFNg release
A*29:01	NSP4	WT	17	26	FLFVAAIFY	0.7951	0.0946	0.7755	0.0475
A*29:02	NSP4	WT	17	26	FLFVAAIFY	0.7951	0.0946	0.7755	0.0475
A*68:01	NS6	WT	10	21	TIAEILLIIMR	0.7951	0.2668	0.6232	0.6992
A*30:01	NSP2	WT	119	128	RIRSVYPVA	0.7946	0.0191	0.8884	0.0071
A*11:01	NSP12	WT	41	51	KVAGFAKFLK	0.7944	0.1005	0.8319	0.0128	33948
A*68:01	M	WT	121	132	NVPLHGTILTR	0.7942	0.268	0.5411	1.1976
A*68:01	Spike	WT	1098	1108	NGTHWFVTQR	0.794	0.2682	0.8157	0.0663
A*68:01	NS7a	H47R	38	48	GTYEGNSPFR	0.7937	0.2687	0.7312	0.2643
A*02:01	NSP12	WT	239	248	SLLMPILTL	0.7936	0.1115	0.643	0.6282	1330588		qualitative binding
A*03:02	NSP14	WT	328	337	VLHDIGNPK	0.7935	0.1037	0.6179	0.2167	69521
A*02:01	NSP3	WT	396	405	FITESKPSV	0.7933	0.1117	0.605	0.8517	1311987	1	qualitative binding
A*23:01	NSP5	WT	102	113	KFVRIQPGQTF	0.7933	0.084	0.5215	0.4779
A*23:17	NSP5	WT	102	113	KFVRIQPGQTF	0.7933	0.084	0.5215	0.4779
A*03:02	Spike	WT	1020	1029	ASANLAATK	0.7932	0.104	0.6191	0.2134	4321		IFNg release
A*68:01	Spike	WT	228	238	DLPIGINITR	0.793	0.2696	0.6759	0.442
A*68:01	NSP2	WT	530	539	VTHSKGLYR	0.793	0.2696	0.6618	0.4954
A*03:02	NSP2	WT	362	371	RVVRSIFSR	0.7929	0.1043	0.5952	0.2842
A*29:01	NSP13	WT	245	254	HYVRITGLY	0.7928	0.0965	0.684	0.1598	25208
A*29:02	NSP13	WT	245	254	HYVRITGLY	0.7928	0.0965	0.684	0.1598	25208	1
A*68:01	NSP2	WT	527	535	ETFVTHSK	0.7928	0.2699	0.6446	0.5771
A*31:01	NSP5	WT	97	106	KTPKYKFVR	0.7925	0.0916	0.7345	0.1386
A*01:02	NSP4	WT	478	488	FSNSGSDVLY	0.7924	0.047	0.6933	0.0099
A*03:01	NSP3	WT	743	752	SLREVRTIK	0.7922	0.1331	0.6174	0.2515
A*01:01	Spike	WT	1197	1207	LIDLQELGKY	0.7919	0.1049	0.556	0.0997	36481	1
A*02:01	NSP6	WT	14	23	LLLTILTSL	0.7918	0.1127	0.7729	0.1574	1312018	1	activation, cytotoxicity, degranulation, IFNg release, qualitative binding
A*03:01	NSP3	WT	30	39	RIDKVLNEK	0.7917	0.1334	0.5263	0.5639
A*36:01	M	WT	171	180	ATSRTLSYY	0.7916	0.0245	0.6389	0.0169	5149		qualitative binding, IFNg release, activation, cytotoxicity
A*68:01	Spike	WT	69	79	HVSGTNGTKR	0.7915	0.2717	0.6526	0.5388
A*26:01	NSP5	WT	110	119	QTFSVLACY	0.7909	0.0383	0.5848	0.0467	52511	1	Patr-B*01:01
A*02:05	NSP14	WT	21	30	TQAPTHLSV	0.7906	0.0486	0.6304	0.4634
A*03:01	NSP8	WT	89	98	TMLFTMLRK	0.7904	0.1343	0.778	0.0245	65222	1
A*11:01	NSP3	WT	478	487	LTAVVIPTK	0.7902	0.1035	0.6992	0.1566	1321279		activation
A*01:02	N	WT	77	88	NSSPDDQIGYY	0.7901	0.0478	0.5143	0.0971	1541833		HLA class I, qualitative binding
A*29:01	NSP3	WT	987	997	VMMSAPPAQY	0.7899	0.0988	0.7255	0.0966
A*29:02	NSP3	WT	987	997	VMMSAPPAQY	0.7899	0.0988	0.7255	0.0966
A*23:01	NSP13	P77L	69	78	SYYCKSHKL	0.7897	0.0858	0.629	0.2076
A*23:17	NSP13	P77L	69	78	SYYCKSHKL	0.7897	0.0858	0.629	0.2076
A*03:02	NSP12	WT	882	891	HLYLQYIRK	0.7896	0.107	0.6778	0.0973	24322
A*03:02	NSP16	WT	162	171	ALGGSVAIK	0.7896	0.107	0.6103	0.2386	1312154
A*03:02	Spike	WT	827	836	TLADAGFIK	0.7895	0.1071	0.6309	0.1864	1325536		activation
A*01:01	NS3	WT	204	213	HSYFTSDYY	0.7895	0.1062	0.6217	0.0562	1318163		activation, qualitative binding
A*68:01	Spike	WT	568	578	DIADTTDAVR	0.7894	0.2747	0.6901	0.3908
A*30:02	NSP3	WT	509	520	TTYPGQGLNGY	0.7893	0.0365	0.6434	0.1195	1334084		qualitative binding
A*68:01	NSP15	WT	52	61	NVAFELWAK	0.7892	0.275	0.7849	0.1186	46333	1
A*33:03	NSP2	WT	99	108	SIIKTIQPR	0.7892	0.0544	0.6312	0.2497
A*68:01	NSP4	WT	454	465	FSGAMDTTSYR	0.7891	0.2751	0.7702	0.1515
A*02:05	NSP3	WT	857	866	YLATALLTL	0.7888	0.0495	0.7977	0.0405	1312062		qualitative binding, activation, IFNg release, cytotoxicity, degranulation
A*33:03	NSP1	WT	110	120	HVGEIPVAYR	0.788	0.0551	0.6846	0.1311
A*29:01	NSP12	WT	907	916	LTNDNTSRY	0.788	0.1003	0.6153	0.2982	40050		qualitative binding, IFNg release
A*29:02	NSP12	WT	907	916	LTNDNTSRY	0.788	0.1003	0.6153	0.2982	40050	1	qualitative binding, IFNg release
A*68:02	NS3	WT	247	257	HTIDGSSGVV	0.7878	0.0577	0.7786	0.072
A*02:01	NSP15	WT	243	252	SQLGGLHLL	0.7877	0.1153	0.6942	0.4051	1330599		qualitative binding
A*36:01	NSP3	WT	1045	1056	ITDVFYKENSY	0.7876	0.0257	0.5368	0.0596	1318987		qualitative binding, activation
A*66:01	NSP3	WT	1252	1261	EVVGDIILK	0.7873	0.0066	0.5815	0.0156
A*03:02	NSP15	WT	25	35	SIINNTVYTK	0.7872	0.109	0.6843	0.0876
A*30:02	NSP15	WT	316	325	KVVKVTIDY	0.787	0.0375	0.614	0.1847
A*01:02	NSP12	WT	475	484	VVDKYFDCY	0.7869	0.0489	0.6208	0.0218	71635		T cell binding, qualitative binding
A*11:01	Spike	WT	370	379	NSASFSTFK	0.7868	0.1059	0.7956	0.0236	1313244	1	IFNg release, activation
A*02:05	NSP12	WT	854	863	LMIERFVSL	0.7868	0.0505	0.7874	0.051	38043		qualitative binding, T cell binding
A*03:02	M	WT	171	181	ATSRTLSYYK	0.7868	0.1093	0.7686	0.0148	5150		Patr-A*01:01, IFNg release, activation, cytotoxicity, proliferation, qualitative binding
A*30:02	NSP3	K1679N	1678	1687	VNNGSIHLY	0.7868	0.0376	0.6357	0.1333
A*11:01	NSP6	WT	103	112	TSLSGFKLK	0.7866	0.106	0.7105	0.1376
A*68:01	NSP3	WT	1782	1793	STFNVPMEKLK	0.7865	0.2788	0.6569	0.5178
A*31:01	Spike	WT	558	568	KFLPFQQFGR	0.7863	0.0949	0.7758	0.0671	1319485		activation
A*24:02	NSP3	WT	16	26	QGYKSVNITF	0.7863	0.1119	0.5065	0.3564	1330556		qualitative binding
A*02:01	NS9b	WT	13	24	RLVDPQIQLAV	0.7859	0.1164	0.6	0.8855
A*29:01	NSP4	WT	334	343	VYSFLPGVY	0.7856	0.1022	0.6932	0.1442
A*29:02	NSP4	WT	334	343	VYSFLPGVY	0.7856	0.1022	0.6932	0.1442
A*03:01	NSP3	WT	1684	1694	HLYFDKAGQK	0.7852	0.1378	0.69	0.1073
A*29:01	Spike	WT	192	201	FVFKNIDGY	0.7851	0.1026	0.7032	0.1282	1074900		activation, T cell binding
A*29:02	Spike	WT	192	201	FVFKNIDGY	0.7851	0.1026	0.7032	0.1282	1074900		activation, T cell binding
A*11:01	NSP15	WT	25	35	SIINNTVYTK	0.785	0.1072	0.7859	0.031
A*29:01	NSP14	WT	509	518	WVYKQFDTY	0.7848	0.1029	0.7061	0.1235
A*29:02	NSP14	WT	509	518	WVYKQFDTY	0.7848	0.1029	0.7061	0.1235
A*33:03	NSP12	WT	341	350	VVSTGYHFR	0.7846	0.0567	0.7393	0.0575	71837	1	Patr-A*01:01, proliferation, activation
A*32:01	NSP2	WT	78	87	KLAKKFDTF	0.7843	0.0287	0.6483	0.072
A*80:01	NSP12	WT	365	375	RLSFKELLVY	0.7842	0.0352	0.7496	0.0114	54756
A*68:01	NSP3	T1336I	1334	1342	TTINIVTR	0.7842	0.282	0.6394	0.6029
A*11:01	NSP2	WT	103	112	TIQPRVEKK	0.7842	0.1078	0.5672	0.6062
A*03:01	NSP14	WT	328	337	VLHDIGNPK	0.7841	0.1386	0.6	0.2974	69521	1
A*03:01	NS3	WT	59	68	ASKIITLKK	0.784	0.1386	0.5405	0.5013
A*24:02	NSP3	WT	15	26	VQGYKSVNITF	0.784	0.1135	0.5129	0.3374
A*23:01	NSP3	WT	15	26	VQGYKSVNITF	0.7839	0.0886	0.5641	0.3477
A*23:17	NSP3	WT	15	26	VQGYKSVNITF	0.7839	0.0886	0.5641	0.3477
A*26:01	NSP6	WT	167	176	LIISVTSNY	0.7837	0.0406	0.5786	0.0489
A*03:02	NSP16	WT	243	254	SLFDMSKFPLK	0.7832	0.1123	0.6625	0.1237
A*23:01	NSP12	WT	69	78	YFVVKRHTF	0.7832	0.0889	0.6118	0.2427	1334350		qualitative binding
A*23:17	NSP12	WT	69	78	YFVVKRHTF	0.7832	0.0889	0.6118	0.2427	1334350		qualitative binding
A*02:05	NSP13	A52V	44	53	SVNPYVCNV	0.783	0.0524	0.759	0.088
A*03:01	NSP15	WT	307	317	KSQDLSVVSK	0.783	0.1393	0.5386	0.5093
A*03:02	NSP12	WT	775	784	LVASIKNFK	0.7828	0.1127	0.6854	0.0851	1313112
A*01:02	Spike	WT	864	874	LLTDEMIAQY	0.7828	0.0504	0.6155	0.0257	1332664		qualitative binding
A*26:01	NSP16	WT	233	243	NTNPIQLSSY	0.7828	0.041	0.506	0.0991	46191	1
A*29:01	NSP3	WT	891	900	NFCALILAY	0.7827	0.1046	0.7369	0.0848
A*29:02	NSP3	WT	891	900	NFCALILAY	0.7827	0.1046	0.7369	0.0848
A*33:01	NSP5	WT	290	299	EFTPFDVVR	0.7825	0.0381	0.6882	0.0772
A*02:05	NSP14	WT	176	185	NLSDRVVFV	0.7822	0.0528	0.7068	0.1838	1330540		qualitative binding
A*02:05	NSP8	WT	1	10	AIASEFSSL	0.7819	0.053	0.7308	0.1315
A*30:01	NSP3	WT	1373	1383	KASMPTTIAK	0.7819	0.0222	0.7189	0.0918
A*03:01	Spike	WT	1064	1074	HVTYVPAQEK	0.7819	0.1401	0.5949	0.3133	1318209		activation
A*68:01	NSP13	WT	180	190	YVFTGYRVTK	0.7818	0.2853	0.7755	0.1397	76273	1
A*03:02	NSP3	WT	955	964	TLSYEQFKK	0.7817	0.1136	0.669	0.1122
A*80:01	NS6	WT	23	32	KVSIWNLDY	0.7816	0.0358	0.7709	0.0093	1310558
A*66:01	NSP3	WT	1232	1242	EVVENPTIQK	0.7814	0.0068	0.5173	0.0438
A*02:05	NSP8	WT	152	161	ALWEIQQVV	0.7813	0.0533	0.6331	0.4505	2998		qualitative binding, IFNg release, activation, T cell binding, cytotoxicity
A*33:01	NS7a	WT	81	90	SVSPKLFIR	0.781	0.0386	0.5673	0.2954	62331
A*03:02	NSP3	WT	1930	1940	RQVVNVVTTK	0.7807	0.1144	0.5638	0.3921
A*29:01	NSP15	WT	217	226	AMDEFIERY	0.7804	0.1065	0.5153	0.6174	1855507		qualitative binding
A*29:02	NSP15	WT	217	226	AMDEFIERY	0.7804	0.1065	0.5153	0.6174	1855507		qualitative binding
A*11:01	Spike	WT	725	734	EILPVSMTK	0.7802	0.1106	0.6241	0.3515	1315818		activation
A*29:01	NSP14	F233L	229	238	HSIGLDYVY	0.7801	0.1068	0.6953	0.1408
A*29:02	NSP14	F233L	229	238	HSIGLDYVY	0.7801	0.1068	0.6953	0.1408
A*24:02	NSP3	WT	1772	1781	MFDAYVNTF	0.7801	0.1164	0.5521	0.24	1332784		qualitative binding
A*11:01	NSP12	WT	25	34	GTSTDVVYR	0.78	0.1108	0.6651	0.2343	22846	1	Patr-A*01:01, proliferation
A*03:01	NSP16	WT	162	171	ALGGSVAIK	0.7799	0.1414	0.6011	0.2944	1312154
A*30:02	NS7a	WT	89	98	RQEEVQELY	0.7799	0.0407	0.537	0.441
A*68:01	NSP12	WT	499	509	DKSAGFPFNK	0.7798	0.2882	0.7175	0.3101
A*68:01	NSP2	WT	210	219	ESGLKTILR	0.7793	0.2889	0.637	0.6171
A*03:01	NSP12	WT	566	575	MTNRQFHQK	0.7793	0.1419	0.6287	0.223	42843	1	proliferation
A*23:01	NSP4	WT	368	377	MFTPLVPFW	0.7793	0.0911	0.6275	0.2107	1321806		activation
A*23:17	NSP4	WT	368	377	MFTPLVPFW	0.7793	0.0911	0.6275	0.2107	1321806		activation
A*02:05	NSP12	WT	397	406	SVAALTNNV	0.7791	0.0545	0.7758	0.0652	1696182		qualitative binding
A*33:01	Spike	WT	36	45	VYYPDKVFR	0.7791	0.0392	0.6315	0.154	1625462		qualitative binding, IFNg release
A*29:01	NSP13	WT	62	72	QLYLGGMSYY	0.7789	0.1077	0.7375	0.0839	51585		qualitative binding
A*29:02	NSP13	WT	62	72	QLYLGGMSYY	0.7789	0.1077	0.7375	0.0839	51585		qualitative binding
A*33:03	NSP16	WT	247	256	MSKFPLKLR	0.7789	0.0595	0.7245	0.0726
A*03:02	Spike	WT	724	734	TEILPVSMTK	0.7789	0.1159	0.6129	0.2313	1087408		T cell binding
A*29:01	NSP14	WT	362	371	KIEELFYSY	0.7787	0.1079	0.5995	0.3482	31216		qualitative binding
A*29:02	NSP14	WT	362	371	KIEELFYSY	0.7787	0.1079	0.5995	0.3482	31216	1	qualitative binding
A*30:02	NSP3	Q764H	764	773	HVVDMSMTY	0.7784	0.0414	0.5636	0.3432
A*02:05	NSP4	WT	420	429	FLLNKEMYL	0.7783	0.0548	0.7899	0.0483	16737		IFNg release, qualitative binding, activation, T cell binding, TNFa release, degranulation
A*03:01	NSP15	WT	149	159	KGLQPSVGPK	0.7782	0.1426	0.6973	0.0966
A*01:02	NS3	WT	208	216	TSDYYQLY	0.7782	0.0518	0.592	0.0358
A*26:01	NSP3	WT	203	214	QTIEVNSFSGY	0.778	0.0435	0.5971	0.0422
A*31:01	NSP8	WT	88	97	QTMLFTMLR	0.7779	0.0994	0.7967	0.0441	52573	1	Patr-A*01:01, Patr-B*13:01
A*30:01	NSP13	WT	210	219	VYRGTTTYK	0.7779	0.0232	0.748	0.0567
A*03:02	NSP4	WT	421	430	LLNKEMYLK	0.7778	0.1168	0.7079	0.053	37610
A*02:05	E	WT	4	13	FVSEETGTL	0.7775	0.0552	0.7197	0.1515	1659432		qualitative binding
A*29:01	NS3	WT	101	110	LEAPFLYLY	0.777	0.1093	0.6889	0.1512	1320359		activation
A*29:02	NS3	WT	101	110	LEAPFLYLY	0.777	0.1093	0.6889	0.1512	1320359		activation
A*68:02	NSP3	WT	206	215	EVNSFSGYL	0.7769	0.0651	0.7677	0.0919
A*68:01	NSP3	WT	577	587	TKAIVSTIQR	0.7769	0.2922	0.6972	0.3697
A*31:01	NSP14	WT	270	279	ASCDAIMTR	0.7769	0.0999	0.6222	0.536	4342	1
A*03:01	NSP13	WT	386	395	VVNARLRAK	0.7768	0.1435	0.6325	0.2135	71767	1	qualitative binding, IFNg release
A*33:01	NSP3	WT	737	746	NLKTLLSLR	0.7766	0.04	0.7158	0.0525
A*02:05	NSP3	WT	42	51	YTVELGTEV	0.7764	0.0558	0.758	0.0892	2134376		qualitative binding
A*29:01	NSP3	WT	770	781	MTYGQQFGPTY	0.7764	0.1098	0.7476	0.0702
A*29:02	NSP3	WT	770	781	MTYGQQFGPTY	0.7764	0.1098	0.7476	0.0702
A*29:01	NSP12	WT	366	375	LSFKELLVY	0.776	0.1101	0.6772	0.1717	39346		Patr-B*01:01, qualitative binding
A*29:02	NSP12	WT	366	375	LSFKELLVY	0.776	0.1101	0.6772	0.1717	39346	1	Patr-B*01:01, qualitative binding
A*26:01	NSP3	WT	1383	1392	NTVKSVGKF	0.7758	0.0446	0.6369	0.0289	1322708		activation
A*23:01	NSP1	WT	135	144	SYGADLKSF	0.7758	0.0933	0.5504	0.384
A*23:17	NSP1	WT	135	144	SYGADLKSF	0.7758	0.0933	0.5504	0.384
A*29:01	NSP3	WT	1001	1010	GTFTCASEY	0.7756	0.1105	0.7426	0.0769
A*29:02	NSP3	WT	1001	1010	GTFTCASEY	0.7756	0.1105	0.7426	0.0769
A*68:02	NSP3	WT	197	206	ELTPVVQTI	0.7756	0.0662	0.5229	1.0164
A*11:01	NSP3	WT	1378	1387	TTIAKNTVK	0.7755	0.114	0.6614	0.2449	1325973		activation
A*26:01	NSP12	WT	907	916	LTNDNTSRY	0.7755	0.0448	0.511	0.0938	40050	1	qualitative binding, IFNg release
A*03:02	NSP2	S369F	362	371	RVVRSIFFR	0.7751	0.1191	0.6889	0.0785
A*11:01	NSP13	WT	208	219	AVVYRGTTTYK	0.7751	0.1142	0.6724	0.2132
A*29:01	NSP3	WT	429	439	KFLTENLLLY	0.7748	0.1111	0.7048	0.1255
A*29:02	NSP3	WT	429	439	KFLTENLLLY	0.7748	0.1111	0.7048	0.1255
A*30:01	Spike	WT	454	463	RLFRKSNLK	0.7747	0.024	0.7537	0.0529	1075031		IFNg release, qualitative binding, activation, T cell binding
A*30:02	Spike	WT	372	381	ASFSTFKCY	0.7746	0.0432	0.6506	0.1089
A*02:05	NSP3	WT	88	99	YLFDESGEFKL	0.7745	0.0568	0.6876	0.2369	1311238		HLA class I, IFNg release, qualitative binding, cytotoxicity
A*31:01	NSP14	WT	196	206	KYFVKIGPER	0.7744	0.1021	0.7605	0.0869
A*03:02	NSP3	WT	702	712	STQLGIEFLK	0.7744	0.1196	0.7003	0.0632
A*03:01	NSP5	WT	88	98	KLKVDTANPK	0.7741	0.1453	0.6481	0.1805
A*23:01	Spike	WT	144	153	YYHKNNKSW	0.774	0.0945	0.5366	0.4267	1328953		activation
A*23:17	Spike	WT	144	153	YYHKNNKSW	0.774	0.0945	0.5366	0.4267	1328953		activation
A*68:02	NSP3	WT	349	358	DTVRTNVYL	0.7736	0.068	0.6866	0.2539
A*24:02	NSP13	WT	216	226	TYKLNVGDYF	0.7736	0.1212	0.6665	0.0824
A*23:01	NSP6	WT	241	252	VYDYLVSTQEF	0.7734	0.0948	0.6374	0.1906	1596827
A*23:17	NSP6	WT	241	252	VYDYLVSTQEF	0.7734	0.0948	0.6374	0.1906	1596827
A*02:05	NSP12	WT	334	343	FVDGVPFVV	0.7732	0.0574	0.7315	0.1302	18133		T cell binding, IFNg release, qualitative binding
A*01:01	Spike	WT	28	39	YTNSFTRGVYY	0.773	0.1159	0.6203	0.057	1334416		qualitative binding
A*32:01	NSP13	WT	209	218	VVYRGTTTY	0.7729	0.0317	0.5431	0.1959	71917		T cell binding
A*68:01	N	WT	140	150	NTPKDHIGTR	0.7728	0.298	0.6386	0.6075	1683924		IFNg release
A*11:01	NSP2	S369F	362	371	RVVRSIFFR	0.7727	0.116	0.7622	0.0559
A*24:02	NS3	WT	106	115	LYLYALVYF	0.7727	0.1218	0.6302	0.1205	1313129	1	activation
A*11:01	NS7a	WT	81	90	SVSPKLFIR	0.7725	0.1161	0.6005	0.4409	62331
A*11:01	NSP12	WT	408	418	QTVKPGNFNK	0.7724	0.1161	0.6462	0.2842	52658
A*68:02	NSP5	WT	198	207	TTITVNVLA	0.7716	0.0697	0.7942	0.0584
A*30:02	NSP3	P662L	660	669	SSLDAVTAY	0.7716	0.0446	0.5713	0.3174
A*30:02	NSP4	WT	197	206	SIIQFPNTY	0.7713	0.0448	0.5106	0.574	1324477		activation
A*68:01	NSP3	WT	842	851	QVNGLTSIK	0.771	0.3006	0.6492	0.5551
A*29:01	NS3	WT	99	108	AGLEAPFLY	0.7708	0.1144	0.6201	0.287	1314283		activation
A*29:02	NS3	WT	99	108	AGLEAPFLY	0.7708	0.1144	0.6201	0.287	1314283		activation
A*68:02	NSP3	WT	1733	1742	ESSAKSASV	0.7706	0.0703	0.7226	0.1647
A*33:03	Spike	WT	394	404	NVYADSFVIR	0.7704	0.0653	0.6923	0.1181	1322744	1	activation, IFNg release
A*80:01	NSP3	WT	1566	1575	YIFFASFYY	0.7699	0.0385	0.8194	0.0073	74209		T cell binding, activation
A*11:01	M	WT	6	15	GTITVEELK	0.7698	0.118	0.6823	0.1885	1087356		activation, T cell binding
A*02:01	NSP8	WT	152	160	ALWEIQQV	0.7698	0.1275	0.5877	0.9823	1125037		qualitative binding
A*29:01	NSP3	P662L	660	669	SSLDAVTAY	0.7698	0.1152	0.546	0.5186
A*29:02	NSP3	P662L	660	669	SSLDAVTAY	0.7698	0.1152	0.546	0.5186
A*03:02	NSP3	WT	954	963	GTLSYEQFK	0.7695	0.1237	0.6582	0.1315
A*03:02	NSP12	WT	631	642	RIMASLVLARK	0.7693	0.1239	0.7027	0.0597
A*03:02	Spike	WT	269	279	YLQPRTFLLK	0.769	0.1241	0.7257	0.0403
A*24:02	NSP4	WT	396	405	NYLKRRVVF	0.7689	0.1246	0.5438	0.2558	1330544	1
A*33:03	NSP13	WT	204	213	DYGDAVVYR	0.7686	0.0665	0.6407	0.2265
A*30:01	NSP12	WT	569	578	RQFHQKLLK	0.7685	0.0254	0.6911	0.1509	55413		IFNg release
A*03:02	NSP12	WT	861	872	SLAIDAYPLTK	0.7685	0.1245	0.6181	0.2162
A*32:01	NSP12	WT	513	522	RLYYDSMSY	0.7682	0.0331	0.7171	0.0306	54847		T cell binding, qualitative binding
A*33:03	Spike	WT	36	45	VYYPDKVFR	0.7677	0.0672	0.6347	0.2413	1625462	1	qualitative binding, IFNg release
A*30:01	NSP3	WT	743	752	SLREVRTIK	0.7676	0.0256	0.7358	0.0712
A*24:02	NSP3	WT	87	97	YYLFDESGEF	0.7667	0.1259	0.6704	0.0793
A*32:01	M	WT	101	111	RLFARTRSMW	0.7665	0.0337	0.7157	0.0313	1075030		T cell binding, activation
A*31:01	N	WT	201	210	SSRGTSPAR	0.7665	0.1089	0.6807	0.2811	1075062		T cell binding
A*03:01	NSP2	WT	375	385	AQNSVRVLQK	0.7665	0.1505	0.5671	0.4023
A*02:05	NSP4	WT	284	293	IVAGGIVAI	0.7664	0.0617	0.7185	0.1547	1312004		qualitative binding
A*01:01	NSP3	WT	430	439	FLTENLLLY	0.7664	0.1197	0.6108	0.0625	1312466	1	qualitative binding
A*01:01	NSP3	WT	78	88	DLDEWSMATY	0.7664	0.1197	0.568	0.0899
A*33:03	NSP8	WT	67	76	MTQMYKQAR	0.7663	0.0682	0.7721	0.0243
A*30:01	Spike	WT	302	311	TLKSFTVEK	0.7663	0.0258	0.6824	0.1691	1313756		activation
A*80:01	NSP14	WT	438	447	NLKQLPFFY	0.766	0.0394	0.595	0.1032
A*32:01	NSP3	WT	63	72	KTLQPVSEL	0.7657	0.0339	0.5804	0.1396	1312012
A*68:02	NSP8	WT	123	132	TTAAKLMVV	0.7656	0.0722	0.7451	0.1252
A*01:01	NSP3	P662L	661	672	SLDAVTAYNGY	0.7651	0.1204	0.5347	0.1183
A*33:03	NSP2	WT	530	539	VTHSKGLYR	0.765	0.0692	0.6594	0.1817
A*30:02	NSP14	WT	362	371	KIEELFYSY	0.7648	0.0478	0.615	0.1819	31216	1	qualitative binding
A*68:02	NSP12	WT	741	750	FVNEFYAYL	0.7646	0.0726	0.8414	0.0276	1332008		IFNg release, qualitative binding
A*36:01	NSP5	WT	172	183	HAGTDLEGNFY	0.7645	0.0325	0.5126	0.0815
A*24:02	NSP4	WT	403	413	VFNGVSFSTF	0.7644	0.1271	0.699	0.0596
A*36:01	NSP3	WT	503	512	PTDNYITTY	0.764	0.0327	0.5564	0.0488	1311201		qualitative binding, IFNg release, activation, cytotoxicity
A*01:01	NSP2	WT	433	442	LTNIFGTVY	0.7639	0.1211	0.6092	0.0635	1858751		IFNg release
A*29:01	Spike	WT	258	267	WTAGAAAYY	0.7638	0.1201	0.8003	0.0261	1327824		activation, IFNg release, qualitative binding
A*29:02	Spike	WT	258	267	WTAGAAAYY	0.7638	0.1201	0.8003	0.0261	1327824		activation, IFNg release, qualitative binding
A*11:01	NSP5	WT	90	101	KVDTANPKTPK	0.7637	0.1223	0.5784	0.5491	1861786		qualitative binding
A*32:01	NSP3	WT	748	757	RTIKVFTTV	0.7633	0.0347	0.7461	0.0199	1333395		qualitative binding
A*29:01	NSP3	WT	1419	1428	SVCLGSLIY	0.7632	0.1207	0.6757	0.1743
A*29:02	NSP3	WT	1419	1428	SVCLGSLIY	0.7632	0.1207	0.6757	0.1743
A*68:01	NSP12	P323L	323	333	LTSFGPLVRK	0.7629	0.314	0.6724	0.4551
A*26:01	NS3	WT	222	232	DTGVEHVTFF	0.7629	0.051	0.6656	0.0182
A*03:01	Spike	WT	269	279	YLQPRTFLLK	0.7628	0.153	0.7285	0.0527
A*68:01	NSP4	WT	38	48	DFSSEIIGYK	0.7627	0.3144	0.7364	0.2469
A*33:03	NSP3	WT	737	746	NLKTLLSLR	0.7627	0.0704	0.7135	0.0886
A*11:01	NSP3	WT	30	39	RIDKVLNEK	0.7627	0.1231	0.6022	0.4331
A*03:01	Spike	WT	724	734	TEILPVSMTK	0.7624	0.1532	0.623	0.2373	1087408		T cell binding
A*32:01	NSP2	WT	348	357	SILSPLYAF	0.7622	0.035	0.6791	0.0532
A*03:01	NSP3	WT	215	224	KLTDNVYIK	0.7621	0.1534	0.5503	0.4646
A*68:01	N	WT	311	320	ASAFFGMSR	0.762	0.3155	0.7316	0.2631	4307	1	IFNg release, activation, cytotoxicity
A*02:01	NSP3	WT	1574	1583	YVWKSYVHV	0.7619	0.1351	0.752	0.1985	1330664		qualitative binding
A*01:02	NSP16	WT	233	243	NTNPIQLSSY	0.7617	0.0572	0.5059	0.1111	46191
A*26:01	NSP15	WT	113	123	ETICAPLTVF	0.7616	0.0515	0.6595	0.0194
A*68:01	NSP3	WT	912	921	ETMSYLFQH	0.7613	0.3167	0.6398	0.6002
A*02:01	NSP12	WT	741	750	FVNEFYAYL	0.7609	0.1361	0.8518	0.0327	1332008	1	IFNg release, qualitative binding
A*24:02	NSP3	WT	718	729	YYTSNPTTFHL	0.7607	0.1291	0.5651	0.218	1334431		qualitative binding
A*01:02	NSP5	WT	45	55	TSEDMLNPNY	0.7606	0.0576	0.5893	0.0368	1330632		qualitative binding
A*29:01	NSP4	WT	174	183	NVLEGSVAY	0.7603	0.123	0.5808	0.408
A*29:02	NSP4	WT	174	183	NVLEGSVAY	0.7603	0.123	0.5808	0.408
A*02:01	NSP14	WT	169	178	MLSDTLKNL	0.7602	0.1367	0.6336	0.6847	1330529		qualitative binding
A*29:01	M	WT	171	180	ATSRTLSYY	0.7601	0.1232	0.6475	0.2286	5149		qualitative binding, IFNg release, activation, cytotoxicity
A*29:02	M	WT	171	180	ATSRTLSYY	0.7601	0.1232	0.6475	0.2286	5149	1	qualitative binding, IFNg release, activation, cytotoxicity
A*36:01	NSP8	WT	3	13	ASEFSSLPSY	0.7601	0.0339	0.6231	0.021	4381
A*02:05	NSP13	WT	520	529	AVASKILGL	0.7601	0.0677	0.5904	0.72	1331069		qualitative binding
A*80:01	NSP12	WT	780	789	KNFKSVLYY	0.76	0.0414	0.5849	0.1138
A*68:01	NSP12	WT	165	174	FVENPDILR	0.7599	0.319	0.6642	0.4863
A*29:01	NSP13	WT	297	307	LYYPSARIVY	0.7594	0.1237	0.6495	0.225	40993
A*29:02	NSP13	WT	297	307	LYYPSARIVY	0.7594	0.1237	0.6495	0.225	40993	1
A*68:02	NSP2	WT	439	448	TVYEKLKPV	0.7593	0.0747	0.6727	0.2897	1312048		qualitative binding
A*80:01	NSP3	WT	429	439	KFLTENLLLY	0.7592	0.0417	0.7004	0.0294
A*30:02	NSP12	WT	587	596	VVIGTSKFY	0.7592	0.0507	0.5934	0.2479
A*66:01	NSP12	WT	534	543	NVIPTITQM	0.7589	0.0075	0.5036	0.0551	1333028		qualitative binding
A*11:01	NSP3	WT	819	828	TTDPSFLGR	0.7584	0.1259	0.5699	0.5921
A*01:02	M	WT	171	180	ATSRTLSYY	0.7583	0.0583	0.6045	0.0312	5149		qualitative binding, IFNg release, activation, cytotoxicity
A*68:01	NSP8	WT	32	41	EVVLKKLKK	0.7583	0.3217	0.5244	1.3255
A*68:01	NSP15	WT	216	225	LAMDEFIER	0.7581	0.322	0.6807	0.4236
A*68:02	Spike	WT	1136	1146	TVYDPLQPEL	0.7581	0.0752	0.5608	0.7693
A*11:01	NSP12	WT	775	784	LVASIKNFK	0.7579	0.1262	0.7391	0.0844	1313112	1
A*68:01	NSP14	WT	281	290	AVHECFVKR	0.7578	0.3224	0.6102	0.7717	5362	1
A*11:01	NSP2	WT	362	371	RVVRSIFSR	0.7576	0.1264	0.6774	0.1992
A*11:01	NS3	Q57H	57	67	HSASKIITLK	0.7575	0.1264	0.7075	0.1426
A*29:01	NSP3	WT	1455	1464	STNVTIATY	0.7575	0.1254	0.5737	0.4308	1325113		activation
A*29:02	NSP3	WT	1455	1464	STNVTIATY	0.7575	0.1254	0.5737	0.4308	1325113		activation
A*68:01	NSP12	WT	408	418	QTVKPGNFNK	0.7574	0.3231	0.623	0.7004	52658
A*03:02	NSP12	WT	585	594	ATVVIGTSK	0.7572	0.1341	0.5245	0.552	5209		T cell binding, activation
A*33:03	NSP12	WT	110	119	MVPHISRQR	0.7569	0.0727	0.6251	0.269
A*80:01	NSP3	WT	1527	1536	AIMQLFFSY	0.7568	0.0427	0.6975	0.0308	1596897		activation
A*03:01	Spike	WT	300	311	KCTLKSFTVEK	0.7568	0.1569	0.6411	0.1938
A*36:01	Spike	WT	864	874	LLTDEMIAQY	0.7568	0.0349	0.6028	0.0281	1332664		qualitative binding
A*68:01	NSP3	WT	336	346	FGADPIHSLR	0.7567	0.3243	0.7289	0.2722
A*29:01	NSP4	WT	453	464	YFSGAMDTTSY	0.7566	0.1262	0.6211	0.2846
A*29:02	NSP4	WT	453	464	YFSGAMDTTSY	0.7566	0.1262	0.6211	0.2846
A*31:01	Spike	WT	319	329	RVQPTESIVR	0.7564	0.1175	0.6065	0.6151
A*03:02	NSP8	WT	89	98	TMLFTMLRK	0.7563	0.135	0.7541	0.0197	65222
A*02:01	NSP2	WT	500	509	KLVNKFLAL	0.7561	0.1407	0.6989	0.3855	1330500		qualitative binding, activation
A*29:01	NSP6	WT	244	254	YLVSTQEFRY	0.756	0.1268	0.777	0.0456
A*29:02	NSP6	WT	244	254	YLVSTQEFRY	0.756	0.1268	0.777	0.0456
A*33:01	NSP8	WT	88	97	QTMLFTMLR	0.756	0.0481	0.7757	0.016	52573	1	Patr-A*01:01, Patr-B*13:01
A*23:01	NSP3	WT	1184	1193	TYKPNTWCI	0.7554	0.1047	0.6565	0.1579	1313820
A*23:17	NSP3	WT	1184	1193	TYKPNTWCI	0.7554	0.1047	0.6565	0.1579	1313820
A*26:01	Spike	WT	191	201	EFVFKNIDGY	0.7552	0.0541	0.5917	0.0441
A*30:02	E	WT	51	60	LVKPSFYVY	0.755	0.0534	0.6266	0.1523	1310626		qualitative binding
A*68:01	NSP3	WT	1604	1615	ECTTIVNGVRR	0.755	0.3272	0.586	0.9121
A*29:01	NS3	WT	105	114	FLYLYALVY	0.7549	0.1277	0.7532	0.065	1310408		qualitative binding
A*29:02	NS3	WT	105	114	FLYLYALVY	0.7549	0.1277	0.7532	0.065	1310408		qualitative binding
A*23:01	Spike	WT	159	169	VYSSANNCTF	0.7549	0.105	0.6536	0.1622	1327695		IFNg release, activation
A*23:17	Spike	WT	159	169	VYSSANNCTF	0.7549	0.105	0.6536	0.1622	1327695		IFNg release, activation
A*68:01	NSP3	WT	1812	1821	LSTFISAAR	0.7548	0.3275	0.8508	0.0294
A*80:01	NSP6	WT	142	151	LMNVLTLVY	0.7546	0.0436	0.7983	0.0082	2134168		qualitative binding
A*03:01	NSP10	A23S	20	29	AVDSAKAYK	0.7545	0.1584	0.5558	0.4441
A*36:01	NSP8	WT	62	72	MADQAMTQMY	0.7544	0.0356	0.6201	0.0219	41022
A*03:02	Spike	WT	825	836	KVTLADAGFIK	0.7542	0.1367	0.5475	0.456
A*11:01	NSP2	WT	435	444	NIFGTVYEK	0.7535	0.1286	0.71	0.1384
A*02:05	NSP7	WT	12	21	VLLSVLQQL	0.7535	0.0719	0.5746	0.8301	120287		qualitative binding, IFNg release, activation
A*24:02	NSP6	WT	84	95	VYMPASWVMRI	0.7534	0.1329	0.7666	0.0157
A*31:01	N	WT	266	277	KAYNVTQAFGR	0.7527	0.1207	0.6979	0.2304
A*01:01	NSP3	WT	78	89	DLDEWSMATYY	0.7526	0.1274	0.5248	0.1283
A*68:01	NSP15	WT	191	199	ETYFTQSR	0.7519	0.3322	0.6351	0.6285
A*68:02	Spike	WT	340	349	EVFNATRFA	0.7518	0.0776	0.7518	0.1151
A*01:02	M	WT	188	197	AGDSGFAAY	0.7518	0.0605	0.5021	0.1173	1310258		activation
A*03:02	NSP14	WT	53	62	RLISMMGFK	0.7517	0.1389	0.7802	0.0123	54597
A*02:01	NSP3	WT	460	469	FLKKDAPYI	0.7517	0.1449	0.7153	0.317	1330451		qualitative binding, activation
A*30:02	NSP3	K1679N	1677	1687	TVNNGSIHLY	0.7517	0.0556	0.6187	0.1718
A*29:01	M	WT	170	179	VATSRTLSY	0.7515	0.1308	0.6028	0.3377	1326262		HLA class I, qualitative binding, activation
A*29:02	M	WT	170	179	VATSRTLSY	0.7515	0.1308	0.6028	0.3377	1326262		HLA class I, qualitative binding, activation
A*29:01	NSP2	WT	225	234	AFGGCVFSY	0.7514	0.1309	0.7157	0.1088
A*29:02	NSP2	WT	225	234	AFGGCVFSY	0.7514	0.1309	0.7157	0.1088
A*24:02	NSP16	WT	241	251	SYSLFDMSKF	0.7513	0.134	0.6915	0.0654	62705	1	Patr-A*07:01, qualitative binding
A*30:02	NSP3	WT	1735	1744	SAKSASVYY	0.7512	0.0559	0.6268	0.1518	1324270		activation
A*80:01	M	WT	171	180	ATSRTLSYY	0.7512	0.0451	0.5932	0.1051	5149		qualitative binding, IFNg release, activation, cytotoxicity
A*23:01	Spike	WT	1094	1103	VFVSNGTHW	0.751	0.1069	0.5267	0.4603	1334171		qualitative binding
A*23:17	Spike	WT	1094	1103	VFVSNGTHW	0.751	0.1069	0.5267	0.4603	1334171		qualitative binding
A*33:03	Spike	A684V	677	686	QTNSPRRVR	0.7509	0.075	0.5491	0.56
A*31:01	NSP13	WT	146	156	KLSYGIATVR	0.7504	0.1227	0.6858	0.2626	32184	1
A*26:01	NSP3	WT	1505	1514	LVAEWFLAY	0.75	0.0562	0.6352	0.0296	1321432		activation, IFNg release
A*30:02	NSP3	WT	1677	1687	TVKNGSIHLY	0.7498	0.0568	0.5967	0.2377	1326022		activation
A*26:01	NS3	P25S	19	29	EIKDATSSDF	0.7498	0.0563	0.5053	0.0998
A*68:01	NSP3	WT	1251	1261	TEVVGDIILK	0.7495	0.3362	0.6455	0.5729
A*11:01	NSP2	WT	102	113	KTIQPRVEKKK	0.7493	0.1311	0.5437	0.7394
A*68:01	N	WT	269	278	NVTQAFGRR	0.7492	0.3367	0.7165	0.3131	1684303		IFNg release
A*02:05	NSP5	WT	106	115	IQPGQTFSV	0.7492	0.074	0.714	0.1659	28199		qualitative binding, T cell binding
A*26:01	NSP3	WT	663	672	DAVTAYNGY	0.7491	0.0566	0.5874	0.0457
A*33:03	NSP5	WT	290	299	EFTPFDVVR	0.749	0.0757	0.6714	0.1556
A*11:01	NSP3	WT	1203	1212	TSNSFDVLK	0.7489	0.1313	0.7356	0.0893
A*03:02	NSP8	WT	130	140	VVIPDYNTYK	0.7489	0.1413	0.6526	0.1418
A*68:02	NSP14	WT	427	438	HTPAFDKSAFV	0.7487	0.0789	0.7456	0.1244
A*03:02	M	WT	150	159	RIAGHHLGR	0.7486	0.1416	0.5854	0.3164	1310768		activation
A*23:01	NSP4	WT	403	413	VFNGVSFSTF	0.7479	0.1084	0.7523	0.0444
A*23:17	NSP4	WT	403	413	VFNGVSFSTF	0.7479	0.1084	0.7523	0.0444
A*36:01	NSP12	WT	475	484	VVDKYFDCY	0.7479	0.0376	0.5937	0.0319	71635		T cell binding, qualitative binding
A*02:05	NSP2	WT	303	312	STSAFVETV	0.7477	0.0747	0.7429	0.1122	1333818		HLA class I, qualitative binding
A*24:02	NSP4	WT	368	377	MFTPLVPFW	0.7467	0.1364	0.541	0.2624	1321806		activation
A*80:01	NSP5	WT	201	210	TVNVLAWLY	0.7466	0.0469	0.7425	0.014
A*68:01	NSP3	WT	420	430	EVTTTLEETK	0.7466	0.3411	0.6508	0.5475
A*01:02	NSP12	WT	737	747	VDTDFVNEFY	0.7464	0.0629	0.6712	0.0123
A*03:01	NSP3	WT	1033	1043	ALLTKSSEYK	0.7462	0.164	0.7156	0.0663
A*33:03	NSP3	WT	1333	1342	STTTNIVTR	0.7462	0.0768	0.571	0.467	1596799		HLA class I
A*68:01	NSP2	WT	304	313	TSAFVETVK	0.7458	0.3424	0.7563	0.1862
A*02:05	NSP2	WT	439	448	TVYEKLKPV	0.7454	0.0758	0.6805	0.2588	1312048		qualitative binding
A*11:01	NSP3	WT	989	1000	MSAPPAQYELK	0.7454	0.1333	0.6329	0.3228
A*80:01	NS8	WT	103	112	SFYEDFLEY	0.7454	0.0475	0.568	0.1311
A*03:01	NSP3	WT	1935	1944	VVTTKIALK	0.7451	0.1646	0.5905	0.3273	1313935	1	activation
A*30:02	NSP9	WT	58	67	KSDGTGTIY	0.7449	0.0601	0.5582	0.3611	33290	1
A*01:01	Spike	WT	603	613	NTSNQVAVLY	0.7448	0.1315	0.5808	0.0815	1322706		activation
A*33:01	NSP14	WT	515	526	DTYNLWNTFTR	0.7446	0.0528	0.6895	0.0762
A*30:02	NSP3	WT	1734	1743	SSAKSASVY	0.7446	0.0604	0.6705	0.0803	1324932		activation
A*01:02	NSP8	WT	3	13	ASEFSSLPSY	0.7445	0.0637	0.592	0.0358	4381
A*68:01	N	P365L	360	370	YKTFPLTEPK	0.7443	0.3448	0.8068	0.0817
A*02:05	NSP2	WT	265	274	GLNDNLLEI	0.7442	0.0764	0.6625	0.3223	1311994		qualitative binding, IFNg release
A*33:03	NSP1	WT	162	172	NTKHSSGVTR	0.7442	0.0776	0.6172	0.2942
A*02:05	Spike	WT	1060	1069	VVFLHVTYV	0.744	0.0765	0.7517	0.0989	71663		H2-Kb, IFNg release, qualitative binding, activation
A*24:02	NSP3	WT	915	924	SYLFQHANL	0.7438	0.1379	0.6058	0.1526
A*03:02	Spike	WT	805	815	ILPDPSKPSK	0.7438	0.1457	0.504	0.6598	1074928		T cell binding
A*03:02	NSP3	WT	954	964	GTLSYEQFKK	0.7437	0.1457	0.6594	0.1292
A*36:01	Spike	WT	604	613	TSNQVAVLY	0.7435	0.039	0.5389	0.0584	1087414		activation, T cell binding, qualitative binding
A*68:01	NSP13	WT	480	491	ITHDVSSAINR	0.7433	0.3465	0.5871	0.9056
A*03:02	NSP2	WT	435	444	NIFGTVYEK	0.7429	0.1464	0.6248	0.1979
A*23:01	Spike	WT	507	516	PYRVVVLSF	0.7429	0.1107	0.6124	0.2417	50166	1	IFNg release
A*23:17	Spike	WT	507	516	PYRVVVLSF	0.7429	0.1107	0.6124	0.2417	50166		IFNg release
A*29:01	NSP8	WT	14	23	AFATAQEAY	0.7429	0.1386	0.5827	0.4022
A*29:02	NSP8	WT	14	23	AFATAQEAY	0.7429	0.1386	0.5827	0.4022
A*30:02	NSP13	WT	208	218	AVVYRGTTTY	0.7429	0.062	0.5803	0.2885	5610
A*68:01	NSP4	WT	47	56	KAIDGGVTR	0.7426	0.3477	0.5089	1.4585
A*33:03	NSP3	WT	576	587	ETKAIVSTIQR	0.7425	0.0782	0.5495	0.5582
A*30:01	M	WT	172	181	TSRTLSYYK	0.7424	0.0304	0.824	0.0144	66407	1	IFNg release
A*31:01	NSP12	WT	631	641	RIMASLVLAR	0.7424	0.1304	0.8116	0.0336
A*68:01	NSP3	WT	1780	1791	FSSTFNVPMEK	0.7423	0.3482	0.7188	0.306
A*01:01	NSP9	WT	22	33	ACTDDNALAYY	0.7422	0.1329	0.6942	0.0246
A*03:01	NSP13	WT	321	330	ALKYLPIDK	0.7422	0.1666	0.5746	0.3779	2679	1
A*68:01	Spike	WT	35	45	GVYYPDKVFR	0.7419	0.3489	0.7062	0.3432	1317887		activation
A*02:01	Spike	WT	1060	1069	VVFLHVTYV	0.7417	0.1528	0.7378	0.2456	71663	1	H2-Kb, IFNg release, qualitative binding, activation
A*23:01	NSP15	WT	224	233	RYKLEGYAF	0.7416	0.1114	0.5897	0.2852	56562
A*23:17	NSP15	WT	224	233	RYKLEGYAF	0.7416	0.1114	0.5897	0.2852	56562
A*01:02	NSP3	WT	818	829	HTTDPSFLGRY	0.7416	0.0649	0.5364	0.0695	1074924		IFNg release, qualitative binding, T cell binding, activation
A*30:01	NS7a	WT	78	87	RARSVSPKL	0.7413	0.0307	0.7651	0.0461	1330565
A*68:01	NS9b	WT	23	33	VTRMENAVGR	0.7409	0.3504	0.6896	0.3922
A*30:02	NSP3	WT	987	997	VMMSAPPAQY	0.7408	0.0641	0.7023	0.0438
A*29:01	Spike	WT	1102	1111	WFVTQRNFY	0.7407	0.1406	0.7177	0.1058	1327761		activation
A*29:02	Spike	WT	1102	1111	WFVTQRNFY	0.7407	0.1406	0.7177	0.1058	1327761		activation
A*01:01	NSP3	WT	1436	1445	MSNLGMPSY	0.7407	0.1337	0.5395	0.1141	1322072		activation
A*02:01	NSP9	WT	43	52	ALLSDLQDL	0.7402	0.1537	0.642	0.6343	1311973	1	qualitative binding
A*33:03	NSP6	WT	130	139	TVYDDGARR	0.7402	0.0791	0.5881	0.3957
A*31:01	NSP12	WT	718	727	KYVRNLQHR	0.74	0.1329	0.6781	0.2907
A*11:01	NSP2	WT	72	82	QTPFEIKLAK	0.7399	0.1364	0.6512	0.2715
A*02:05	NS3	WT	247	256	HTIDGSSGV	0.7393	0.0788	0.738	0.1196
A*68:01	M	WT	190	199	DSGFAAYSR	0.7393	0.3531	0.6971	0.3702	1315535		activation
A*02:01	NSP4	WT	138	147	KLIEYTDFA	0.7391	0.1543	0.8278	0.0624	1312007	1	qualitative binding
A*68:01	NSP12	WT	422	431	FAVSKGFFK	0.7391	0.3535	0.814	0.0684	1316315		activation
A*01:02	NS3	WT	206	216	YFTSDYYQLY	0.739	0.0661	0.6641	0.0132	1327990		activation, IFNg release, qualitative binding
A*03:01	N	WT	360	370	YKTFPPTEPK	0.7387	0.1689	0.5625	0.4194	1328121		IFNg release, activation
A*11:01	Spike	WT	939	948	SSTASALGK	0.7383	0.1373	0.7083	0.1413
A*68:02	NS7a	WT	95	104	ELYSPIFLI	0.7383	0.0843	0.6712	0.2935	2134042
A*32:01	NSP13	WT	192	201	KVQIGEYTF	0.7383	0.042	0.6421	0.0772
A*03:01	NSP12	WT	173	182	RVYANLGER	0.7382	0.1692	0.6076	0.2774	56455	1
A*11:01	Spike	WT	409	418	QIAPGQTGK	0.7381	0.1374	0.5276	0.8336	1323249		activation
A*30:01	NSP3	WT	1057	1066	TTIKPVTYK	0.7372	0.0317	0.577	0.5326	1313808
A*24:02	NSP3	WT	1080	1090	NYYKKDNSYF	0.7368	0.1416	0.5434	0.2566
A*02:01	NSP7	WT	54	63	SLLSVLLSM	0.7366	0.1558	0.7369	0.2487	59312	1	qualitative binding
A*68:01	NSP14	WT	424	434	HAFHTPAFDK	0.7365	0.3578	0.8039	0.0842
A*29:01	Spike	WT	30	39	NSFTRGVYY	0.7362	0.1448	0.6693	0.1872	1322611		activation
A*29:02	Spike	WT	30	39	NSFTRGVYY	0.7362	0.1448	0.6693	0.1872	1322611		activation
A*31:01	NSP3	WT	1689	1698	KAGQKTYER	0.7361	0.1369	0.6071	0.6115
A*02:01	NSP3	WT	64	73	TLQPVSELL	0.736	0.1562	0.5481	1.2952
A*31:01	NSP3	WT	1183	1194	ATYKPNTWCIR	0.7357	0.1373	0.6713	0.3169
A*02:05	NS6	WT	3	12	HLVDFQVTI	0.7357	0.0804	0.6425	0.4051	24313
A*68:02	NSP13	WT	447	457	EIVDTVSALV	0.7356	0.0858	0.7976	0.055
A*03:02	NSP13	WT	208	219	AVVYRGTTTYK	0.7354	0.1542	0.5347	0.5076
A*29:01	NSP12	WT	666	675	MVMCGGSLY	0.7348	0.146	0.8471	0.0097	42971
A*29:02	NSP12	WT	666	675	MVMCGGSLY	0.7348	0.146	0.8471	0.0097	42971
A*02:01	NSP4	WT	337	345	FLPGVYSV	0.7348	0.1569	0.7592	0.1834	1316699		activation
A*29:01	Spike	WT	240	249	TLLALHRSY	0.7348	0.146	0.6106	0.3125	1860045		IFNg release, qualitative binding
A*29:02	Spike	WT	240	249	TLLALHRSY	0.7348	0.146	0.6106	0.3125	1860045		IFNg release, qualitative binding
A*68:01	Spike	WT	1005	1015	QTYVTQQLIR	0.7347	0.3608	0.6529	0.537
A*23:01	NSP3	WT	16	26	QGYKSVNITF	0.7345	0.1148	0.5348	0.4325	1330556		qualitative binding
A*23:17	NSP3	WT	16	26	QGYKSVNITF	0.7345	0.1148	0.5348	0.4325	1330556		qualitative binding
A*03:02	NSP13	WT	194	203	QIGEYTFEK	0.7343	0.1555	0.6072	0.2475	51068
A*01:01	NSP3	WT	1734	1744	SSAKSASVYY	0.7343	0.137	0.5332	0.1197
A*02:01	NSP4	WT	121	130	FLPRVFSAV	0.7342	0.1572	0.8421	0.0483	16820	1	T cell binding, qualitative binding, activation, cytotoxicity, degranulation, IFNg release
A*03:02	NSP3	WT	1033	1043	ALLTKSSEYK	0.734	0.1559	0.6789	0.0959
A*02:05	NSP3	WT	60	69	AVIKTLQPV	0.7339	0.0812	0.807	0.0336	2134012		qualitative binding
A*03:01	NSP2	WT	530	540	VTHSKGLYRK	0.7338	0.1722	0.6394	0.197
A*74:01	NSP2	WT	362	371	RVVRSIFSR	0.7337	0.008	0.6183	0.0099
A*03:01	NSP16	WT	240	250	SSYSLFDMSK	0.7335	0.1723	0.7416	0.044	61498	1
A*24:02	NSP14	WT	367	378	FYSYATHSDKF	0.7333	0.1435	0.6115	0.1445
A*02:01	NSP14	WT	320	329	ALLADKFPV	0.7331	0.1579	0.8569	0.0284	2682	1	qualitative binding, T cell binding
A*11:01	NSP8	WT	88	97	QTMLFTMLR	0.733	0.1403	0.8044	0.0204	52573	1	Patr-A*01:01, Patr-B*13:01
A*29:01	NSP14	WT	360	369	AYKIEELFY	0.733	0.1477	0.53	0.5691
A*29:02	NSP14	WT	360	369	AYKIEELFY	0.733	0.1477	0.53	0.5691
A*26:01	NSP3	WT	595	605	EGVVDYGARF	0.7325	0.0634	0.6105	0.0376
A*29:01	NSP3	K1679N	1677	1687	TVNNGSIHLY	0.7323	0.1483	0.6001	0.3462
A*29:02	NSP3	K1679N	1677	1687	TVNNGSIHLY	0.7323	0.1483	0.6001	0.3462
A*68:01	Spike	A684V	677	686	QTNSPRRVR	0.7322	0.3649	0.5048	1.4934
A*30:02	NSP8	WT	61	72	KMADQAMTQMY	0.7321	0.0718	0.6299	0.1451	1332499		qualitative binding
A*23:01	NSP4	WT	345	354	IYLYLTFYL	0.732	0.116	0.7786	0.0283	1312789		activation
A*23:17	NSP4	WT	345	354	IYLYLTFYL	0.732	0.116	0.7786	0.0283	1312789		activation
A*80:01	NSP13	WT	62	72	QLYLGGMSYY	0.732	0.0525	0.6853	0.037	51585		qualitative binding
A*68:01	NSP3	WT	548	559	EILGTVSWNLR	0.732	0.3653	0.5985	0.8387
A*23:01	Spike	WT	328	339	RFPNITNLCPF	0.7318	0.1161	0.6337	0.1981	1323786		IFNg release, activation
A*23:17	Spike	WT	328	339	RFPNITNLCPF	0.7318	0.1161	0.6337	0.1981	1323786		IFNg release, activation
A*01:02	NSP3	WT	1045	1056	ITDVFYKENSY	0.7318	0.0692	0.525	0.0832	1318987		qualitative binding, activation
A*30:01	Spike	WT	344	353	ATRFASVYA	0.7314	0.0331	0.879	0.0076	1646541	1	proliferation
A*02:05	Spike	WT	718	727	FTISVTTEI	0.7313	0.0823	0.7955	0.0427	1317060		qualitative binding, activation, IFNg release
A*01:01	NSP12	WT	739	747	TDFVNEFY	0.731	0.1388	0.5997	0.0692
A*26:01	NSP6	WT	77	86	TVAYFNMVY	0.7308	0.0642	0.5993	0.0414	66956	1	qualitative binding
A*03:02	NSP2	WT	375	385	AQNSVRVLQK	0.7308	0.16	0.5683	0.3766
A*24:02	NSP3	WT	1348	1358	TNYMPYFFTL	0.7306	0.1449	0.7993	0.0092
A*01:01	M	WT	187	197	VAGDSGFAAY	0.7305	0.139	0.5126	0.1455
A*03:02	N	WT	360	370	YKTFPPTEPK	0.7301	0.1607	0.5536	0.4316	1328121		IFNg release, activation
A*33:01	NSP12	WT	109	119	DMVPHISRQR	0.73	0.0589	0.5916	0.2351
A*03:02	NSP3	WT	1935	1944	VVTTKIALK	0.7299	0.161	0.5663	0.3834	1313935		activation
A*03:01	NSP3	WT	578	588	KAIVSTIQRK	0.7299	0.1748	0.5636	0.415
A*30:01	NS9b	WT	40	49	KVYPIILRL	0.7299	0.0335	0.5237	0.8797	2134152
A*11:01	NSP3	WT	1930	1940	RQVVNVVTTK	0.7294	0.1424	0.6528	0.2675
A*74:01	NSP2	S369F	362	371	RVVRSIFFR	0.7282	0.0082	0.7014	0.0078
A*30:02	NSP12	WT	285	295	RYFKYWDQTY	0.7281	0.0747	0.7346	0.0188	56531
A*23:01	NSP3	WT	87	97	YYLFDESGEF	0.728	0.1179	0.6904	0.1066
A*23:17	NSP3	WT	87	97	YYLFDESGEF	0.728	0.1179	0.6904	0.1066
A*68:01	NSP2	WT	546	555	ETGLLMPLK	0.728	0.3719	0.6485	0.5585
A*03:02	NSP7	WT	34	44	QLHNDILLAK	0.728	0.1634	0.6028	0.2607
A*11:01	NS3	WT	57	67	QSASKIITLK	0.7279	0.1432	0.6846	0.1838
A*30:01	N	P365L	361	371	KTFPLTEPKK	0.7279	0.034	0.651	0.2501
A*23:01	NS3	WT	211	220	YYQLYSTQL	0.7279	0.1179	0.6088	0.2489	1087430
A*23:17	NS3	WT	211	220	YYQLYSTQL	0.7279	0.1179	0.6088	0.2489	1087430
A*29:01	NS8	WT	101	112	RCSFYEDFLEY	0.7277	0.1526	0.6209	0.2851
A*29:02	NS8	WT	101	112	RCSFYEDFLEY	0.7277	0.1526	0.6209	0.2851
A*66:01	NSP3	Q764H	764	773	HVVDMSMTY	0.7276	0.0085	0.5617	0.0218
A*68:01	NSP16	WT	247	256	MSKFPLKLR	0.7275	0.3727	0.6885	0.3954
A*68:02	NSP4	WT	98	107	EVGFVVPGL	0.7274	0.0904	0.6562	0.345
A*03:02	NSP15	WT	150	159	GLQPSVGPK	0.7272	0.1643	0.5995	0.2709
A*33:01	NSP12	WT	525	534	DALFAYTKR	0.7269	0.0602	0.6482	0.1326
A*02:01	NSP1	WT	103	112	TLGVLVPHV	0.7267	0.1616	0.6797	0.4643	120241	1	qualitative binding, IFNg release
A*03:02	NSP2	WT	571	580	VLTEEVVLK	0.7267	0.165	0.5343	0.5095
A*11:01	NSP16	WT	174	183	HSWNADLYK	0.7262	0.1442	0.7375	0.0867
A*68:02	NSP13	A52V	44	53	SVNPYVCNV	0.7257	0.0912	0.6963	0.2301
A*68:01	NSP12	WT	109	119	DMVPHISRQR	0.7254	0.3761	0.5998	0.8311
A*31:01	N	A208G	201	210	SSRGTSPGR	0.7253	0.1479	0.6621	0.3526
A*68:01	NSP3	WT	9	20	DDTVIEVQGYK	0.7253	0.3763	0.6278	0.6717
A*80:01	NSP3	K1679N	1677	1687	TVNNGSIHLY	0.7252	0.0549	0.5443	0.1591
A*11:01	NS3	WT	227	236	HVTFFIYNK	0.725	0.1449	0.7923	0.0248	1318207
A*68:01	Spike	WT	675	684	QTQTNSPRR	0.7247	0.3773	0.5578	1.0851
A*31:01	Spike	WT	182	191	KQGNFKNLR	0.7246	0.1486	0.7346	0.1384
A*03:01	NSP3	WT	11	20	TVIEVQGYK	0.7246	0.1804	0.6109	0.2686
A*01:01	NS3	WT	205	216	SYFTSDYYQLY	0.7246	0.1422	0.5339	0.1191	1333888		qualitative binding
A*03:01	NSP12	WT	585	594	ATVVIGTSK	0.7246	0.1805	0.5191	0.5957	5209	1	T cell binding, activation
A*03:01	NSP16	WT	160	171	KLALGGSVAIK	0.7245	0.1806	0.6093	0.2729
A*30:02	NSP3	WT	1678	1687	VKNGSIHLY	0.7244	0.0773	0.5215	0.5109	1334202		qualitative binding
A*01:01	Spike	WT	863	874	PLLTDEMIAQY	0.7243	0.1423	0.5151	0.1419	1541976	1
A*26:01	NSP10	WT	19	28	FAVDAAKAY	0.7242	0.067	0.5126	0.0921	1331939
A*36:01	NSP3	WT	818	829	HTTDPSFLGRY	0.7241	0.0466	0.5034	0.0902	1074924		IFNg release, qualitative binding, T cell binding, activation
A*23:01	NSP3	WT	1772	1781	MFDAYVNTF	0.7239	0.1199	0.5963	0.2728	1332784		qualitative binding
A*23:17	NSP3	WT	1772	1781	MFDAYVNTF	0.7239	0.1199	0.5963	0.2728	1332784		qualitative binding
A*02:01	NS9c	WT	53	62	LLLEWLAMA	0.7238	0.1633	0.8558	0.029	2134162
A*03:01	NSP3	WT	949	959	AVMYMGTLSY	0.7235	0.1817	0.7623	0.0315	5477	1
A*68:01	N	WT	181	190	QASSRSSSR	0.7234	0.3795	0.6212	0.7102
A*33:03	M	WT	138	147	LVIGAVILR	0.7234	0.0891	0.6098	0.3194	1321469	1	IFNg release, activation
A*74:01	NSP12	WT	281	290	KLFDRYFKY	0.7234	0.0083	0.5945	0.0166	1312859		IFNg release, qualitative binding, TNFa release
A*02:01	NSP12	WT	890	901	KLHDELTGHML	0.7234	0.1635	0.5011	1.7714
A*33:03	NSP15	WT	53	62	VAFELWAKR	0.7231	0.0892	0.6785	0.142	67581
A*26:01	NSP3	Q764H	763	773	THVVDMSMTY	0.7231	0.0674	0.534	0.0751
A*26:01	NSP3	WT	763	773	TQVVDMSMTY	0.7231	0.0674	0.5307	0.0767
A*24:02	NSP3	WT	815	825	EYYHTTDPSF	0.7229	0.149	0.5327	0.2823
A*23:01	NSP16	WT	46	55	KYTQLCQYL	0.7227	0.1204	0.6454	0.1744	34613	1	Patr-A*07:01, Patr-A*09:01
A*23:17	NSP16	WT	46	55	KYTQLCQYL	0.7227	0.1204	0.6454	0.1744	34613		Patr-A*07:01, Patr-A*09:01
A*02:05	NSP3	WT	748	757	RTIKVFTTV	0.7225	0.0861	0.7355	0.1234	1333395		qualitative binding
A*31:01	NSP3	WT	1333	1342	STTTNIVTR	0.7225	0.1509	0.5752	0.8127	1596799		HLA class I
A*23:01	NSP12	WT	876	886	EYADVFHLYL	0.7224	0.1206	0.58	0.3051	14969	1	Patr-A*07:01, Patr-A*09:01, Patr-B*13:01
A*23:17	NSP12	WT	876	886	EYADVFHLYL	0.7224	0.1206	0.58	0.3051	14969		Patr-A*07:01, Patr-A*09:01, Patr-B*13:01
A*33:01	NSP13	WT	435	444	DMFLGTCRR	0.722	0.0622	0.7513	0.0274
A*11:01	M	WT	6	16	GTITVEELKK	0.722	0.1466	0.6666	0.2301	1310463	1
A*03:02	NSP3	WT	828	837	YMSALNHTK	0.7215	0.1715	0.7178	0.0453	75105		activation
A*68:02	NSP3	WT	1057	1067	TTIKPVTYKL	0.7212	0.0934	0.6554	0.3479
A*80:01	Spike	WT	361	370	CVADYSVLY	0.7206	0.0565	0.6972	0.0309	7247		qualitative binding, activation, IFNg release
A*01:02	NSP12	WT	906	916	MLTNDNTSRY	0.7205	0.0738	0.5403	0.0666
A*03:02	NSP12	P323L	323	333	LTSFGPLVRK	0.7204	0.1728	0.5852	0.3172
A*68:01	NSP6	WT	102	112	DTSLSGFKLK	0.72	0.3851	0.6765	0.4397
A*80:01	NSP14	WT	61	70	KMNYQVNGY	0.7199	0.0567	0.5979	0.1002	32379
A*29:01	Spike	WT	1059	1068	GVVFLHVTY	0.7198	0.1602	0.594	0.3659	23200		activation
A*29:02	Spike	WT	1059	1068	GVVFLHVTY	0.7198	0.1602	0.594	0.3659	23200		activation
A*01:02	NS3	WT	204	213	HSYFTSDYY	0.7197	0.0741	0.5978	0.0337	1318163		activation, qualitative binding
A*68:01	N	WT	310	320	SASAFFGMSR	0.7195	0.386	0.8103	0.076	56979	1	activation
A*03:02	Spike	WT	1196	1206	SLIDLQELGK	0.7194	0.174	0.6067	0.2488	59161		IFNg release
A*68:01	NSP1	WT	34	44	SVEEVLSEAR	0.7194	0.386	0.6063	0.7935
A*03:02	NSP1	WT	38	48	VLSEARQHLK	0.7193	0.1742	0.6447	0.1577
A*03:01	NSP2	WT	549	558	LLMPLKAPK	0.7189	0.1867	0.7051	0.0792	37585	1
A*68:01	Spike	WT	88	98	DGVYFASTEK	0.7187	0.3873	0.7144	0.3191	1315357		activation
A*31:01	N	WT	311	320	ASAFFGMSR	0.7185	0.1554	0.7198	0.1759	4307	1	IFNg release, activation, cytotoxicity
A*29:01	NSP14	WT	145	155	QFKHLIPLMY	0.7185	0.1615	0.6484	0.2269
A*29:02	NSP14	WT	145	155	QFKHLIPLMY	0.7185	0.1615	0.6484	0.2269
A*68:01	Spike	WT	1065	1074	VTYVPAQEK	0.7181	0.3882	0.5529	1.1172	1310928		IFNg release, activation
A*68:01	NSP3	WT	1055	1066	YTTTIKPVTYK	0.718	0.3884	0.6701	0.464
A*29:01	Spike	WT	162	171	SANNCTFEY	0.7178	0.1621	0.7342	0.0885	1324274		activation, qualitative binding
A*29:02	Spike	WT	162	171	SANNCTFEY	0.7178	0.1621	0.7342	0.0885	1324274		activation, qualitative binding
A*01:01	NSP12	WT	606	616	YSDVENPHLM	0.7178	0.1458	0.5661	0.0915
A*03:02	NSP3	WT	478	487	LTAVVIPTK	0.7178	0.1759	0.5604	0.4048	1321279		activation
A*68:02	NSP2	WT	493	502	ESVQTFFKL	0.7176	0.0952	0.6327	0.435
A*68:01	NS3	WT	22	31	DATPSDFVR	0.7174	0.3894	0.6166	0.7363
A*30:01	NSP9	WT	84	93	KVKYLYFIK	0.7169	0.0367	0.83	0.0129	34083
A*03:02	NSP3	WT	239	249	VVNAANVYLK	0.7168	0.1769	0.7099	0.0505
A*03:02	NSP12	WT	613	622	HLMGWDYPK	0.7162	0.1775	0.8115	0.009	24254
A*68:01	NSP2	WT	434	444	TNIFGTVYEK	0.7162	0.3914	0.7523	0.1972
A*03:02	NSP9	T35I	28	37	ALAYYNTIK	0.7162	0.1775	0.6888	0.0786
A*11:01	NSP3	WT	1333	1342	STTTNIVTR	0.7161	0.15	0.5686	0.5984	1596799		HLA class I
A*23:01	NSP3	WT	815	825	EYYHTTDPSF	0.716	0.1237	0.5696	0.333
A*23:17	NSP3	WT	815	825	EYYHTTDPSF	0.716	0.1237	0.5696	0.333
A*23:01	NSP3	WT	1348	1358	TNYMPYFFTL	0.7159	0.1237	0.8343	0.0091
A*23:17	NSP3	WT	1348	1358	TNYMPYFFTL	0.7159	0.1237	0.8343	0.0091
A*11:01	NS9b	WT	59	68	KTLNSLEDK	0.7159	0.1501	0.6445	0.2885
A*31:01	NSP12	WT	575	584	LLKSIAATR	0.7154	0.159	0.6903	0.2478
A*36:01	NSP12	WT	737	747	VDTDFVNEFY	0.7154	0.0502	0.6697	0.012
A*03:01	NSP7	WT	61	71	SMQGAVDINK	0.7154	0.1906	0.6458	0.1849
A*30:01	NSP12	WT	181	190	RVRQALLKT	0.7152	0.0371	0.7568	0.0508
A*01:01	NSP3	WT	347	357	CVDTVRTNVY	0.7152	0.1471	0.6169	0.0589
A*11:01	Spike	WT	408	418	RQIAPGQTGK	0.7152	0.1507	0.5715	0.5841
A*11:01	NSP5	WT	260	270	AVLDMCASLK	0.715	0.1508	0.7434	0.0788
A*30:01	NSP12	WT	500	509	KSAGFPFNK	0.7149	0.0372	0.6631	0.2124	33269		Patr-A*01:01, proliferation, activation, IFNg release
A*02:05	NSP4	WT	121	130	FLPRVFSAV	0.7148	0.0894	0.879	0.0085	16820		T cell binding, qualitative binding, activation, cytotoxicity, degranulation, IFNg release
A*33:01	NSP3	WT	1899	1909	DFMSLSEQLR	0.7144	0.0652	0.7338	0.0376
A*31:01	N	P365L	361	370	KTFPLTEPK	0.7143	0.1603	0.6523	0.3914
A*11:01	NSP13	WT	194	203	QIGEYTFEK	0.7138	0.1518	0.6827	0.1878	51068	1
A*31:01	Spike	WT	975	984	SVLNDILSR	0.7135	0.1613	0.5283	1.17	62221	1	activation
A*23:01	Spike	WT	489	498	YFPLQSYGF	0.7129	0.1252	0.6403	0.1846	1075121		IFNg release, activation, T cell binding, qualitative binding
A*23:17	Spike	WT	489	498	YFPLQSYGF	0.7129	0.1252	0.6403	0.1846	1075121		IFNg release, activation, T cell binding, qualitative binding
A*30:02	NS3	WT	204	213	HSYFTSDYY	0.7124	0.0846	0.7725	0.0093	1318163		activation, qualitative binding
A*30:01	NSP12	WT	324	333	TSFGPLVRK	0.7122	0.0379	0.5625	0.6142	66198		qualitative binding
A*33:03	NSP15	WT	82	91	NTVIWDYKR	0.712	0.1029	0.7403	0.0563
A*33:03	NSP14	WT	515	526	DTYNLWNTFTR	0.7119	0.103	0.6785	0.1418
A*02:05	NSP3	WT	64	73	TLQPVSELL	0.7119	0.0911	0.5879	0.7369
A*74:01	N	WT	361	370	KTFPPTEPK	0.7119	0.0086	0.5119	0.0564	33667		IFNg release, qualitative binding, cytotoxicity, activation, TNFa release, IL-2 release
A*24:02	Spike	WT	507	516	PYRVVVLSF	0.7118	0.1555	0.5426	0.2585	50166	1	IFNg release
A*11:01	N	P365L	359	370	AYKTFPLTEPK	0.7113	0.1537	0.6707	0.218
A*68:02	NSP3	WT	942	951	TTLKGVEAV	0.7112	0.0983	0.655	0.3493
A*36:01	NSP4	WT	478	488	FSNSGSDVLY	0.711	0.0526	0.664	0.0128
A*68:02	NS3	WT	32	42	TATIPIQASL	0.7109	0.0984	0.6352	0.4242
A*03:01	NSP12	WT	113	122	HISRQRLTK	0.7108	0.1958	0.5954	0.3116
A*31:01	NSP3	WT	1127	1136	TGYKKPASR	0.7104	0.1648	0.5576	0.9334
A*68:01	NSP1	WT	91	100	ELEGIQYGR	0.7103	0.4012	0.6463	0.5692
A*26:01	NSP15	WT	170	180	EAVKTQFNYY	0.7102	0.0722	0.5895	0.045
A*68:01	NSP2	WT	511	520	DSIIIGGAK	0.71	0.4017	0.7006	0.3598
A*03:01	NSP12	WT	89	99	LLKDCPAVAK	0.71	0.1967	0.6093	0.2729
A*11:01	NSP3	WT	842	851	QVNGLTSIK	0.7099	0.1548	0.5966	0.4595
A*68:01	NS3	WT	57	67	QSASKIITLK	0.7098	0.402	0.6703	0.4631
A*01:01	N	WT	324	334	VTPSGTWLTY	0.7097	0.15	0.528	0.1242	71461	1	activation
A*02:05	NSP1	WT	84	93	VMVELVAEL	0.7094	0.0929	0.7376	0.1202	1312058		qualitative binding, IFNg release, activation, cytotoxicity, degranulation
A*68:01	NSP3	WT	1650	1661	EVARDLSLQFK	0.7092	0.4031	0.6405	0.597
A*33:01	NS7a	WT	69	79	DGVKHVYQLR	0.709	0.0675	0.6279	0.1623
A*23:01	NSP6	WT	174	185	NYSGVVTTVMF	0.7085	0.1285	0.5434	0.4035	1075013		T cell binding
A*23:17	NSP6	WT	174	185	NYSGVVTTVMF	0.7085	0.1285	0.5434	0.4035	1075013		T cell binding
A*31:01	NSP12	WT	500	509	KSAGFPFNK	0.7084	0.167	0.6723	0.3129	33269	1	Patr-A*01:01, proliferation, activation, IFNg release
A*68:01	NSP3	WT	989	1000	MSAPPAQYELK	0.7084	0.4043	0.6101	0.7721
A*31:01	NSP13	WT	323	333	KYLPIDKCSR	0.708	0.1675	0.6924	0.243
A*11:01	Spike	WT	142	151	GVYYHKNNK	0.7079	0.1564	0.6349	0.3164	1312630	1	IFNg release, qualitative binding, activation
A*01:02	Spike	WT	828	838	LADAGFIKQY	0.7072	0.0792	0.5019	0.1176	1330515		IFNg release, qualitative binding
A*11:01	Spike	WT	1064	1074	HVTYVPAQEK	0.7068	0.1572	0.6296	0.3337	1318209		activation
A*68:01	NSP2	WT	98	108	NSIIKTIQPR	0.7067	0.4072	0.711	0.329
A*01:02	NSP4	WT	126	135	FSAVGNICY	0.7066	0.0794	0.6275	0.0192	17675		qualitative binding
A*11:01	NSP3	WT	1935	1944	VVTTKIALK	0.7064	0.1575	0.6577	0.2549	1313935	1	activation
A*02:01	NSP5	WT	66	76	FLVQAGNVQL	0.7061	0.1737	0.7033	0.3671
A*29:01	NSP3	WT	1567	1575	IFFASFYY	0.7059	0.1736	0.7827	0.0393
A*29:02	NSP3	WT	1567	1575	IFFASFYY	0.7059	0.1736	0.7827	0.0393
A*11:01	NSP2	WT	303	313	STSAFVETVK	0.7059	0.1579	0.7799	0.0367
A*11:01	NSP2	WT	375	385	AQNSVRVLQK	0.7059	0.1579	0.6465	0.2835
A*01:02	NSP16	WT	171	182	ITEHSWNADLY	0.7057	0.0798	0.566	0.0482
A*03:01	NSP7	WT	34	44	QLHNDILLAK	0.7056	0.2017	0.6183	0.2492
A*30:02	NS3	WT	207	216	FTSDYYQLY	0.7055	0.0885	0.6223	0.163	1309115		qualitative binding, IFNg release, activation, cytotoxicity, TNFa release, degranulation
A*23:01	NSP14	WT	391	402	RYPANSIVCRF	0.7049	0.1312	0.6461	0.1734
A*23:17	NSP14	WT	391	402	RYPANSIVCRF	0.7049	0.1312	0.6461	0.1734
A*03:01	NSP14	WT	56	65	SMMGFKMNY	0.7048	0.2026	0.7039	0.0814	59712	1
A*36:01	Spike	WT	746	757	STECSNLLLQY	0.7048	0.0562	0.6076	0.0259	1333801		qualitative binding
A*01:01	NSP4	WT	454	464	FSGAMDTTSY	0.7048	0.1523	0.5693	0.0891
A*03:02	NSP2	WT	549	558	LLMPLKAPK	0.7047	0.1895	0.7181	0.0451	37585
A*24:02	NSP13	WT	252	263	LYPTLNISDEF	0.7046	0.1598	0.5673	0.2144
A*02:05	NSP6	WT	141	150	TLMNVLTLV	0.7044	0.0964	0.8294	0.0211	1309141		qualitative binding, IFNg release, activation, cytotoxicity, degranulation
A*68:01	NSP2	WT	93	103	FVFPLNSIIK	0.7044	0.411	0.7588	0.1794
A*11:01	Spike	WT	550	559	GVLTESNKK	0.7043	0.1592	0.5945	0.4697
A*01:01	NSP2	WT	307	317	FVETVKGLDY	0.7041	0.1526	0.5535	0.1018
A*11:01	NSP13	WT	131	140	KLFAAETLK	0.7039	0.1595	0.7085	0.1409	31833	1	HLA class I, IFNg release, cytotoxicity, TNFa release, qualitative binding, activation, T cell binding
A*68:01	NSP1	WT	110	121	HVGEIPVAYRK	0.7039	0.4119	0.5959	0.8539
A*24:02	Spike	S98F	89	99	GVYFASTEKF	0.7039	0.1602	0.5811	0.1919
A*03:01	NSP10	WT	20	29	AVDAAKAYK	0.7033	0.2042	0.5617	0.4221
A*68:01	NSP2	WT	490	501	EIKESVQTFFK	0.7031	0.4132	0.6084	0.7819
A*68:01	NSP1	E41K	34	44	SVEEVLSKAR	0.7031	0.4131	0.5867	0.9079
A*29:01	NSP16	WT	233	243	NTNPIQLSSY	0.7025	0.1764	0.5422	0.5306	46191
A*29:02	NSP16	WT	233	243	NTNPIQLSSY	0.7025	0.1764	0.5422	0.5306	46191	1
A*68:01	M	WT	5	15	NGTITVEELK	0.7023	0.4145	0.7552	0.1893	1322363		activation
A*68:01	NSP1	WT	165	176	HSSGVTRELMR	0.7023	0.4145	0.5838	0.925
A*68:01	Spike	WT	409	418	QIAPGQTGK	0.7021	0.4149	0.5454	1.1679	1323249		activation
A*03:02	NSP3	WT	842	851	QVNGLTSIK	0.7015	0.1929	0.5135	0.6
A*02:01	NSP12	WT	899	908	MLDMYSVML	0.7012	0.1785	0.8215	0.0713	1330528	1	IFNg release, qualitative binding
A*32:01	NS3	WT	33	42	ATIPIQASL	0.7012	0.0523	0.5123	0.2765	1314981		activation
A*03:02	NSP15	WT	217	227	AMDEFIERYK	0.701	0.1935	0.6754	0.1009
A*68:02	NSP2	WT	300	309	FSASTSAFV	0.7008	0.1039	0.8869	0.0096	2134073		qualitative binding
A*68:01	NSP3	WT	1203	1212	TSNSFDVLK	0.7008	0.4169	0.7365	0.2465
A*29:01	NSP12	WT	874	885	NQEYADVFHLY	0.7005	0.1778	0.5975	0.3544
A*29:02	NSP12	WT	874	885	NQEYADVFHLY	0.7005	0.1778	0.5975	0.3544
A*33:03	NSP14	WT	281	290	AVHECFVKR	0.6999	0.1151	0.5929	0.3787	5362
A*33:01	NSP8	WT	67	76	MTQMYKQAR	0.6997	0.0715	0.7321	0.0386
A*02:05	NSP12	WT	80	90	YQHEETIYNL	0.6995	0.0999	0.7126	0.1692
A*03:02	NS7a	H47R	38	48	GTYEGNSPFR	0.6993	0.1952	0.5679	0.3777
A*26:01	NSP13	WT	365	374	ETTADIVVF	0.6993	0.0757	0.5205	0.0836
A*02:01	NSP13	WT	525	534	ILGLPTQTV	0.6991	0.1812	0.5579	1.2121	27078	1	qualitative binding, T cell binding
A*11:01	NSP3	WT	453	463	VSDIDITFLK	0.699	0.1633	0.7751	0.0415
A*24:02	NSP6	L37F	37	46	FYENAFLPF	0.6989	0.1632	0.6756	0.0762
A*66:01	NSP6	WT	130	139	TVYDDGARR	0.6986	0.0094	0.5219	0.0404
A*30:02	NSP5	WT	110	119	QTFSVLACY	0.6985	0.0927	0.6842	0.0598	52511	1	Patr-B*01:01
A*03:02	NS3	WT	8	17	FTIGTVTLK	0.6983	0.1962	0.5301	0.5275	1317058		HLA class I, activation
A*03:02	NSP5	WT	260	270	AVLDMCASLK	0.6982	0.1963	0.6769	0.0986
A*68:01	NSP14	WT	130	140	NTDFSRVSAK	0.6981	0.4214	0.7259	0.2826
A*02:05	NSP14	WT	169	178	MLSDTLKNL	0.6981	0.1008	0.6655	0.3101	1330529		qualitative binding
A*68:01	NSP2	WT	529	539	FVTHSKGLYR	0.698	0.4217	0.7458	0.2172
A*68:01	NSP12	WT	122	133	YTMADLVYALR	0.6978	0.4219	0.8112	0.0737
A*30:01	NSP15	WT	61	71	RNIKPVPEVK	0.6978	0.0436	0.5696	0.5736
A*02:01	NS3	Q57H	51	60	ALLAVFHSA	0.6976	0.1832	0.7152	0.3177
A*31:01	NSP12	WT	574	584	KLLKSIAATR	0.6976	0.1796	0.6889	0.2515
A*31:01	N	WT	183	192	SSRSSSRSR	0.6971	0.1802	0.6431	0.4339
A*30:02	NSP3	WT	764	773	QVVDMSMTY	0.6971	0.0935	0.5002	0.6299	1323646		activation, qualitative binding
A*03:02	NSP13	WT	129	140	RLKLFAAETLK	0.697	0.1976	0.6392	0.17
A*02:05	NSP3	WT	182	191	TTIQTIVEV	0.697	0.1016	0.5917	0.7108	1938120		qualitative binding
A*24:02	NSP3	WT	977	987	KYLVQQESPF	0.6968	0.1645	0.5395	0.266
A*26:01	Spike	WT	360	370	NCVADYSVLY	0.6967	0.0766	0.5184	0.0859
A*29:01	M	WT	95	104	YFIASFRLF	0.6965	0.1807	0.7225	0.0992	1313989
A*29:02	M	WT	95	104	YFIASFRLF	0.6965	0.1807	0.7225	0.0992	1313989
A*80:01	NSP3	WT	1419	1428	SVCLGSLIY	0.6965	0.0709	0.6356	0.0654
A*02:05	NSP15	WT	297	306	LLLDDFVEI	0.6964	0.102	0.7312	0.1307	37468		IFNg release, qualitative binding, activation
A*33:03	NSP1	WT	116	125	VAYRKVLLR	0.6964	0.1186	0.6016	0.3483
A*01:02	NSP12	WT	738	749	DTDFVNEFYAY	0.6962	0.0856	0.565	0.0488
A*30:02	NSP3	WT	1436	1445	MSNLGMPSY	0.696	0.0942	0.6968	0.0491	1322072		activation
A*33:01	Spike	WT	394	404	NVYADSFVIR	0.696	0.0732	0.6509	0.1295	1322744		activation, IFNg release
A*02:05	NSP3	WT	1555	1564	QMAPISAMV	0.6959	0.1024	0.7982	0.04	2134240		qualitative binding
A*68:01	NSP3	WT	685	694	ETISLAGSY	0.6959	0.425	0.6306	0.6549
A*80:01	NSP12	WT	366	375	LSFKELLVY	0.6959	0.0711	0.6032	0.0943	39346		Patr-B*01:01, qualitative binding
A*33:01	NSP12	L270F	269	280	DFLKYDFTEER	0.6957	0.0734	0.6458	0.1354
A*26:01	NSP12	WT	474	484	EVVDKYFDCY	0.6956	0.0769	0.6136	0.0366
A*11:01	NSP12	WT	33	42	RAFDIYNDK	0.6945	0.1668	0.6468	0.2827
A*36:01	NSP12	WT	877	885	YADVFHLY	0.6945	0.0614	0.5242	0.0683
A*24:02	NSP3	WT	1349	1359	NYMPYFFTLL	0.6943	0.166	0.7909	0.0096
A*30:02	NSP12	WT	876	885	EYADVFHLY	0.694	0.0954	0.5195	0.5225	14968	1
A*01:02	M	WT	39	48	YANRNRFLY	0.6939	0.087	0.6372	0.0173	1327887		activation, qualitative binding, IFNg release
A*33:03	M	WT	142	151	AVILRGHLR	0.6937	0.1213	0.6226	0.2769	1074862		T cell binding, activation
A*01:01	M	WT	39	48	YANRNRFLY	0.6936	0.1577	0.5941	0.0729	1327887		activation, qualitative binding, IFNg release
A*68:02	Spike	WT	1060	1069	VVFLHVTYV	0.6935	0.1079	0.7269	0.1563	71663	1	H2-Kb, IFNg release, qualitative binding, activation
A*03:02	NSP6	WT	141	152	TLMNVLTLVYK	0.6935	0.2015	0.7101	0.0503
A*11:01	NSP6	WT	53	62	SAFAMMFVK	0.6934	0.1677	0.8384	0.0106	1311587	1	qualitative binding, IFNg release
A*24:02	E	T9I	1	10	MYSFVSEEI	0.6933	0.1666	0.7288	0.0374
A*33:03	NS7a	WT	70	79	GVKHVYQLR	0.6932	0.1218	0.5958	0.3686
A*33:03	NSP12	WT	109	119	DMVPHISRQR	0.6932	0.1218	0.5882	0.3952
A*24:02	NSP4	WT	350	360	TFYLTNDVSF	0.6931	0.1667	0.5698	0.2102
A*30:01	NSP14	WT	137	148	SAKPPPGDQFK	0.6931	0.0466	0.5048	1.0582
A*30:02	M	WT	170	179	VATSRTLSY	0.693	0.096	0.538	0.4365	1326262		HLA class I, qualitative binding, activation
A*33:03	NSP3	WT	818	828	HTTDPSFLGR	0.6929	0.1221	0.6191	0.288	1318192		activation
A*29:01	NSP3	WT	509	520	TTYPGQGLNGY	0.6929	0.1833	0.5613	0.47	1334084		qualitative binding
A*29:02	NSP3	WT	509	520	TTYPGQGLNGY	0.6929	0.1833	0.5613	0.47	1334084		qualitative binding
A*03:02	Spike	WT	142	151	GVYYHKNNK	0.6929	0.2022	0.558	0.4142	1312630		IFNg release, qualitative binding, activation
A*68:01	NSP12	P323L	323	332	LTSFGPLVR	0.6928	0.4302	0.6679	0.4722
A*02:01	NSP3	WT	363	374	NLYDKLVSSFL	0.6925	0.1899	0.6147	0.7896	1332947		qualitative binding
A*02:01	NSP13	WT	218	227	KLNVGDYFV	0.6924	0.19	0.8156	0.0777	32060	1	T cell binding, qualitative binding
A*30:02	NSP3	WT	949	959	AVMYMGTLSY	0.6921	0.0965	0.7116	0.0359	5477
A*24:02	NS7a	WT	96	105	LYSPIFLIV	0.6921	0.1673	0.5669	0.2149
A*80:01	NSP12	WT	265	274	YIKWDLLKY	0.6921	0.0724	0.5508	0.1482
A*29:01	NSP5	WT	229	238	DFNLVAMKY	0.6921	0.1838	0.539	0.5407
A*29:02	NSP5	WT	229	238	DFNLVAMKY	0.6921	0.1838	0.539	0.5407
A*68:02	NSP3	WT	49	58	EVNEFACVV	0.692	0.1088	0.751	0.1163
A*30:02	NSP16	WT	233	243	NTNPIQLSSY	0.6918	0.0967	0.5777	0.2968	46191	1
A*33:01	NSP8	WT	48	58	EFDRDAAMQR	0.6916	0.0753	0.6083	0.2016
A*80:01	NSP6	WT	245	254	LVSTQEFRY	0.6915	0.0726	0.5781	0.121	40600
A*31:01	NSP16	WT	279	288	RLIIRENNR	0.6914	0.1869	0.7088	0.2058
A*01:01	Spike	WT	161	171	SSANNCTFEY	0.6914	0.1587	0.6061	0.0653	1333782		qualitative binding
A*03:01	NSP12	WT	861	872	SLAIDAYPLTK	0.6914	0.2179	0.6021	0.2918
A*68:02	Spike	WT	568	577	DIADTTDAV	0.691	0.1093	0.7056	0.2073
A*03:01	NSP9	T35I	28	37	ALAYYNTIK	0.691	0.2183	0.6819	0.1179
A*03:02	NS3	Q57H	57	67	HSASKIITLK	0.691	0.2045	0.5605	0.4044
A*80:01	Spike	WT	269	280	YLQPRTFLLKY	0.6909	0.0728	0.6265	0.0732
A*23:01	M	WT	46	55	LYIIKLIFL	0.6907	0.1418	0.5685	0.3357
A*23:17	M	WT	46	55	LYIIKLIFL	0.6907	0.1418	0.5685	0.3357
A*03:02	Spike	WT	786	796	KQIYKTPPIK	0.6907	0.2049	0.5395	0.4877
A*80:01	NSP12	WT	538	547	TITQMNLKY	0.6907	0.0729	0.534	0.178	1333978		qualitative binding
A*03:01	NSP16	WT	66	77	RVIHFGAGSDK	0.6905	0.219	0.6062	0.281	1542351	1
A*29:01	Spike	WT	865	874	LTDEMIAQY	0.6905	0.1849	0.5316	0.5639	1310623		IFNg release, qualitative binding, activation, TNFa release, degranulation, granzyme B release, TNF release
A*29:02	Spike	WT	865	874	LTDEMIAQY	0.6905	0.1849	0.5316	0.5639	1310623		IFNg release, qualitative binding, activation, TNFa release, degranulation, granzyme B release, TNF release
A*68:02	NSP4	WT	19	28	FVAAIFYLI	0.6901	0.1098	0.9044	0.0081	1597029		activation, qualitative binding
A*23:01	NS3	S165F	159	168	PYNSVTFSI	0.6901	0.1423	0.7079	0.0853
A*23:17	NS3	S165F	159	168	PYNSVTFSI	0.6901	0.1423	0.7079	0.0853
A*30:02	NSP8	WT	3	13	ASEFSSLPSY	0.6898	0.0979	0.6491	0.1111	4381	1
A*02:05	NSP16	WT	77	86	GVAPGTAVL	0.6897	0.1066	0.6122	0.5685
A*29:01	Spike	WT	269	280	YLQPRTFLLKY	0.6895	0.1857	0.7067	0.1226
A*29:02	Spike	WT	269	280	YLQPRTFLLKY	0.6895	0.1857	0.7067	0.1226
A*80:01	NSP6	WT	141	151	TLMNVLTLVY	0.6888	0.0735	0.7729	0.0092
A*68:01	NSP3	WT	1671	1680	YIVDSVTVK	0.6884	0.4376	0.5999	0.8306
A*11:01	NSP4	WT	340	349	GVYSVIYLY	0.6883	0.1717	0.6485	0.2784
A*01:01	NSP3	WT	597	608	VVDYGARFYFY	0.6882	0.1602	0.54	0.1137
A*24:02	NSP14	WT	223	232	TYACWHHSI	0.6881	0.1697	0.7926	0.0095	1313818	1	qualitative binding, activation, IFNg release
A*30:01	NSP13	WT	500	509	LTRNPAWRK	0.6879	0.05	0.7404	0.0643	40154
A*11:01	NSP14	WT	270	279	ASCDAIMTR	0.6878	0.172	0.5747	0.5678	4342	1
A*31:01	NSP2	WT	370	381	RTLETAQNSVR	0.6876	0.1914	0.5953	0.6824
A*01:02	Spike	WT	136	145	CNDPFLGVY	0.6874	0.0927	0.6431	0.0162	1331139		qualitative binding
A*29:01	NSP15	WT	171	180	AVKTQFNYY	0.6873	0.1873	0.5291	0.5718
A*29:02	NSP15	WT	171	180	AVKTQFNYY	0.6873	0.1873	0.5291	0.5718
A*68:01	NSP2	WT	628	637	VTNNTFTLK	0.6872	0.4396	0.6613	0.4973	1311232		IFNg release, qualitative binding, cytotoxicity
A*23:01	Spike	WT	1101	1110	HWFVTQRNF	0.6871	0.1446	0.5564	0.368	1318219		activation, IFNg release
A*23:17	Spike	WT	1101	1110	HWFVTQRNF	0.6871	0.1446	0.5564	0.368	1318219		activation, IFNg release
A*30:01	NSP12	WT	566	575	MTNRQFHQK	0.687	0.0503	0.7258	0.0831	42843	1	proliferation
A*03:01	NSP3	WT	1258	1268	ILKPANNSLK	0.6865	0.2236	0.6454	0.1855
A*03:01	NSP4	WT	157	166	TIFKDASGK	0.6865	0.2235	0.5816	0.3555	1313744	1
A*33:01	Spike	WT	349	358	SVYAWNRKR	0.6864	0.0778	0.6088	0.2006	1325172		IFNg release, activation
A*02:05	NSP1	WT	38	47	VLSEARQHL	0.6863	0.1089	0.5657	0.8949	1312055		activation, cytotoxicity, degranulation, IFNg release, qualitative binding
A*33:03	NSP3	T1336I	1333	1342	STTINIVTR	0.686	0.1291	0.5557	0.5316
A*31:01	NSP12	WT	409	418	TVKPGNFNK	0.6859	0.1934	0.561	0.9068	67051	1	proliferation
A*68:01	NSP14	WT	90	99	DVEGCHATR	0.6856	0.4421	0.637	0.6169
A*11:01	NSP15	WT	308	317	SQDLSVVSK	0.6856	0.1738	0.5644	0.6215	1597346		activation, IFNg release
A*02:01	NSP6	WT	270	279	KLNIKLLGV	0.6852	0.1994	0.6704	0.5026	1312010	1	qualitative binding
A*68:01	Spike	WT	1076	1087	TTAPAICHDGK	0.685	0.4431	0.6041	0.8062
A*11:01	NSP5	WT	91	101	VDTANPKTPK	0.6847	0.1745	0.6249	0.3488
A*68:01	NSP12	WT	741	751	FVNEFYAYLR	0.6845	0.444	0.8562	0.0256	1317128
A*68:01	Spike	S98F	94	103	STEKFNIIR	0.6845	0.444	0.6191	0.7219
A*68:02	NSP12	WT	319	330	TVFPPTSFGPL	0.6845	0.1129	0.5407	0.891
A*31:01	M	WT	177	187	SYYKLGASQR	0.6843	0.1953	0.6713	0.3167
A*68:01	NSP16	WT	58	67	TLAVPYNMR	0.6842	0.4444	0.6817	0.4201	64734	1
A*23:01	Spike	S98F	89	99	GVYFASTEKF	0.6839	0.147	0.6489	0.1692
A*23:17	Spike	S98F	89	99	GVYFASTEKF	0.6839	0.147	0.6489	0.1692
A*33:03	NSP14	WT	197	206	YFVKIGPER	0.6839	0.1314	0.6257	0.2673
A*29:01	NSP3	WT	1565	1575	MYIFFASFYY	0.6838	0.1898	0.9129	0.0055	43053
A*29:02	NSP3	WT	1565	1575	MYIFFASFYY	0.6838	0.1898	0.9129	0.0055	43053	1
A*32:01	NSP15	WT	46	56	KTTLPVNVAF	0.6835	0.0586	0.6196	0.0963
A*31:01	Spike	WT	637	647	STGSNVFQTR	0.6835	0.1962	0.616	0.5659	1325105		activation
A*02:05	NSP13	WT	146	155	KLSYGIATV	0.6827	0.1114	0.744	0.1105	32183		qualitative binding, IFNg release, T cell binding, activation, degranulation, TNFa release
A*30:01	NSP2	WT	628	637	VTNNTFTLK	0.6826	0.0517	0.6968	0.1356	1311232		IFNg release, qualitative binding, cytotoxicity
A*02:01	NSP8	WT	151	161	SALWEIQQVV	0.6826	0.202	0.6944	0.4042	1333435		qualitative binding, IFNg release, TNFa release
A*29:01	NSP4	WT	440	449	QYNRYLALY	0.6825	0.1907	0.6316	0.2602	53013
A*29:02	NSP4	WT	440	449	QYNRYLALY	0.6825	0.1907	0.6316	0.2602	53013	1
A*03:02	NSP5	WT	129	138	AMRPNFTIK	0.6825	0.215	0.5855	0.3158
A*23:01	NSP4	WT	396	405	NYLKRRVVF	0.6824	0.1481	0.5497	0.386	1330544
A*23:17	NSP4	WT	396	405	NYLKRRVVF	0.6824	0.1481	0.5497	0.386	1330544
A*68:01	E	WT	30	39	TLAILTALR	0.6823	0.4477	0.7844	0.12	64718	1	proliferation
A*02:05	Spike	WT	1136	1146	TVYDPLQPEL	0.6823	0.1116	0.5031	1.5477
A*11:01	NSP3	WT	686	695	TISLAGSYK	0.6821	0.1763	0.7536	0.0678	1313745	1	qualitative binding, activation, IFNg release
A*68:01	NSP12	WT	585	594	ATVVIGTSK	0.6818	0.4485	0.5745	0.9799	5209	1	T cell binding, activation
A*33:01	NSP16	WT	247	256	MSKFPLKLR	0.6817	0.0801	0.6632	0.1078
A*66:01	NSP3	WT	11	20	TVIEVQGYK	0.6816	0.0099	0.6296	0.0097
A*24:02	NSP4	WT	247	256	YYRSLPGVF	0.6816	0.1736	0.5643	0.2193	1330665		activation
A*23:01	NSP3	WT	716	727	SVYYTSNPTTF	0.6816	0.1487	0.5094	0.5233	1333885		qualitative binding
A*23:17	NSP3	WT	716	727	SVYYTSNPTTF	0.6816	0.1487	0.5094	0.5233	1333885		qualitative binding
A*02:05	NSP6	WT	184	193	FLARGIVFM	0.6812	0.1124	0.8003	0.0384	1311989		qualitative binding
A*33:03	NSP4	WT	70	79	DFDTWFSQR	0.6812	0.1341	0.6213	0.2811
A*68:02	NS9c	WT	35	44	HVVATVQEI	0.6807	0.115	0.5794	0.6702
A*11:01	NSP3	WT	239	249	VVNAANVYLK	0.6806	0.1774	0.7775	0.0389
A*02:01	NSP3	WT	1555	1564	QMAPISAMV	0.6804	0.2041	0.7435	0.2262	2134240		qualitative binding
A*03:01	NSP8	WT	188	197	ALRANSAVK	0.6802	0.2308	0.6377	0.2005	2855	1	T cell binding
A*30:01	NSP13	WT	208	219	AVVYRGTTTYK	0.6798	0.0526	0.6392	0.2795
A*11:01	NSP4	WT	39	48	FSSEIIGYK	0.6795	0.1782	0.7271	0.1055
A*26:01	NSP3	WT	909	918	DVRETMSYL	0.6788	0.0825	0.5885	0.0453
A*01:02	NSP12	WT	449	459	AISDYDYYRY	0.6786	0.1024	0.5622	0.0505	2078
A*30:01	NSP13	WT	209	219	VVYRGTTTYK	0.6783	0.0531	0.7071	0.1132	71918		qualitative binding, IFNg release
A*11:01	NSP12	WT	281	290	KLFDRYFKY	0.6782	0.1791	0.6606	0.2473	1312859		IFNg release, qualitative binding, TNFa release
A*68:01	NSP12	WT	449	458	AISDYDYYR	0.6781	0.4547	0.7362	0.2474	2077	1	activation, proliferation
A*33:03	NSP12	WT	575	584	LLKSIAATR	0.6781	0.1374	0.6465	0.2124
A*01:02	NSP12	WT	877	888	YADVFHLYLQY	0.6778	0.1029	0.607	0.0303
A*11:01	NSP13	WT	209	218	VVYRGTTTY	0.6778	0.1793	0.5709	0.5868	71917	1	T cell binding
A*03:02	NSP2	WT	445	455	KPVLDWLEEK	0.6778	0.2207	0.53	0.5282
A*02:01	NSP15	WT	298	307	LLDDFVEII	0.6777	0.2067	0.6636	0.5316	37144	1	qualitative binding, activation
A*03:01	Spike	WT	1196	1206	SLIDLQELGK	0.6775	0.2339	0.5778	0.3677	59161	1	IFNg release
A*29:01	NSP15	WT	229	238	GYAFEHIVY	0.6775	0.1943	0.5626	0.466	23303
A*29:02	NSP15	WT	229	238	GYAFEHIVY	0.6775	0.1943	0.5626	0.466	23303	1
A*32:01	NSP12	P323L	318	327	STVFPLTSF	0.6772	0.0609	0.5883	0.1276
A*29:01	NSP3	WT	597	606	VVDYGARFY	0.6771	0.1945	0.5486	0.5102	1327264		activation
A*29:02	NSP3	WT	597	606	VVDYGARFY	0.6771	0.1945	0.5486	0.5102	1327264		activation
A*68:01	NSP4	WT	157	166	TIFKDASGK	0.677	0.4564	0.6748	0.4459	1313744
A*80:01	NS3	WT	207	216	FTSDYYQLY	0.6768	0.0776	0.5669	0.1322	1309115		qualitative binding, IFNg release, activation, cytotoxicity, TNFa release, degranulation
A*32:01	NSP3	WT	1564	1573	RMYIFFASF	0.6767	0.061	0.8217	0.0096	54960
A*03:01	NSP13	WT	62	71	QLYLGGMSY	0.676	0.2356	0.5856	0.3429
A*68:01	N	P365L	361	370	KTFPLTEPK	0.6757	0.4585	0.6159	0.74
A*02:01	NS8	WT	108	117	FLEYHDVRV	0.6756	0.2086	0.7136	0.3242	1597011
A*33:03	Spike	WT	1099	1108	GTHWFVTQR	0.6756	0.1399	0.6395	0.2295	1074915	1	activation, qualitative binding, T cell binding, IFNg release
A*03:02	Spike	WT	1099	1108	GTHWFVTQR	0.6756	0.2234	0.5394	0.4883	1074915		activation, qualitative binding, T cell binding, IFNg release
A*66:01	NS3	WT	8	17	FTIGTVTLK	0.6755	0.0109	0.6241	0.0098	1317058		HLA class I, activation
A*30:02	NSP4	WT	443	452	RYLALYNKY	0.6754	0.1098	0.5945	0.2445	56568		qualitative binding
A*01:01	NSP8	WT	139	150	KNTCDGTTFTY	0.6752	0.1665	0.5244	0.1288
A*01:02	Spike	WT	746	757	STECSNLLLQY	0.6751	0.1045	0.6127	0.0273	1333801		qualitative binding
A*11:01	N	WT	249	258	KSAAEASKK	0.6751	0.1812	0.6067	0.4113	1312900		activation
A*11:01	NSP2	WT	530	539	VTHSKGLYR	0.6749	0.1814	0.6023	0.4326
A*03:01	M	WT	171	181	ATSRTLSYYK	0.6747	0.2371	0.7239	0.0566	5150	1	Patr-A*01:01, IFNg release, activation, cytotoxicity, proliferation, qualitative binding
A*68:01	NSP14	WT	269	279	VASCDAIMTR	0.6743	0.4609	0.6175	0.731
A*68:02	NSP2	WT	359	368	EAARVVRSI	0.6743	0.1186	0.6061	0.5499
A*31:01	NSP3	WT	739	749	KTLLSLREVR	0.674	0.2068	0.7188	0.1786
A*02:05	NSP13	WT	371	380	VVFDEISMA	0.674	0.1173	0.6007	0.6475
A*31:01	NSP2	WT	214	223	KTILRKGGR	0.6734	0.2075	0.7322	0.1433
A*31:01	Spike	WT	346	356	RFASVYAWNR	0.673	0.208	0.8142	0.0322	1323761		activation
A*29:01	NSP4	WT	419	428	TFLLNKEMY	0.673	0.1975	0.5729	0.4331
A*29:02	NSP4	WT	419	428	TFLLNKEMY	0.673	0.1975	0.5729	0.4331
A*23:01	NSP3	WT	1080	1090	NYYKKDNSYF	0.6728	0.155	0.5741	0.3208
A*23:17	NSP3	WT	1080	1090	NYYKKDNSYF	0.6728	0.155	0.5741	0.3208
A*03:01	NS3	Q57H	57	67	HSASKIITLK	0.6723	0.2399	0.5912	0.3251
A*24:02	NSP14	WT	516	524	TYNLWNTF	0.6719	0.1793	0.5671	0.2147
A*68:01	NSP16	WT	78	87	VAPGTAVLR	0.6715	0.4655	0.5823	0.934
A*02:05	Spike	WT	1220	1229	FIAGLIAIV	0.6714	0.1191	0.8625	0.0096	16156		IFNg release, qualitative binding, T cell binding, TNFa release, activation, degranulation, cytotoxicity
A*23:01	NSP13	WT	216	226	TYKLNVGDYF	0.6714	0.1559	0.6765	0.1231
A*23:17	NSP13	WT	216	226	TYKLNVGDYF	0.6714	0.1559	0.6765	0.1231
A*31:01	N	WT	187	196	SSRSRNSSR	0.671	0.2102	0.7085	0.2064
A*01:02	NSP3	WT	430	439	FLTENLLLY	0.6709	0.1071	0.5486	0.0607	1312466		qualitative binding
A*11:01	Spike	WT	454	463	RLFRKSNLK	0.6707	0.1843	0.7045	0.1475	1075031	1	IFNg release, qualitative binding, activation, T cell binding
A*30:01	NSP3	WT	644	653	AARYMRSLK	0.6702	0.0556	0.8289	0.0132
A*24:02	M	WT	198	207	RYRIGNYKL	0.6702	0.1804	0.5847	0.1864	56634	1	Patr-A*07:01, Patr-A*09:01, IFNg release, qualitative binding, T cell binding, activation
A*30:02	NSP3	WT	1033	1042	ALLTKSSEY	0.6701	0.1145	0.5103	0.5754
A*03:01	NSP12	WT	775	784	LVASIKNFK	0.6698	0.2428	0.6352	0.2068	1313112
A*68:01	NSP1	WT	102	111	ETLGVLVPH	0.6694	0.469	0.5823	0.9336
A*03:02	NSP3	WT	950	959	VMYMGTLSY	0.6692	0.2313	0.6681	0.1137	70040		activation
A*24:02	NS3	WT	159	168	PYNSVTSSI	0.6692	0.1809	0.5535	0.2376
A*01:01	NSP13	WT	57	66	VTDVTQLYL	0.6691	0.1694	0.5756	0.0849	1313923	1	qualitative binding
A*68:02	NSP4	WT	313	322	HVVAFNTLL	0.669	0.1216	0.7238	0.1622
A*66:01	NSP5	WT	92	101	DTANPKTPK	0.6689	0.0122	0.5169	0.0442
A*31:01	NSP12	WT	726	736	RLYECLYRNR	0.6687	0.2126	0.7944	0.0476	54834
A*29:01	NSP6	WT	30	39	QWSLFFFLY	0.6687	0.2008	0.7561	0.0624
A*29:02	NSP6	WT	30	39	QWSLFFFLY	0.6687	0.2008	0.7561	0.0624
A*32:01	M	WT	101	110	RLFARTRSM	0.6686	0.0637	0.6986	0.0391	1323857		qualitative binding, activation
A*03:01	Spike	WT	349	358	SVYAWNRKR	0.6685	0.2442	0.5265	0.5628	1325172		IFNg release, activation
A*68:01	NSP2	S369F	362	371	RVVRSIFFR	0.6684	0.4707	0.7209	0.2999
A*03:02	NS3	WT	227	236	HVTFFIYNK	0.6682	0.2325	0.6892	0.0781	1318207
A*02:01	NSP16	WT	110	119	TLIGDCATV	0.6679	0.2159	0.7753	0.1532	64850	1	T cell binding, qualitative binding
A*68:01	NSP5	WT	67	77	LVQAGNVQLR	0.6679	0.4715	0.6623	0.4936
A*33:01	Spike	WT	395	404	VYADSFVIR	0.6677	0.0876	0.5954	0.2275
A*23:01	NSP6	WT	84	95	VYMPASWVMRI	0.6672	0.1589	0.7823	0.0268
A*23:17	NSP6	WT	84	95	VYMPASWVMRI	0.6672	0.1589	0.7823	0.0268
A*03:02	NSP12	WT	774	784	GLVASIKNFK	0.6672	0.2338	0.6506	0.1454	21180
A*02:05	NSP2	WT	443	452	KLKPVLDWL	0.6671	0.122	0.7052	0.1878
A*33:01	NS8	WT	107	116	DFLEYHDVR	0.667	0.088	0.673	0.0918
A*68:01	NSP1	WT	65	74	EQPYVFIKR	0.6669	0.4732	0.5428	1.1858
A*02:01	NSP2	WT	439	448	TVYEKLKPV	0.6668	0.2169	0.6116	0.8081	1312048	1	qualitative binding
A*33:03	NSP14	WT	268	279	HVASCDAIMTR	0.6668	0.149	0.5146	0.737
A*30:02	NSP3	H1307Y	1297	1308	RVLGLKTLATY	0.6666	0.1176	0.5816	0.2847
A*01:01	NSP12	WT	895	904	LTGHMLDMY	0.6665	0.1706	0.6224	0.0559	39913	1	qualitative binding
A*03:01	NSP13	WT	473	483	KMFYKGVITH	0.6665	0.2465	0.5703	0.3916
A*33:01	NSP4	WT	392	401	WFFSNYLKR	0.6664	0.0883	0.7231	0.0466	1327759		activation
A*68:01	NSP8	WT	67	76	MTQMYKQAR	0.666	0.4747	0.7146	0.3185
A*30:02	NSP3	WT	1001	1010	GTFTCASEY	0.6657	0.1184	0.7273	0.0234
A*80:01	NSP8	WT	127	136	KLMVVIPDY	0.6656	0.0812	0.6513	0.0546
A*03:02	NSP13	WT	192	203	KVQIGEYTFEK	0.6656	0.2357	0.5699	0.3707
A*80:01	NSP12	L270F	265	274	YIKWDFLKY	0.6655	0.0813	0.5656	0.1335
A*32:01	NSP3	WT	950	959	VMYMGTLSY	0.6654	0.0648	0.6972	0.0397	70040		activation
A*30:02	M	WT	186	197	RVAGDSGFAAY	0.6654	0.1187	0.673	0.0769	1324090		qualitative binding, activation, IFNg release, TNFa release
A*02:05	NSP3	WT	396	405	FITESKPSV	0.6654	0.1232	0.5782	0.8042	1311987		qualitative binding
A*03:02	NSP13	WT	469	478	AQCFKMFYK	0.6653	0.2361	0.7435	0.0248	3944
A*02:05	NSP15	WT	30	39	TVYTKVDGV	0.6653	0.1233	0.6268	0.4803
A*11:01	NSP3	WT	1055	1066	YTTTIKPVTYK	0.6651	0.1883	0.6244	0.3503
A*03:01	NSP13	WT	180	190	YVFTGYRVTK	0.6651	0.2481	0.616	0.2553	76273	1
A*31:01	Spike	WT	395	404	VYADSFVIR	0.6648	0.2169	0.6186	0.5532
A*30:02	NSP13	WT	62	71	QLYLGGMSY	0.6647	0.1193	0.5157	0.5445
A*03:02	NSP3	WT	1901	1910	MSLSEQLRK	0.6646	0.2369	0.5752	0.3521	42602
A*11:01	Spike	WT	825	836	KVTLADAGFIK	0.6646	0.1886	0.5687	0.598
A*30:02	NSP13	WT	345	356	KFKVNSTLEQY	0.6644	0.1196	0.5011	0.6255
A*11:01	NSP2	WT	530	540	VTHSKGLYRK	0.664	0.189	0.6852	0.1825
A*30:01	NSP12	WT	581	590	ATRGATVVI	0.6637	0.0577	0.7653	0.046	1646544		qualitative binding
A*33:01	NSP6	WT	243	253	DYLVSTQEFR	0.6635	0.0899	0.6971	0.0705
A*33:03	M	WT	97	106	IASFRLFAR	0.6634	0.1526	0.7551	0.0378	1318307		activation
A*24:02	NSP4	WT	345	354	IYLYLTFYL	0.6634	0.1844	0.6761	0.0759	1312789	1	activation
A*03:02	NSP12	WT	25	34	GTSTDVVYR	0.663	0.2389	0.5135	0.6004	22846		Patr-A*01:01, proliferation
A*01:02	Spike	WT	136	146	CNDPFLGVYY	0.6628	0.1119	0.6423	0.0164	1879765		qualitative binding
A*33:03	NSP15	WT	52	62	NVAFELWAKR	0.6625	0.1536	0.7298	0.0676
A*30:01	NSP3	WT	233	243	KVKPTVVVNA	0.6623	0.0582	0.7223	0.0873
A*33:01	NSP3	WT	576	587	ETKAIVSTIQR	0.6621	0.0905	0.5003	0.5242
A*02:05	NSP12	WT	332	342	KIFVDGVPFV	0.662	0.1256	0.6776	0.2683	1330492
A*33:01	NSP12	WT	418	427	DFYDFAVSK	0.662	0.0906	0.6099	0.1986	8339	1
A*02:05	NSP4	WT	25	34	YLITPVHVM	0.6619	0.1257	0.6199	0.5185	1330659		qualitative binding, activation
A*24:02	NSP14	WT	493	502	LYLDAYNMM	0.6618	0.1853	0.5029	0.3673
A*01:01	Spike	WT	28	38	YTNSFTRGVY	0.6615	0.173	0.675	0.0327	1328804		activation, qualitative binding
A*01:02	Spike	WT	258	267	WTAGAAAYY	0.6614	0.1128	0.6572	0.014	1327824		activation, IFNg release, qualitative binding
A*33:03	NSP8	WT	48	58	EFDRDAAMQR	0.6613	0.1548	0.5973	0.3633
A*01:01	NS3	WT	179	190	ISEHDYQIGGY	0.6609	0.1733	0.5046	0.1555
A*31:01	NSP12	WT	95	106	AVAKHDFFKFR	0.6607	0.2213	0.6725	0.3121
A*31:01	NSP13	WT	147	156	LSYGIATVR	0.6607	0.2213	0.666	0.3376
A*03:01	Spike	WT	1020	1029	ASANLAATK	0.6606	0.2528	0.5667	0.4037	4321	1	IFNg release
A*02:05	NSP3	WT	1258	1267	ILKPANNSL	0.6605	0.1267	0.545	1.0737
A*68:01	NSP4	WT	177	187	EGSVAYESLR	0.6604	0.4839	0.7625	0.17
A*32:01	NSP4	WT	401	410	RVVFNGVSF	0.6604	0.0665	0.6778	0.0537
A*03:02	NSP3	WT	686	695	TISLAGSYK	0.6603	0.2423	0.659	0.13	1313745		qualitative binding, activation, IFNg release
A*29:01	NSP4	WT	344	353	VIYLYLTFY	0.6599	0.2093	0.6922	0.1458
A*29:02	NSP4	WT	344	353	VIYLYLTFY	0.6599	0.2093	0.6922	0.1458
A*29:01	NSP2	WT	387	397	ITILDGISQY	0.6598	0.2093	0.5305	0.5674	1332428		qualitative binding
A*29:02	NSP2	WT	387	397	ITILDGISQY	0.6598	0.2093	0.5305	0.5674	1332428		qualitative binding
A*01:02	NSP3	WT	431	439	LTENLLLY	0.6595	0.1139	0.5743	0.0435
A*02:01	NSP12	WT	654	663	RLANECAQV	0.6594	0.2239	0.7249	0.284	1330571
A*11:01	NSP4	WT	59	68	STDTCFANK	0.6592	0.1924	0.7476	0.0747
A*30:01	Spike	WT	378	387	KCYGVSPTK	0.6592	0.0591	0.575	0.544	1311170		IFNg release, qualitative binding, activation, TNFa release, cytotoxicity, degranulation, granzyme B release
A*01:02	NSP12	WT	736	747	DVDTDFVNEFY	0.659	0.1142	0.523	0.0853
A*68:01	Spike	WT	69	78	HVSGTNGTK	0.6589	0.4865	0.6297	0.6602	1318206		activation
A*03:01	NSP15	WT	173	182	KTQFNYYKK	0.6588	0.2546	0.581	0.3577
A*02:05	NSP6	WT	240	249	GVYDYLVST	0.6587	0.1281	0.6502	0.3729	23215		qualitative binding
A*68:01	M	WT	142	151	AVILRGHLR	0.6587	0.4867	0.5903	0.8865	1074862		T cell binding, activation
A*68:01	NSP2	WT	362	371	RVVRSIFSR	0.6586	0.487	0.6114	0.765
A*68:01	Spike	WT	400	409	FVIRGDEVR	0.6584	0.4872	0.7079	0.3384	1317124		activation
A*36:01	NSP2	WT	41	50	FIDTKRGVY	0.6584	0.0745	0.5153	0.0784	1330450		qualitative binding
A*30:02	NSP3	WT	1571	1580	SFYYVWKSY	0.6583	0.125	0.6246	0.1574	1324425		activation
A*32:01	Spike	WT	158	169	RVYSSANNCTF	0.6578	0.0673	0.5949	0.1201
A*02:05	NSP13	WT	157	166	VLSDRELHL	0.6577	0.1289	0.5053	1.5185
A*68:02	NSP13	WT	366	377	TTADIVVFDEI	0.6576	0.129	0.6962	0.2302
A*03:02	Spike	WT	311	320	GIYQTSNFR	0.6576	0.2455	0.555	0.426	1547148		IFNg release
A*30:02	NSP2	WT	387	397	ITILDGISQY	0.6576	0.1256	0.537	0.4412	1332428		qualitative binding
A*68:01	NSP12	WT	879	888	DVFHLYLQY	0.6576	0.4886	0.5182	1.3787	10589	1
A*26:01	NSP3	WT	625	635	ETLVTMPLGY	0.6575	0.0899	0.5899	0.0448
A*31:01	M	WT	93	102	LSYFIASFR	0.6574	0.2249	0.8364	0.0186	1321267		activation, proliferation
A*03:02	NSP9	WT	43	53	ALLSDLQDLK	0.6574	0.2458	0.5969	0.2788
A*02:01	NSP12	WT	467	476	RQLLFVVEV	0.6573	0.2259	0.738	0.2448	55444	1	T cell binding, qualitative binding
A*11:01	NSP4	WT	27	36	ITPVHVMSK	0.6572	0.1938	0.6401	0.2998	1312782	1
A*03:01	NSP3	WT	1909	1918	KQIRSAAKK	0.657	0.2563	0.5514	0.4604	33005	1
A*31:01	E	WT	51	62	LVKPSFYVYSR	0.6568	0.2256	0.6263	0.5157
A*23:01	Spike	WT	488	498	CYFPLQSYGF	0.6567	0.1662	0.7827	0.0266
A*23:17	Spike	WT	488	498	CYFPLQSYGF	0.6567	0.1662	0.7827	0.0266
A*32:01	NSP15	WT	47	56	TTLPVNVAF	0.6566	0.0677	0.5669	0.1598	66710		T cell binding
A*02:05	NSP16	WT	266	275	QINDMILSL	0.6564	0.1299	0.5312	1.2057	2134238		qualitative binding
A*30:02	M	WT	191	200	SGFAAYSRY	0.6556	0.1274	0.7162	0.0323
A*11:01	NSP2	WT	494	505	SVQTFFKLVNK	0.6554	0.1951	0.722	0.1166
A*68:02	Spike	D614G	607	616	QVAVLYQGV	0.6553	0.1307	0.7622	0.0995
A*29:01	Spike	WT	827	838	TLADAGFIKQY	0.6553	0.2137	0.5286	0.5734
A*29:02	Spike	WT	827	838	TLADAGFIKQY	0.6553	0.2137	0.5286	0.5734
A*03:02	Spike	WT	1064	1074	HVTYVPAQEK	0.6553	0.2483	0.5181	0.5799	1318209		activation
A*03:02	NSP12	WT	173	182	RVYANLGER	0.6552	0.2485	0.5699	0.3709	56455
A*31:01	N	WT	85	94	GYYRRATRR	0.655	0.2275	0.6983	0.2296
A*68:02	NSP6	WT	144	153	NVLTLVYKV	0.6549	0.131	0.6665	0.3079	2134223		qualitative binding
A*03:02	NSP5	WT	226	237	TLNDFNLVAMK	0.6546	0.2492	0.5847	0.3188
A*03:01	NS3	WT	8	17	FTIGTVTLK	0.6545	0.2588	0.5091	0.6444	1317058		HLA class I, activation
A*11:01	NSP15	WT	4	13	NVAFNVVNK	0.6541	0.196	0.6578	0.2548
A*31:01	NSP3	T1336I	1333	1342	STTINIVTR	0.6541	0.2285	0.5647	0.8819
A*31:01	Spike	WT	150	159	KSWMESEFR	0.6539	0.2287	0.7367	0.1343
A*03:01	NSP15	WT	25	35	SIINNTVYTK	0.6538	0.2595	0.6179	0.2502
A*68:01	NSP3	WT	1374	1383	ASMPTTIAK	0.6538	0.4949	0.5447	1.1731	1310291		IFNg release, activation, TNFa release
A*29:01	NSP4	WT	74	83	WFSQRGGSY	0.6537	0.2152	0.6436	0.236	72433
A*29:02	NSP4	WT	74	83	WFSQRGGSY	0.6537	0.2152	0.6436	0.236	72433	1
A*23:01	NSP8	WT	148	157	TYASALWEI	0.6536	0.1683	0.6981	0.0972	67315		qualitative binding, activation
A*23:17	NSP8	WT	148	157	TYASALWEI	0.6536	0.1683	0.6981	0.0972	67315		qualitative binding, activation
A*03:02	NSP2	WT	303	313	STSAFVETVK	0.6536	0.2505	0.636	0.177
A*01:02	M	WT	187	197	VAGDSGFAAY	0.6536	0.1174	0.5138	0.098
A*01:01	Spike	WT	160	171	YSSANNCTFEY	0.6535	0.178	0.6252	0.0543
A*01:02	NSP3	WT	1436	1445	MSNLGMPSY	0.6533	0.1176	0.5303	0.0771	1322072		activation
A*29:01	NSP13	WT	372	383	VFDEISMATNY	0.6532	0.2157	0.5747	0.4274
A*29:02	NSP13	WT	372	383	VFDEISMATNY	0.6532	0.2157	0.5747	0.4274
A*03:01	NSP3	WT	842	851	QVNGLTSIK	0.6531	0.2602	0.5039	0.6702
A*26:01	NSP13	WT	291	300	FAIGLALYY	0.6529	0.0913	0.5008	0.1058	1331931		qualitative binding
A*30:02	NSP6	WT	167	176	LIISVTSNY	0.6528	0.1299	0.6437	0.1191
A*29:01	NSP2	WT	529	538	FVTHSKGLY	0.6526	0.2163	0.6289	0.2663
A*29:02	NSP2	WT	529	538	FVTHSKGLY	0.6526	0.2163	0.6289	0.2663
A*24:02	NS3	WT	205	215	SYFTSDYYQL	0.6526	0.1907	0.6283	0.1227
A*01:02	NSP2	WT	433	442	LTNIFGTVY	0.6524	0.1182	0.5463	0.0624	1858751		IFNg release
A*32:01	NSP3	WT	352	361	RTNVYLAVF	0.6521	0.0692	0.7506	0.0189	1324083		activation
A*30:02	E	WT	49	58	VSLVKPSFY	0.6521	0.1305	0.5964	0.2385	1392502		proliferation, IFNg release
A*02:01	NSP2	WT	389	399	ILDGISQYSL	0.652	0.2309	0.6988	0.3861
A*29:01	NSP14	WT	116	125	NLVAVPTGY	0.652	0.2168	0.5557	0.4879
A*29:02	NSP14	WT	116	125	NLVAVPTGY	0.652	0.2168	0.5557	0.4879
A*30:01	Spike	WT	1065	1074	VTYVPAQEK	0.6516	0.0638	0.5616	0.6195	1310928		IFNg release, activation
A*03:01	NSP4	WT	340	349	GVYSVIYLY	0.6516	0.2616	0.5318	0.5397
A*68:01	Spike	WT	229	238	LPIGINITR	0.6512	0.4993	0.5762	0.9699
A*68:01	NSP3	WT	358	368	AVFDKNLYDK	0.651	0.4995	0.6208	0.7127	1330429		qualitative binding
A*29:01	NSP3	WT	1677	1687	TVKNGSIHLY	0.6509	0.2179	0.5356	0.5514	1326022		activation
A*29:02	NSP3	WT	1677	1687	TVKNGSIHLY	0.6509	0.2179	0.5356	0.5514	1326022		activation
A*68:01	NSP3	WT	1288	1298	TIKKPNELSR	0.6507	0.5001	0.5535	1.1132
A*02:01	NSP6	WT	109	118	KLKDCVMYA	0.6503	0.2325	0.7318	0.2637	1312861	1	qualitative binding
A*03:01	NSP2	WT	362	371	RVVRSIFSR	0.6503	0.263	0.5039	0.6701
A*03:01	NSP5	WT	91	101	VDTANPKTPK	0.6501	0.2631	0.5349	0.5256
A*31:01	Spike	WT	237	247	RFQTLLALHR	0.6499	0.233	0.7638	0.0807
A*11:01	N	WT	134	144	ATEGALNTPK	0.6497	0.1991	0.7099	0.1387	4936	1	IFNg release, activation, cytotoxicity
A*68:02	NS9c	WT	24	33	EAAVKPLLV	0.6494	0.1352	0.5419	0.884
A*36:01	NSP12	WT	906	916	MLTNDNTSRY	0.6494	0.0773	0.5293	0.0647
A*32:01	NSP12	WT	500	510	KSAGFPFNKW	0.6493	0.0702	0.5728	0.1509	1319932
A*29:01	NSP15	WT	316	325	KVVKVTIDY	0.6491	0.2197	0.5171	0.6111
A*29:02	NSP15	WT	316	325	KVVKVTIDY	0.6491	0.2197	0.5171	0.6111
A*01:02	NSP3	WT	1734	1744	SSAKSASVYY	0.6489	0.1202	0.5291	0.0787
A*33:03	M	WT	137	147	ELVIGAVILR	0.6488	0.1678	0.5561	0.5299	44920		qualitative binding, dissociation constant KD, off rate, on rate, qualitative binding, IFNg release, cytotoxicity, proliferation, TNFa release, IL-2 release, degranulation, granzyme B release, activation, dissociation constant KD, perforin release, 3D structure, CCL4/MIP-1b release, T cell- APC binding, pathogen burden after challenge after adoptive transfer, decreased disease after adoptive tran…
A*33:01	M	WT	178	187	YYKLGASQR	0.6486	0.0967	0.6172	0.1848	1711481		IFNg release
A*30:01	NSP8	WT	53	62	AAMQRKLEK	0.6485	0.0662	0.5933	0.4523	311
A*01:02	N	WT	324	334	VTPSGTWLTY	0.6485	0.1205	0.52	0.0884	71461		activation
A*30:02	NSP3	WT	1734	1744	SSAKSASVYY	0.6484	0.1338	0.6762	0.0725
A*30:02	NSP12	WT	365	375	RLSFKELLVY	0.6484	0.1338	0.637	0.1305	54756
A*29:01	NSP13	WT	289	299	SHFAIGLALY	0.6482	0.2205	0.7203	0.1018
A*29:02	NSP13	WT	289	299	SHFAIGLALY	0.6482	0.2205	0.7203	0.1018
A*30:02	NSP14	WT	359	369	KAYKIEELFY	0.6481	0.1341	0.6454	0.1166
A*80:01	NSP6	WT	167	176	LIISVTSNY	0.648	0.0868	0.5706	0.1286
A*68:02	NSP13	WT	56	66	DVTDVTQLYL	0.6478	0.1364	0.5667	0.7349
A*68:01	NSP13	WT	516	525	NSQNAVASK	0.6477	0.5051	0.6147	0.7464
A*31:01	NSP16	WT	275	284	LSKGRLIIR	0.6476	0.2355	0.6493	0.4037
A*11:01	NSP4	WT	456	465	GAMDTTSYR	0.6474	0.2013	0.6297	0.3332	1317305		activation
A*24:02	NSP3	WT	1101	1111	PYPNASFDNF	0.6472	0.1939	0.6269	0.1245
A*03:02	NSP13	WT	321	330	ALKYLPIDK	0.647	0.26	0.5469	0.4583	2679
A*23:01	NSP3	WT	718	729	YYTSNPTTFHL	0.6469	0.173	0.5691	0.3343	1334431		qualitative binding
A*23:17	NSP3	WT	718	729	YYTSNPTTFHL	0.6469	0.173	0.5691	0.3343	1334431		qualitative binding
A*68:02	E	WT	8	18	ETGTLIVNSV	0.6467	0.1372	0.7629	0.0986
A*23:01	NSP12	WT	688	697	AYANSVFNI	0.6467	0.1732	0.6605	0.152	5729
A*23:17	NSP12	WT	688	697	AYANSVFNI	0.6467	0.1732	0.6605	0.152	5729
A*68:01	NSP3	WT	1250	1261	TTEVVGDIILK	0.6466	0.5069	0.5075	1.4701
A*68:01	NSP1	WT	116	125	VAYRKVLLR	0.6465	0.5071	0.5985	0.8386
A*03:01	N	WT	249	258	KSAAEASKK	0.6465	0.2666	0.5364	0.5194	1312900	1	activation
A*30:02	NS8	WT	71	80	IQYIDIGNY	0.6464	0.1356	0.6604	0.0926	1074936
[truncated: 1,262 more rows]

## Sheet: B
Allele	Protein	Mutation	Residue Start	Residue Stop	Peptide Sequence	EL	EL_Rank	BA	BA_Rank	IEDB ID	Specific MHC Binding	Non-specific Assay
B*57:01	NSP6	WT	5	14	RTIKGTHHW	0.9988	0.0016	0.813	0.0087
B*15:17	NSP6	WT	5	14	RTIKGTHHW	0.9985	0.002	0.8926	0.01
B*58:01	NSP6	WT	5	14	RTIKGTHHW	0.9985	0.001	0.8767	0.009
B*15:17	NSP6	H11N	5	14	RTIKGTNHW	0.998	0.0026	0.8892	0.0115
B*15:17	NSP13	WT	73	82	KSHKPPISF	0.9979	0.0028	0.8223	0.0681
B*57:01	NSP6	H11N	5	14	RTIKGTNHW	0.9974	0.0033	0.7917	0.0097
B*57:03	NSP6	WT	5	14	RTIKGTHHW	0.9973	0.0013	0.824	0.0074
B*58:01	NSP6	H11N	5	14	RTIKGTNHW	0.9972	0.0018	0.8609	0.0108
B*35:01	NSP6	WT	72	81	LPSLATVAY	0.9965	0.0032	0.9118	0.007	38710
B*57:01	NSP6	WT	4	14	KRTIKGTHHW	0.9959	0.0052	0.7411	0.0354
B*57:01	NSP3	WT	1887	1896	KSHNIALIW	0.9957	0.0054	0.8063	0.009
B*15:17	NSP13	WT	209	218	VVYRGTTTY	0.9953	0.0063	0.8516	0.034	71917		T cell binding
B*42:01	NSP3	WT	1786	1795	VPMEKLKTL	0.9953	0.0043	0.8251	0.0143	1310914		activation
B*58:01	NSP3	WT	1887	1896	KSHNIALIW	0.9949	0.0033	0.8869	0.0082
B*15:17	N	WT	266	275	KAYNVTQAF	0.9949	0.0069	0.8808	0.0152	1074947		IFNg release, activation, T cell binding
B*40:01	NSP2	WT	196	205	SEVGPEHSL	0.9948	0.0045	0.7235	0.056	1313543	1
B*57:01	NSP12	WT	500	510	KSAGFPFNKW	0.9947	0.0067	0.8111	0.0088	1319932
B*44:03	NSP3	WT	121	130	EEFEPSTQY	0.9946	0.0027	0.6016	0.0809
B*35:01	Spike	WT	896	905	IPFAMQMAY	0.9945	0.005	0.9196	0.0064	1318829		IFNg release, activation, qualitative binding
B*44:03	NSP3	WT	547	556	QEILGTVSW	0.9944	0.0028	0.7883	0.0079	1311585		IFNg release, activation
B*15:17	N	L339F	331	340	LTYTGAIKF	0.9942	0.0078	0.9015	0.0092
B*57:03	NSP6	H11N	5	14	RTIKGTNHW	0.994	0.0028	0.7984	0.0085
B*15:17	NSP13	P77L	73	82	KSHKLPISF	0.9936	0.0085	0.8175	0.0781
B*18:01	NSP3	WT	121	130	EEFEPSTQY	0.9936	0.0021	0.6973	0.0239
B*15:17	NSP12	WT	318	327	STVFPPTSF	0.9929	0.0096	0.8075	0.0934	1325124		activation
B*57:01	NSP16	WT	167	177	VAIKITEHSW	0.9929	0.009	0.7577	0.0243
B*18:01	NSP13	WT	374	383	DEISMATNY	0.9928	0.0024	0.7923	0.0095
B*15:17	NSP12	WT	366	375	LSFKELLVY	0.9927	0.0098	0.8988	0.0094	39346		Patr-B*01:01, qualitative binding
B*15:17	NSP2	WT	67	76	KSYELQTPF	0.9926	0.0099	0.9161	0.0078
B*44:02	NSP3	WT	547	556	QEILGTVSW	0.9922	0.0027	0.7901	0.0078	1311585		IFNg release, activation
B*44:03	NSP8	WT	4	13	SEFSSLPSY	0.9922	0.004	0.7459	0.0095	57432	1	HLA class I, qualitative binding, IFNg release, degranulation, TNFa release
B*57:01	NSP6	H11N	4	14	KRTIKGTNHW	0.9922	0.0098	0.7231	0.0491
B*44:03	NSP12	WT	875	885	QEYADVFHLY	0.9919	0.0041	0.7892	0.0078	50727
B*15:17	NSP3	WT	63	72	KTLQPVSEL	0.9915	0.0119	0.8202	0.0717	1312012
B*15:17	NSP12	P323L	318	327	STVFPLTSF	0.9913	0.0123	0.8474	0.0382
B*15:17	NSP1	WT	77	86	RTAPHGHVM	0.9911	0.0128	0.8742	0.0177
B*44:03	NSP12	WT	609	618	VENPHLMGW	0.9911	0.0045	0.7196	0.0138
B*57:01	NSP6	WT	3	14	VKRTIKGTHHW	0.9909	0.0116	0.6536	0.1394
B*58:01	Spike	WT	625	634	HADQLTPTW	0.9905	0.0062	0.7383	0.1182	1332221		HLA class I, qualitative binding
B*35:01	NSP10	A23S	19	28	FAVDSAKAY	0.9903	0.0087	0.875	0.0099
B*40:01	NSP2	WT	564	573	GETLPTEVL	0.9903	0.0085	0.7892	0.0154	1311564	1	IFNg release, TNFa release
B*44:02	NSP12	WT	609	618	VENPHLMGW	0.9903	0.0033	0.7309	0.01
B*15:17	NSP3	WT	1887	1896	KSHNIALIW	0.9902	0.0144	0.8867	0.0126
B*57:03	NSP14	WT	359	368	KAYKIEELF	0.9896	0.0049	0.7754	0.0094
B*07:02	NSP3	WT	1291	1300	KPNELSRVL	0.9895	0.0091	0.7986	0.0227	1319902		qualitative binding, IFNg release, activation
B*39:01	NSP3	WT	681	690	EHFIETISL	0.9895	0.002	0.6868	0.0182
B*57:03	NSP13	P77L	73	82	KSHKLPISF	0.9893	0.005	0.7065	0.042
B*35:01	NSP10	WT	19	28	FAVDAAKAY	0.989	0.0099	0.8756	0.0098	1331939
B*58:01	NSP12	WT	500	510	KSAGFPFNKW	0.989	0.0071	0.8695	0.0095	1319932
B*42:01	NSP3	WT	1291	1300	KPNELSRVL	0.989	0.0101	0.8004	0.0224	1319902		qualitative binding, IFNg release, activation
B*18:01	NSP8	WT	4	13	SEFSSLPSY	0.9889	0.0036	0.7729	0.0109	57432	1	HLA class I, qualitative binding, IFNg release, degranulation, TNFa release
B*57:01	NSP4	WT	357	366	VSFLAHIQW	0.9887	0.0147	0.752	0.0281
B*57:03	NSP13	WT	73	82	KSHKPPISF	0.9887	0.0053	0.6729	0.0688
B*15:17	NSP14	WT	359	368	KAYKIEELF	0.9885	0.0179	0.8037	0.103
B*40:01	NS9c	WT	23	32	AEAAVKPLL	0.988	0.0107	0.7618	0.0285	813
B*44:03	NSP2	R52H	52	61	HEHEHEIAW	0.9879	0.0061	0.6312	0.0575
B*35:01	NSP4	WT	373	382	VPFWITIAY	0.9875	0.0115	0.8894	0.0087	1326965		IFNg release, activation
B*39:01	NSP13	WT	289	298	SHFAIGLAL	0.9871	0.0025	0.7963	0.0074
B*18:01	NSP3	WT	80	88	DEWSMATY	0.987	0.0043	0.8158	0.0084
B*57:01	NSP8	WT	172	183	ISMDNSPNLAW	0.987	0.0187	0.7391	0.0366
B*18:01	NSP3	WT	80	89	DEWSMATYY	0.9869	0.0043	0.835	0.0075
B*35:01	N	WT	325	334	TPSGTWLTY	0.9869	0.0121	0.8144	0.025	65763		qualitative binding, IFNg release, activation
B*15:17	Spike	WT	1054	1063	QSAPHGVVF	0.9868	0.0226	0.8164	0.0804	1333222		activation, qualitative binding
B*57:01	NSP3	WT	687	697	ISLAGSYKDW	0.9867	0.0196	0.8024	0.0092	1318946		activation
B*15:01	N	WT	305	315	AQFAPSASAF	0.9862	0.0038	0.8807	0.0066	1311554		IFNg release, qualitative binding
B*58:01	NSP6	WT	4	14	KRTIKGTHHW	0.986	0.0091	0.7834	0.0631
B*40:01	NSP3	WT	1800	1809	AELAKNVSL	0.986	0.0136	0.7367	0.0434	1312109	1	activation, IFNg release
B*57:03	NSP3	WT	1887	1896	KSHNIALIW	0.9859	0.0066	0.7869	0.0089
B*15:17	NSP15	WT	47	56	TTLPVNVAF	0.9855	0.0271	0.7873	0.1359	66710		T cell binding
B*58:01	NSP4	WT	357	366	VSFLAHIQW	0.9854	0.0095	0.8122	0.04
B*15:17	NSP3	WT	1455	1464	STNVTIATY	0.9853	0.0276	0.7946	0.1218	1325113		activation
B*38:01	NSP12	WT	81	90	QHEETIYNL	0.9851	0.0027	0.5829	0.0177
B*07:02	NSP3	WT	1786	1795	VPMEKLKTL	0.985	0.0115	0.7409	0.0554	1310914		activation
B*27:05	Spike	WT	77	87	KRFDNPVLPF	0.985	0.007	0.6814	0.0701
B*35:01	Spike	WT	84	93	LPFNDGVYF	0.9846	0.0145	0.8692	0.0108	1321049		IFNg release, activation, qualitative binding
B*44:03	Spike	WT	1201	1210	QELGKYEQY	0.9846	0.0078	0.5245	0.1735	1323200		activation
B*57:01	NSP13	WT	158	168	LSDRELHLSW	0.9844	0.0257	0.747	0.0316
B*27:05	NSP14	WT	288	297	KRVDWTIEY	0.9844	0.0073	0.5685	0.3548	1312899		HLA class I, qualitative binding, IFNg release
B*51:01	NSP12	WT	829	838	LPYPDPSRI	0.9843	0.0023	0.6698	0.0073	38782		IFNg release, activation, degranulation, IL-13 release, IL-8 release, qualitative binding, IL-10 release, IL-2 release
B*27:05	Spike	WT	999	1008	GRLQSLQTY	0.9843	0.0073	0.5313	0.5084	22144	1	IFNg release
B*44:03	NSP2	WT	52	61	REHEHEIAW	0.9842	0.008	0.6484	0.0474
B*57:01	NSP13	P77L	73	82	KSHKLPISF	0.9836	0.0272	0.6238	0.181
B*15:17	Spike	WT	815	824	RSFIEDLLF	0.9833	0.0329	0.911	0.0083
B*42:01	NSP12	WT	111	120	VPHISRQRL	0.9833	0.0173	0.7726	0.043	70325		activation
B*35:01	NS7a	WT	67	76	CPDGVKHVY	0.9832	0.0156	0.7772	0.0373
B*15:17	NSP4	WT	357	366	VSFLAHIQW	0.9829	0.0337	0.8243	0.0654
B*44:02	NSP2	R52H	52	61	HEHEHEIAW	0.9829	0.0058	0.6177	0.0675
B*15:17	NS9b	WT	40	49	KVYPIILRL	0.9826	0.0345	0.6872	0.4281	2134152
B*27:05	NS3	WT	67	76	KRWQLALSK	0.9825	0.0082	0.8173	0.008
B*40:01	NS9c	V27F	23	32	AEAAFKPLL	0.9825	0.0174	0.787	0.0163
B*57:03	NSP15	WT	46	56	KTTLPVNVAF	0.9825	0.0082	0.7473	0.0173
B*57:01	NSP6	H11N	3	14	VKRTIKGTNHW	0.9819	0.0309	0.6161	0.1899
B*15:17	NSP8	WT	7	16	SSLPSYAAF	0.9815	0.0368	0.8686	0.0197
B*57:01	NSP13	WT	73	82	KSHKPPISF	0.9815	0.032	0.5709	0.2639
B*53:01	Spike	WT	56	65	LPFFSNVTW	0.9814	0.0031	0.8474	0.0068
B*44:02	NSP3	WT	121	130	EEFEPSTQY	0.9813	0.0064	0.518	0.1835
B*58:01	NSP16	WT	167	177	VAIKITEHSW	0.9812	0.0153	0.8209	0.0331
B*58:01	NSP14	WT	359	368	KAYKIEELF	0.9811	0.0156	0.8194	0.0343
B*44:02	NSP2	WT	52	61	REHEHEIAW	0.981	0.0065	0.6616	0.0398
B*58:01	NSP8	WT	172	183	ISMDNSPNLAW	0.9809	0.0159	0.8328	0.0225
B*40:01	NS9b	WT	6	15	SEMHPALRL	0.9804	0.0194	0.7367	0.0434
B*08:01	NSP12	WT	854	863	LMIERFVSL	0.9801	0.004	0.8451	0.0067	38043		qualitative binding, T cell binding
B*15:17	NSP3	WT	768	777	MSMTYGQQF	0.98	0.0399	0.9132	0.0081	1322071		activation
B*15:03	Spike	WT	557	566	KKFLPFQQF	0.9798	0.0055	0.8202	0.0772
B*57:03	NSP6	WT	4	14	KRTIKGTHHW	0.9798	0.0095	0.7059	0.0426
B*15:17	NSP4	WT	208	217	GSVRVVTTF	0.9797	0.0402	0.7968	0.1174
B*58:01	NSP6	H11N	4	14	KRTIKGTNHW	0.9796	0.0186	0.7676	0.0817
B*44:03	NSP3	WT	120	130	EEEFEPSTQY	0.9795	0.011	0.5157	0.186
B*35:01	Spike	WT	687	696	VASQSIIAY	0.9792	0.018	0.81	0.0263	1326261		activation, qualitative binding
B*15:17	NS3	WT	33	42	ATIPIQASL	0.979	0.0411	0.737	0.2582	1314981		activation
B*35:01	NSP3	WT	1315	1324	VPWDTIANY	0.9787	0.0183	0.7556	0.052
B*57:01	NSP16	WT	116	125	ATVHTANKW	0.9784	0.0409	0.6474	0.1474
B*57:01	NSP14	WT	359	368	KAYKIEELF	0.9781	0.0414	0.6879	0.0893
B*15:17	NSP4	WT	113	122	TTNGDFLHF	0.978	0.0424	0.7878	0.1351
B*07:02	NSP12	WT	111	120	VPHISRQRL	0.978	0.0146	0.7465	0.0518	70325	1	activation
B*57:01	NSP3	WT	1182	1191	KATYKPNTW	0.978	0.0415	0.625	0.1796
B*15:17	NSP3	P662L	660	669	SSLDAVTAY	0.9777	0.0427	0.7607	0.1906
B*44:03	NSP3	WT	121	132	EEFEPSTQYEY	0.9773	0.0133	0.5452	0.1451	1331528	1	HLA class I, qualitative binding
B*44:02	NSP12	WT	875	885	QEYADVFHLY	0.9772	0.0078	0.7367	0.0098	50727
B*15:01	NSP13	WT	269	278	YQKVGMQKY	0.9772	0.0063	0.6922	0.1502	75508	1	T cell binding
B*40:01	NSP12	WT	875	884	QEYADVFHL	0.9767	0.0262	0.7436	0.0386	50726	1
B*57:01	NSP12	WT	907	917	LTNDNTSRYW	0.9764	0.0449	0.6974	0.0758	1321401		activation
B*39:01	NSP12	WT	81	90	QHEETIYNL	0.9764	0.0046	0.6131	0.0533
B*40:01	Spike	WT	1016	1025	AEIRASANL	0.9762	0.0272	0.7908	0.0147	1312108	1	activation
B*08:01	NSP3	WT	1786	1795	VPMEKLKTL	0.9761	0.0048	0.6467	0.0723	1310914		activation
B*14:02	NSP2	S65F	63	72	ERFEKSYEL	0.9759	0.0012	0.6286	0.0081
B*40:01	NSP4	WT	309	318	GEYSHVVAF	0.9757	0.0281	0.7576	0.0307	1312539	1
B*58:01	NSP3	WT	1182	1191	KATYKPNTW	0.9757	0.0252	0.7445	0.1102
B*35:01	NSP3	WT	1102	1111	YPNASFDNF	0.9756	0.0205	0.87	0.0106
B*15:17	NSP3	WT	1651	1660	VARDLSLQF	0.9756	0.0453	0.7751	0.1603	1326259		activation
B*15:17	Spike	WT	604	613	TSNQVAVLY	0.9754	0.0456	0.7229	0.3002	1087414		activation, T cell binding, qualitative binding
B*57:03	NSP15	WT	47	56	TTLPVNVAF	0.9753	0.0129	0.6657	0.0751	66710		T cell binding
B*15:01	NSP13	WT	209	218	VVYRGTTTY	0.9752	0.0068	0.7185	0.1014	71917	1	T cell binding
B*57:01	NSP3	WT	829	839	MSALNHTKKW	0.9751	0.0476	0.7429	0.0342	1322019		activation
B*15:01	NSP12	WT	141	150	TLKEILVTY	0.9747	0.007	0.661	0.2125	1325610		activation
B*15:17	NSP3	WT	770	781	MTYGQQFGPTY	0.9745	0.0467	0.8559	0.0299
B*15:17	NSP8	WT	130	139	VVIPDYNTY	0.9743	0.0469	0.6678	0.5179
B*57:03	Spike	WT	815	824	RSFIEDLLF	0.974	0.014	0.8079	0.0081
B*44:02	NSP8	WT	4	13	SEFSSLPSY	0.9738	0.0089	0.6923	0.0199	57432	1	HLA class I, qualitative binding, IFNg release, degranulation, TNFa release
B*35:01	NSP3	WT	1199	1208	KPVETSNSF	0.9737	0.023	0.7103	0.0812	1858285		qualitative binding
B*27:05	Spike	WT	236	245	TRFQTLLAL	0.9735	0.0151	0.6691	0.0858	1860144		IFNg release
B*35:01	NSP12	WT	338	347	VPFVVSTGY	0.9734	0.0234	0.7748	0.0381
B*35:01	NSP3	Q764H	764	773	HVVDMSMTY	0.9732	0.0236	0.8297	0.0202
B*15:01	NSP12	WT	513	522	RLYYDSMSY	0.9729	0.0075	0.8276	0.0096	54847	1	T cell binding, qualitative binding
B*57:03	NSP12	WT	500	510	KSAGFPFNKW	0.9729	0.0149	0.7553	0.0136	1319932
B*58:01	NSP13	WT	73	82	KSHKPPISF	0.9729	0.028	0.6521	0.256
B*15:17	NSP3	WT	1436	1445	MSNLGMPSY	0.9728	0.0488	0.8614	0.0254	1322072		activation
B*57:03	NSP8	WT	172	183	ISMDNSPNLAW	0.9727	0.0151	0.74	0.0205
B*57:01	NSP5	WT	198	208	TTITVNVLAW	0.9727	0.0525	0.7289	0.0442
B*51:01	NS9c	WT	32	41	VPHHVVATV	0.9722	0.004	0.549	0.01	2134333
B*15:01	NSP3	WT	950	959	VMYMGTLSY	0.972	0.0077	0.8579	0.0079	70040		activation
B*15:17	NSP3	WT	1693	1704	KTYERHSLSHF	0.972	0.0498	0.8399	0.0481
B*57:03	NSP16	WT	167	177	VAIKITEHSW	0.9719	0.0161	0.7026	0.0459
B*57:01	NSP3	WT	1501	1510	TAFGLVAEW	0.9719	0.0544	0.6794	0.104
B*42:01	N	WT	66	75	FPRGQGVPI	0.9716	0.0274	0.8664	0.009	17385		qualitative binding, IFNg release, qualitative binding, activation, TNF release
B*15:17	NSP3	WT	1734	1743	SSAKSASVY	0.9716	0.0506	0.817	0.0794	1324932		activation
B*58:01	NSP13	P77L	73	82	KSHKLPISF	0.9716	0.0292	0.7067	0.16
B*07:02	N	WT	66	75	FPRGQGVPI	0.9714	0.0211	0.8672	0.0082	17385	1	qualitative binding, IFNg release, qualitative binding, activation, TNF release
B*38:01	NSP12	WT	380	389	MHAASGNLL	0.9714	0.0052	0.7186	0.0073
B*15:17	NSP13	WT	430	439	KTIGPDMFL	0.9712	0.0519	0.8364	0.0522
B*57:01	Spike	WT	625	634	HADQLTPTW	0.971	0.0564	0.5434	0.334	1332221		HLA class I, qualitative binding
B*15:03	N	WT	305	315	AQFAPSASAF	0.9709	0.0079	0.9294	0.0071	1311554		IFNg release, qualitative binding
B*15:17	NSP3	WT	352	361	RTNVYLAVF	0.9709	0.0526	0.8938	0.0099	1324083		activation
B*15:17	NSP3	WT	1133	1142	ASRELKVTF	0.9706	0.0534	0.6967	0.3883	1314877		activation
B*39:01	NSP2	S65F	63	72	ERFEKSYEL	0.9702	0.0057	0.7005	0.0158
B*35:01	NS3	WT	35	44	IPIQASLPF	0.97	0.0271	0.8982	0.008	1074931		qualitative binding, activation, T cell binding
B*58:01	NSP3	WT	687	697	ISLAGSYKDW	0.9699	0.0307	0.8655	0.0098	1318946		activation
B*15:17	M	WT	171	180	ATSRTLSYY	0.9699	0.0556	0.8046	0.101	5149		qualitative binding, IFNg release, activation, cytotoxicity
B*49:01	NSP12	WT	166	175	VENPDILRV	0.9691	0.005	0.5306	0.0479	68304		activation
B*58:01	NSP16	WT	116	125	ATVHTANKW	0.9688	0.0316	0.713	0.1514
B*35:01	NSP4	WT	174	183	NVLEGSVAY	0.9686	0.0285	0.812	0.0257
B*57:01	NS6	WT	20	28	RTFKVSIW	0.9686	0.0618	0.7069	0.0663
B*27:03	NS3	WT	67	76	KRWQLALSK	0.9686	0.0094	0.5246	0.009
B*27:05	NSP14	WT	162	171	VRIKIVQML	0.9685	0.0181	0.5555	0.3975
B*38:01	NSP14	WT	25	34	THLSVDTKF	0.9685	0.0057	0.5444	0.0327
B*45:01	NSP13	WT	446	455	AEIVDTVSA	0.9684	0.005	0.77	0.0088	1004	1
B*57:03	NSP6	H11N	4	14	KRTIKGTNHW	0.9684	0.0203	0.6759	0.0672
B*57:03	NSP12	WT	433	442	SSVELKHFF	0.9678	0.0207	0.6472	0.0989
B*08:01	NSP4	WT	427	436	YLKLRSDVL	0.9677	0.0065	0.8191	0.0078
B*15:17	NSP12	WT	433	442	SSVELKHFF	0.9671	0.062	0.7451	0.2337
B*57:03	Spike	WT	625	634	HADQLTPTW	0.9671	0.0213	0.6198	0.1342	1332221		HLA class I, qualitative binding
B*38:01	NSP3	WT	681	690	EHFIETISL	0.967	0.006	0.5236	0.0405
B*44:03	NSP4	WT	309	318	GEYSHVVAF	0.9664	0.0262	0.6792	0.0312	1312539
B*42:01	NSP1	WT	114	123	IPVAYRKVL	0.9663	0.0332	0.8185	0.0156	2134121		qualitative binding
B*58:01	NSP3	WT	1501	1510	TAFGLVAEW	0.9661	0.0337	0.7989	0.0489
B*53:01	Spike	WT	625	634	HADQLTPTW	0.9661	0.0057	0.6648	0.0399	1332221		HLA class I, qualitative binding
B*27:05	NSP14	WT	52	61	RRLISMMGF	0.9659	0.0196	0.7642	0.013
B*49:01	NSP3	WT	1051	1060	KENSYTTTI	0.9654	0.0056	0.6297	0.009
B*15:01	NS9c	V27F	19	28	TQKGAEAAF	0.965	0.0097	0.731	0.0816
B*58:01	NSP6	WT	3	14	VKRTIKGTHHW	0.965	0.0345	0.6791	0.2055
B*57:01	NSP15	WT	46	56	KTTLPVNVAF	0.9649	0.0699	0.6612	0.1297
B*44:03	NSP3	WT	1072	1082	TEIDPKLDNY	0.9649	0.0272	0.5224	0.1764
B*39:01	NSP4	WT	312	321	SHVVAFNTL	0.9646	0.0068	0.6969	0.0164
B*15:17	NSP16	WT	116	125	ATVHTANKW	0.9645	0.0662	0.7512	0.2147
B*57:01	NSP6	WT	23	32	LVLVQSTQW	0.9643	0.071	0.6423	0.1546
B*18:01	Spike	WT	153	161	MESEFRVY	0.9642	0.0119	0.7772	0.0104
B*15:03	NS9c	V27F	19	28	TQKGAEAAF	0.9637	0.0098	0.837	0.0579
B*58:01	NSP13	WT	158	168	LSDRELHLSW	0.9636	0.0356	0.7946	0.0524
B*57:01	NSP3	WT	1500	1510	LTAFGLVAEW	0.9633	0.0727	0.7721	0.0181	1321271		activation
B*57:03	NSP2	WT	67	76	KSYELQTPF	0.9633	0.0244	0.7685	0.0097
B*42:01	NSP14	WT	19	28	HPTQAPTHL	0.9633	0.0364	0.6152	0.3204
B*35:01	NSP13	WT	291	300	FAIGLALYY	0.9632	0.0319	0.8566	0.013	1331931		qualitative binding
B*15:17	E	WT	49	58	VSLVKPSFY	0.9632	0.0683	0.75	0.2185	1392502		proliferation, IFNg release
B*15:01	NSP13	WT	61	71	TQLYLGGMSY	0.9631	0.0104	0.8031	0.0135	65895
B*15:17	NSP6	WT	4	14	KRTIKGTHHW	0.9629	0.0689	0.7143	0.329
B*15:17	NSP15	WT	46	56	KTTLPVNVAF	0.9627	0.0692	0.7872	0.1361
B*42:01	NSP13	WT	405	413	LPAPRTLL	0.9627	0.037	0.7301	0.0918
B*15:17	NS3	WT	207	216	FTSDYYQLY	0.9626	0.0692	0.7985	0.1139	1309115		qualitative binding, IFNg release, activation, cytotoxicity, TNFa release, degranulation
B*15:17	NSP3	Q764H	764	773	HVVDMSMTY	0.9625	0.0694	0.7262	0.2902
B*39:10	NSP14	WT	19	28	HPTQAPTHL	0.9624	0.0096	0.6434	0.0846
B*57:03	NSP3	WT	1806	1816	VSLDNVLSTF	0.9623	0.0253	0.7076	0.0409
B*39:06	NSP13	WT	229	238	SHTVMPLSA	0.9622	0.0045	0.6126	0.0218
B*50:01	Spike	WT	155	164	SEFRVYSSA	0.9619	0.0058	0.7515	0.0079
B*15:17	NSP16	WT	34	43	ATLPKGIMM	0.9619	0.0705	0.6948	0.3946
B*57:01	NSP3	WT	830	839	SALNHTKKW	0.9619	0.0753	0.5648	0.2811	56871	1	activation
B*15:17	NSP3	WT	733	742	ITFDNLKTL	0.9618	0.0706	0.7452	0.2332	1319002		activation, qualitative binding
B*15:17	M	WT	170	179	VATSRTLSY	0.9617	0.0708	0.7662	0.1796	1326262		HLA class I, qualitative binding, activation
B*35:01	NSP3	WT	511	520	YPGQGLNGY	0.9617	0.0326	0.7623	0.0464
B*35:03	NSP15	WT	49	58	LPVNVAFEL	0.9616	0.0081	0.7316	0.007	38761		Patr-B*13:01, qualitative binding, activation
B*15:17	NSP16	WT	242	251	YSLFDMSKF	0.9613	0.0716	0.8557	0.0301
B*15:03	NSP13	WT	269	278	YQKVGMQKY	0.9607	0.0107	0.7616	0.2018	75508		T cell binding
B*18:01	NSP2	WT	54	62	HEHEIAWY	0.9604	0.0132	0.6861	0.0304
B*35:01	NS7a	WT	65	76	FACPDGVKHVY	0.9601	0.0334	0.6531	0.1443	1331926
B*15:17	NSP6	WT	27	36	QSTQWSLFF	0.96	0.074	0.863	0.0241
B*35:01	NSP14	WT	428	437	TPAFDKSAF	0.96	0.0335	0.7251	0.0728	1330622		qualitative binding
B*15:17	Spike	WT	687	696	VASQSIIAY	0.96	0.0739	0.7017	0.3713	1326261		activation, qualitative binding
B*15:17	NSP2	WT	387	397	ITILDGISQY	0.9599	0.0741	0.7335	0.2686	1332428		qualitative binding
B*18:01	NS3	WT	101	110	LEAPFLYLY	0.9597	0.0134	0.8003	0.0091	1320359		activation
B*18:01	NSP13	WT	260	270	DEFSSNVANY	0.9597	0.0134	0.7381	0.0145
B*07:02	NSP13	WT	407	418	APRTLLTKGTL	0.9594	0.03	0.7453	0.0525
B*35:01	NSP15	WT	269	279	IPMDSTVKNY	0.9593	0.0338	0.7092	0.0818
B*15:17	NSP1	WT	134	144	HSYGADLKSF	0.9592	0.0754	0.8401	0.0479
B*15:17	NSP8	WT	172	183	ISMDNSPNLAW	0.9591	0.0757	0.8068	0.0952
B*44:03	NS9b	WT	6	15	SEMHPALRL	0.9591	0.031	0.6691	0.036
B*18:01	NSP4	WT	309	318	GEYSHVVAF	0.9589	0.0137	0.7189	0.0184	1312539
B*57:03	N	WT	266	275	KAYNVTQAF	0.9588	0.0289	0.6848	0.0624	1074947		IFNg release, activation, T cell binding
B*57:03	NSP4	WT	208	217	GSVRVVTTF	0.9588	0.0289	0.6604	0.0809
B*44:02	NSP14	WT	77	87	EEAIRHVRAW	0.9586	0.0169	0.7447	0.0095	11499	1	IFNg release
B*44:03	NSP9	WT	67	76	TELEPPCRF	0.9586	0.0313	0.5099	0.1943	63440	1
B*18:01	NSP1	G7S	1	9	MESLVPSF	0.9585	0.0138	0.7166	0.0189
B*57:01	N	WT	100	109	KMKDLSPRW	0.9584	0.0826	0.5737	0.2561	1087368		T cell binding, activation
B*15:01	NSP13	WT	62	71	QLYLGGMSY	0.9581	0.0137	0.7397	0.0696
B*42:01	NSP4	WT	186	195	RPDTRYVLM	0.9581	0.0419	0.7281	0.0932	55132		qualitative binding, activation
B*57:01	NSP3	WT	1491	1499	ITISSFKW	0.9581	0.0832	0.6787	0.105
B*44:03	NS9c	WT	23	32	AEAAVKPLL	0.9579	0.0317	0.5817	0.1026	813
B*15:17	NSP13	WT	347	356	KVNSTLEQY	0.9578	0.0781	0.6004	0.9046	34144
B*15:17	NSP14	WT	49	58	MTYRRLISM	0.9577	0.0784	0.887	0.0124
B*07:02	NSP3	WT	1199	1208	KPVETSNSF	0.9576	0.031	0.6729	0.1263	1858285		qualitative binding
B*18:01	NSP15	WT	219	228	DEFIERYKL	0.9576	0.0141	0.6526	0.0399
B*40:01	NSP13	WT	446	456	AEIVDTVSAL	0.9574	0.043	0.7252	0.0539	1005	1
B*57:03	NSP4	WT	357	366	VSFLAHIQW	0.9573	0.0307	0.7028	0.0457
B*15:01	N	WT	259	269	RQKRTATKAY	0.9572	0.0143	0.7856	0.0195
B*58:01	Spike	T632A	625	634	HADQLTPAW	0.9572	0.0411	0.653	0.2539	23519	1
B*57:01	NSP3	WT	1183	1191	ATYKPNTW	0.957	0.0862	0.5467	0.3263
B*44:03	N	WT	322	331	MEVTPSGTW	0.9568	0.0323	0.7222	0.013	41460		IFNg release, qualitative binding, degranulation
B*15:17	Spike	WT	880	889	GTITSGWTF	0.9565	0.0808	0.7746	0.1616	1074916		T cell binding, activation, qualitative binding
B*44:03	NSP13	WT	141	150	TEETFKLSY	0.9565	0.0325	0.5661	0.1178	63358
B*40:01	NSP3	WT	323	332	HEVLLAPLL	0.9563	0.0438	0.7884	0.0157
B*18:01	NSP13	WT	142	150	EETFKLSY	0.956	0.0147	0.6124	0.0543
B*18:01	NSP13	WT	141	150	TEETFKLSY	0.9557	0.0148	0.6675	0.0357	63358
B*42:01	NSP5	WT	107	116	QPGQTFSVL	0.9554	0.0446	0.7483	0.0726	1330560		qualitative binding
B*44:02	Spike	WT	95	105	TEKSNIIRGW	0.9554	0.0183	0.7217	0.0116	1075071		activation, T cell binding
B*39:06	NSP5	WT	163	172	HHMELPTGV	0.9553	0.0053	0.5588	0.0488
B*57:01	NSP3	P74S	73	83	TSLGIDLDEW	0.955	0.0922	0.6943	0.079
B*57:01	NSP6	WT	88	98	ASWVMRIMTW	0.9549	0.0927	0.7831	0.0121
B*35:01	Spike	WT	1052	1063	FPQSAPHGVVF	0.9549	0.036	0.7361	0.0662	1074891	1	T cell binding, activation, qualitative binding
B*57:01	Spike	WT	344	354	ATRFASVYAW	0.9548	0.093	0.7588	0.0238
B*18:01	NSP3	WT	121	132	EEFEPSTQYEY	0.9548	0.0151	0.6277	0.0474	1331528	1	HLA class I, qualitative binding
B*38:01	NSP3	WT	817	826	YHTTDPSFL	0.9548	0.0082	0.5964	0.0146
B*15:03	NSP3	WT	1554	1563	VQMAPISAM	0.9547	0.0123	0.9316	0.0069	2134337		qualitative binding
B*57:01	NSP12	WT	261	269	LTKPYIKW	0.9547	0.0936	0.544	0.3328
B*40:01	NSP3	WT	1798	1809	AEAELAKNVSL	0.9545	0.0449	0.6764	0.1054
B*58:01	NSP9	WT	45	54	LSDLQDLKW	0.9544	0.0447	0.7184	0.1443	2134182		qualitative binding
B*15:17	NSP15	WT	24	33	VSIINNTVY	0.9543	0.0878	0.815	0.0821
B*15:03	NSP13	WT	403	412	AQLPAPRTL	0.9542	0.0125	0.7263	0.3141
B*57:01	NSP8	WT	145	155	TTFTYASALW	0.9539	0.0962	0.7713	0.0184
B*15:17	NSP6	H11N	4	14	KRTIKGTNHW	0.9534	0.0905	0.7152	0.326
B*44:03	NSP2	WT	489	499	KEIKESVQTF	0.9534	0.0343	0.5489	0.1395
B*15:17	NSP12	WT	907	916	LTNDNTSRY	0.9533	0.0905	0.7312	0.2754	40050		qualitative binding, IFNg release
B*42:01	NSP1	WT	79	89	APHGHVMVEL	0.9531	0.0471	0.7356	0.0853	1310280		qualitative binding
B*15:03	NSP4	WT	309	318	GEYSHVVAF	0.953	0.0128	0.8072	0.0959	1312539
B*40:01	NSP13	WT	155	164	REVLSDREL	0.953	0.0459	0.701	0.0788	53663	1
B*15:17	NSP3	WT	1056	1065	TTTIKPVTY	0.9528	0.0918	0.573	1.0894	1627405		HLA class I
B*57:03	NSP3	WT	1693	1704	KTYERHSLSHF	0.9521	0.0392	0.6679	0.073
B*44:03	NSP2	WT	75	84	FEIKLAKKF	0.9521	0.035	0.543	0.1483
B*44:03	NSP12	WT	166	176	VENPDILRVY	0.952	0.0351	0.5846	0.0995	1326306
B*57:03	NSP2	WT	347	357	KSILSPLYAF	0.9517	0.04	0.7613	0.0102
B*15:17	NSP12	WT	500	510	KSAGFPFNKW	0.9517	0.0947	0.7508	0.216	1319932
B*35:01	NSP1	WT	110	119	HVGEIPVAY	0.9517	0.0376	0.7093	0.0817	1332299		qualitative binding
B*15:17	NSP8	WT	84	93	TSAMQTMLF	0.9516	0.0949	0.8615	0.0254	2134308		qualitative binding
B*15:17	NS3	Q57H	57	66	HSASKIITL	0.9514	0.0953	0.6973	0.3863
B*15:18	NSP3	M1278V	1273	1282	GHTDLVAAY	0.9514	0.0069	0.5439	0.0264
B*27:05	NSP15	WT	256	266	KRFKESPFEL	0.9507	0.0262	0.6001	0.2442
B*49:01	NSP3	WT	1798	1807	AEAELAKNV	0.9506	0.008	0.5293	0.0486	1314190		activation
B*50:01	NSP13	WT	446	455	AEIVDTVSA	0.9505	0.0076	0.6701	0.0167	1004
B*15:17	NSP3	WT	1501	1510	TAFGLVAEW	0.9498	0.0992	0.76	0.192
B*15:37	NSP3	WT	681	690	EHFIETISL	0.9498	0.0025	0.5285	0.0093
B*15:17	NS7a	WT	38	47	GTYEGNSPF	0.9495	0.0998	0.8496	0.036
B*58:01	NSP3	P74S	73	83	TSLGIDLDEW	0.9495	0.0506	0.8165	0.0366
B*15:17	NSP5	WT	279	288	RTILGSALL	0.9492	0.1007	0.8731	0.0181
B*57:03	NSP3	WT	687	697	ISLAGSYKDW	0.949	0.044	0.7549	0.0138	1318946		activation
B*40:01	NSP12	WT	82	91	HEETIYNLL	0.9489	0.0485	0.7392	0.0414	1312639	1
B*35:01	NSP12	WT	867	878	YPLTKHPNQEY	0.9489	0.0389	0.574	0.2638
B*49:01	Spike	WT	1181	1190	KEIDRLNEV	0.9489	0.0083	0.5222	0.0547	1074949		activation, T cell binding
B*57:01	M	WT	67	76	LAAVYRINW	0.9488	0.1062	0.7075	0.0657	1320283		activation
B*15:17	NSP12	WT	869	878	LTKHPNQEY	0.9487	0.1018	0.6341	0.6851	39993
B*58:01	NSP6	WT	23	32	LVLVQSTQW	0.9485	0.0515	0.7302	0.1288
B*51:01	NSP6	WT	86	95	MPASWVMRI	0.9482	0.0075	0.6499	0.0077	42260	1	Patr-B*13:01, qualitative binding, T cell binding, IFNg release, activation
B*58:01	NSP6	H11N	3	14	VKRTIKGTNHW	0.9482	0.0518	0.6436	0.2774
B*44:03	Spike	WT	95	105	TEKSNIIRGW	0.9481	0.0374	0.6751	0.0331	1075071		activation, T cell binding
B*53:01	Spike	WT	84	93	LPFNDGVYF	0.948	0.0088	0.792	0.0093	1321049		IFNg release, activation, qualitative binding
B*15:03	NSP8	WT	4	13	SEFSSLPSY	0.948	0.0142	0.7907	0.1278	57432		HLA class I, qualitative binding, IFNg release, degranulation, TNFa release
B*40:01	NSP2	WT	205	214	AEYHNESGL	0.9478	0.0492	0.6829	0.0979	1312111	1
B*15:17	NSP3	WT	1806	1816	VSLDNVLSTF	0.9476	0.1046	0.8118	0.0862
B*42:01	NSP3	WT	1199	1208	KPVETSNSF	0.9473	0.0528	0.671	0.181	1858285		qualitative binding
B*15:17	NSP3	WT	1182	1191	KATYKPNTW	0.947	0.106	0.6467	0.6164
B*35:01	Spike	WT	321	330	QPTESIVRF	0.947	0.0399	0.5734	0.2651	1323461	1	IFNg release, activation, qualitative binding
B*57:03	NSP3	WT	1501	1510	TAFGLVAEW	0.9469	0.047	0.6908	0.0582
B*35:01	NSP5	WT	93	102	TANPKTPKY	0.9467	0.0401	0.5764	0.2588	1333907		qualitative binding
B*39:10	NSP3	WT	1786	1795	VPMEKLKTL	0.9458	0.0161	0.6575	0.0696	1310914		activation
B*39:01	NSP2	WT	63	72	ERSEKSYEL	0.9458	0.0107	0.6444	0.0317
B*15:17	NSP6	WT	23	32	LVLVQSTQW	0.9457	0.1091	0.7474	0.2266
B*40:01	NSP15	WT	40	50	VELFENKTTL	0.9457	0.0506	0.6252	0.1686
B*57:03	NSP6	WT	3	14	VKRTIKGTHHW	0.9455	0.0491	0.5961	0.178
B*15:01	NSP3	WT	988	997	MMSAPPAQY	0.9453	0.0178	0.7488	0.0578
B*07:02	NSP1	WT	79	89	APHGHVMVEL	0.9453	0.0379	0.7331	0.0607	1310280	1	qualitative binding
B*15:17	NS3	WT	204	213	HSYFTSDYY	0.9452	0.1103	0.8306	0.0576	1318163		activation, qualitative binding
B*07:02	NSP14	WT	19	28	HPTQAPTHL	0.945	0.0381	0.5664	0.3253
B*15:03	N	WT	266	275	KAYNVTQAF	0.9449	0.0151	0.9099	0.009	1074947		IFNg release, activation, T cell binding
B*08:01	NS3	WT	64	72	TLKKRWQL	0.9447	0.0111	0.7373	0.0186
B*38:01	NSP3	WT	726	736	FHLDGEVITF	0.9444	0.0101	0.5802	0.0184
B*39:01	NS8	WT	111	119	YHDVRVVL	0.9443	0.0111	0.6405	0.034
B*57:03	NSP3	WT	1182	1191	KATYKPNTW	0.9443	0.0505	0.6101	0.1483
B*40:16	NSP3	WT	1800	1809	AELAKNVSL	0.944	0.0069	0.6666	0.0351	1312109		activation, IFNg release
B*14:02	NSP13	WT	244	253	EHYVRITGL	0.9438	0.0029	0.5881	0.0089	12380
B*39:01	NSP12	WT	380	389	MHAASGNLL	0.9436	0.0113	0.7591	0.0088
B*57:03	Spike	WT	1054	1063	QSAPHGVVF	0.9436	0.0512	0.5873	0.1956	1333222		activation, qualitative binding
B*15:01	Spike	WT	1264	1273	VLKGVKLHY	0.9435	0.0182	0.5944	0.4567	1310896		activation
B*40:01	NSP3	WT	795	804	HEGKTFYVL	0.9434	0.0524	0.753	0.0333	1312640	1
B*15:17	NSP3	WT	764	773	QVVDMSMTY	0.9432	0.1151	0.6901	0.4144	1323646		activation, qualitative binding
B*57:03	NSP3	WT	768	777	MSMTYGQQF	0.9431	0.0517	0.735	0.0231	1322071		activation
B*44:03	NS9c	V27F	23	32	AEAAFKPLL	0.943	0.0403	0.633	0.0565
B*39:01	NSP14	WT	313	322	QHMVVKAAL	0.9429	0.0115	0.712	0.0133
B*51:01	Spike	WT	714	723	IPTNFTISV	0.9428	0.0082	0.533	0.0161	1318845		qualitative binding, activation
B*15:17	NSP3	WT	19	28	KSVNITFEL	0.9426	0.1165	0.8211	0.0698	2134151		qualitative binding
B*15:17	NSP14	WT	229	238	HSIGFDYVY	0.9425	0.1167	0.8201	0.072	1857693		IFNg release
B*42:01	NSP2	WT	551	560	MPLKAPKEI	0.9423	0.0575	0.7199	0.0996
B*57:01	Spike	WT	94	105	STEKSNIIRGW	0.9423	0.1161	0.5464	0.3271
B*15:17	N	WT	331	340	LTYTGAIKL	0.9416	0.1189	0.7931	0.125
B*27:05	M	WT	43	52	NRFLYIIKL	0.9416	0.0348	0.5646	0.3676	1310684		IFNg release, qualitative binding, TNF release
B*57:01	NS3	WT	61	70	KIITLKKRW	0.9415	0.1174	0.5395	0.3432
B*57:01	Spike	S98F	94	105	STEKFNIIRGW	0.9412	0.1179	0.5912	0.2257
B*44:03	NSP8	WT	3	13	ASEFSSLPSY	0.9411	0.0415	0.6813	0.0302	4381
B*35:01	NSP3	WT	502	512	VPTDNYITTY	0.9411	0.0444	0.6501	0.1482
B*15:17	NSP3	WT	830	839	SALNHTKKW	0.9408	0.1208	0.6465	0.6171	56871		activation
B*57:03	NSP2	WT	521	530	KALNLGETF	0.9407	0.0538	0.676	0.0671
B*44:02	N	WT	322	331	MEVTPSGTW	0.9404	0.0265	0.7314	0.01	41460		IFNg release, qualitative binding, degranulation
B*15:03	NSP3	WT	1678	1687	VKNGSIHLY	0.9403	0.0163	0.7417	0.2638	1334202		qualitative binding
B*07:02	NSP4	WT	186	195	RPDTRYVLM	0.9402	0.0411	0.6754	0.1233	55132	1	qualitative binding, activation
B*44:03	NSP14	WT	77	87	EEAIRHVRAW	0.9401	0.042	0.6954	0.0213	11499	1	IFNg release
B*42:01	NSP4	WT	103	112	VPGLPGTIL	0.9401	0.0595	0.6642	0.192	1334258		qualitative binding
B*15:01	N	WT	305	316	AQFAPSASAFF	0.9398	0.0192	0.7628	0.0418
B*51:01	NSP13	WT	233	242	MPLSAPTLV	0.9396	0.0087	0.6041	0.0088
B*15:01	NSP3	WT	213	222	YLKLTDNVY	0.9395	0.0192	0.7482	0.0585	1334364		qualitative binding
B*39:06	NSP13	WT	289	298	SHFAIGLAL	0.9392	0.0073	0.5372	0.0602
B*15:17	NSP3	WT	1183	1191	ATYKPNTW	0.9391	0.125	0.6321	0.6963
B*57:03	NSP16	WT	116	125	ATVHTANKW	0.9391	0.0553	0.6311	0.1189
B*44:03	Spike	WT	779	790	QEVFAQVKQIY	0.939	0.0427	0.5049	0.2024	1323207		activation
B*44:03	M	WT	11	21	EELKKLLEQW	0.9387	0.0429	0.6103	0.0703
B*51:01	NSP2	WT	180	189	LPQNAVVKI	0.9387	0.0088	0.5064	0.025
B*45:01	Spike	WT	618	627	TEVPVAIHA	0.9378	0.0099	0.6277	0.0765
B*44:02	M	WT	11	21	EELKKLLEQW	0.9377	0.0276	0.6235	0.0626
B*35:03	NSP3	WT	1483	1492	YPSLETIQI	0.9375	0.0151	0.5467	0.0322
B*51:01	NSP2	WT	551	560	MPLKAPKEI	0.9374	0.009	0.506	0.0251
B*15:17	NSP7	WT	21	30	RVESSSKLW	0.9373	0.129	0.6325	0.694
B*58:01	NSP12	WT	907	917	LTNDNTSRYW	0.9367	0.0619	0.7683	0.0809	1321401		activation
B*15:01	NSP3	WT	994	1004	AQYELKHGTF	0.9363	0.0201	0.7436	0.0645
B*15:17	Spike	WT	372	381	ASFSTFKCY	0.9362	0.1312	0.7575	0.197
B*13:02	NSP12	WT	467	476	RQLLFVVEV	0.9359	0.0061	0.5758	0.0091	55444		T cell binding, qualitative binding
B*57:01	M	WT	84	93	MACLVGLMW	0.9354	0.1265	0.6867	0.0916	1321737		activation
B*15:17	NSP3	WT	509	520	TTYPGQGLNGY	0.9347	0.1346	0.6879	0.4246	1334084		qualitative binding
B*58:01	NSP3	WT	1491	1499	ITISSFKW	0.9346	0.0636	0.7464	0.1078
B*35:01	NSP1	WT	108	119	VPHVGEIPVAY	0.9346	0.0495	0.5915	0.2331
B*15:17	NSP4	WT	112	122	RTTNGDFLHF	0.9344	0.1352	0.8037	0.1029	1324087		activation
B*40:01	NSP3	WT	188	197	VEVQPQLEM	0.9344	0.0595	0.5844	0.238	1326319		activation
B*57:01	NS9c	L55V	47	58	AAVGELLLVEW	0.9344	0.1278	0.5445	0.3316
B*27:05	NSP12	WT	364	373	SRLSFKELL	0.9343	0.0427	0.657	0.1072
B*07:02	NSP4	WT	103	112	VPGLPGTIL	0.9343	0.0453	0.6342	0.1805	1334258		qualitative binding
B*39:10	NSP12	WT	831	839	YPDPSRIL	0.9338	0.0206	0.6632	0.0655
B*15:17	NSP2	WT	347	357	KSILSPLYAF	0.9337	0.1367	0.8335	0.0549
B*44:02	NS9c	WT	23	32	AEAAVKPLL	0.9337	0.0292	0.608	0.0793	813
B*58:01	Spike	WT	815	824	RSFIEDLLF	0.9336	0.0643	0.8349	0.0213
B*57:01	NS9c	WT	47	58	AAVGELLLLEW	0.9336	0.1289	0.5446	0.3313
B*57:01	Spike	WT	97	105	KSNIIRGW	0.9334	0.1292	0.5745	0.2539
B*40:16	NSP4	WT	309	318	GEYSHVVAF	0.9333	0.0082	0.713	0.0099	1312539
B*58:01	NSP3	WT	830	839	SALNHTKKW	0.9333	0.0646	0.6073	0.3781	56871	1	activation
B*15:17	NSP2	WT	298	308	ASFSASTSAF	0.9332	0.1378	0.8304	0.0579
B*57:01	NSP7	WT	21	30	RVESSSKLW	0.9332	0.1294	0.5213	0.3854
B*38:01	NSP12	WT	891	901	LHDELTGHML	0.9331	0.0132	0.5939	0.0152
B*27:05	M	WT	104	113	ARTRSMWSF	0.9326	0.0444	0.659	0.1033	1539583	1
B*50:02	NSP13	WT	446	455	AEIVDTVSA	0.9324	0.0065	0.6689	0.0111	1004
B*57:03	NSP13	WT	158	168	LSDRELHLSW	0.9324	0.0637	0.6473	0.0988
B*40:01	NSP2	WT	557	568	KEIIFLEGETL	0.9323	0.0615	0.6163	0.1809
B*58:01	NSP15	WT	324	333	YTEISFMLW	0.9319	0.0658	0.7735	0.0743
B*57:01	NSP3	WT	1693	1704	KTYERHSLSHF	0.9319	0.1312	0.6062	0.2019
B*57:01	NSP2	WT	347	357	KSILSPLYAF	0.9317	0.1315	0.7127	0.0608
B*44:02	NSP2	WT	489	499	KEIKESVQTF	0.9316	0.03	0.5541	0.1368
B*15:01	NSP3	WT	1554	1563	VQMAPISAM	0.9312	0.0219	0.8387	0.0089	2134337		qualitative binding
B*15:17	NSP8	WT	3	13	ASEFSSLPSY	0.9312	0.1421	0.7791	0.1517	4381
B*57:01	Spike	WT	815	824	RSFIEDLLF	0.9312	0.1321	0.7084	0.0649
B*44:03	NSP3	WT	94	104	GEFKLASHMY	0.9311	0.0473	0.6602	0.0401
B*44:02	NS9b	WT	6	15	SEMHPALRL	0.931	0.0303	0.6786	0.0281
B*35:01	NSP9	WT	56	67	FPKSDGTGTIY	0.9308	0.0515	0.6233	0.1875
B*15:10	NSP13	WT	289	298	SHFAIGLAL	0.9307	0.0045	0.5874	0.0081
B*57:01	NSP2	WT	67	76	KSYELQTPF	0.9305	0.133	0.665	0.1248
B*40:01	NSP2	WT	209	218	NESGLKTIL	0.9305	0.0633	0.647	0.1413	1313196	1
B*18:01	NSP3	WT	120	130	EEEFEPSTQY	0.9305	0.0268	0.5107	0.1665
B*53:01	Spike	WT	321	330	QPTESIVRF	0.9303	0.0141	0.5288	0.1792	1323461		IFNg release, activation, qualitative binding
B*42:01	NSP4	WT	186	194	RPDTRYVL	0.9301	0.0673	0.6962	0.14	1311209		cytotoxicity, IFNg release
B*53:01	Spike	T632A	625	634	HADQLTPAW	0.9301	0.0142	0.6376	0.0604	23519
B*57:01	NSP12	WT	501	510	SAGFPFNKW	0.9301	0.1336	0.5468	0.3263
B*15:03	NSP3	WT	980	989	VQQESPFVM	0.9298	0.0191	0.8483	0.0452
B*39:01	NSP5	WT	163	172	HHMELPTGV	0.9295	0.0154	0.6546	0.027
B*57:01	NSP14	A220V	218	228	STVSDTYACW	0.9294	0.1346	0.6831	0.0983
B*44:03	NSP3	WT	745	754	REVRTIKVF	0.9292	0.0484	0.5437	0.1473
B*50:02	Spike	WT	155	164	SEFRVYSSA	0.9291	0.0068	0.7512	0.0076
B*57:03	N	L339F	331	340	LTYTGAIKF	0.9288	0.0708	0.6221	0.1309
B*40:01	NSP8	WT	47	56	SEFDRDAAM	0.9285	0.0654	0.6465	0.1419	57419	1
B*08:01	NSP12	WT	748	756	YLRKHFSM	0.9284	0.0144	0.8532	0.0064
B*57:01	NSP16	WT	78	89	VAPGTAVLRQW	0.9283	0.136	0.6074	0.1999	1543002
B*15:17	NSP2	WT	433	442	LTNIFGTVY	0.9282	0.1487	0.788	0.1347	1858751		IFNg release
B*44:03	NS3	WT	101	110	LEAPFLYLY	0.9282	0.049	0.7067	0.0175	1320359		activation
B*15:18	NSP3	WT	1273	1282	GHTDLMAAY	0.928	0.0105	0.5542	0.0233
B*40:01	NSP12	WT	810	819	HEFCSQHTM	0.9277	0.0663	0.7418	0.0395
B*57:03	NSP8	WT	7	16	SSLPSYAAF	0.9276	0.072	0.6706	0.0702
B*15:17	NSP3	WT	720	729	TSNPTTFHL	0.9276	0.1499	0.6358	0.6758	1325915		activation
B*57:01	NSP15	WT	324	333	YTEISFMLW	0.9275	0.1372	0.6116	0.1951
B*57:01	NSP12	WT	433	442	SSVELKHFF	0.9275	0.1372	0.5135	0.4055
B*15:17	NSP14	F233L	229	238	HSIGLDYVY	0.9274	0.1504	0.7809	0.148
B*57:03	NSP3	WT	1133	1142	ASRELKVTF	0.9273	0.0723	0.5332	0.339	1314877		activation
B*15:17	NSP3	WT	659	669	VSSPDAVTAY	0.9269	0.1513	0.6829	0.4479	1327124		activation, qualitative binding
B*18:01	NSP2	WT	75	84	FEIKLAKKF	0.9269	0.0287	0.6416	0.0432
B*42:01	NSP12	WT	831	839	YPDPSRIL	0.9265	0.0702	0.5925	0.3848
B*38:01	NSP4	WT	312	321	SHVVAFNTL	0.9265	0.015	0.555	0.0281
B*44:02	NSP12	WT	607	618	SDVENPHLMGW	0.9263	0.0325	0.641	0.0509
B*42:01	NSP13	WT	513	522	SPYNSQNAV	0.9262	0.0705	0.7266	0.0944	60344		qualitative binding
B*57:03	NSP4	WT	112	122	RTTNGDFLHF	0.9261	0.0735	0.6755	0.0674	1324087		activation
B*15:17	NSP4	WT	401	410	RVVFNGVSF	0.9259	0.1534	0.7644	0.1831
B*57:01	NSP4	WT	385	393	ISTKHFYW	0.9258	0.1394	0.6597	0.1316	1318959		activation
B*40:01	NSP3	WT	317	327	YENFNQHEVL	0.9256	0.0684	0.7649	0.0268
B*57:01	N	WT	266	275	KAYNVTQAF	0.9256	0.1397	0.5856	0.2346	1074947		IFNg release, activation, T cell binding
B*42:01	NSP9	WT	79	89	TPKGPKVKYL	0.9255	0.0711	0.5734	0.457
B*15:17	NSP12	WT	365	375	RLSFKELLVY	0.9254	0.1544	0.813	0.0847	54756
B*35:01	NSP3	WT	764	773	QVVDMSMTY	0.9254	0.054	0.7387	0.0644	1323646		activation, qualitative binding
B*57:01	NSP3	WT	1885	1896	VAKSHNIALIW	0.9252	0.1403	0.6007	0.2105
B*07:02	NS7a	H47R	47	57	RPLADNKFAL	0.925	0.0524	0.7542	0.0462
B*27:05	NS9b	WT	46	55	LRLGSPLSL	0.925	0.0514	0.5723	0.3423
B*41:01	NSP13	WT	446	455	AEIVDTVSA	0.9249	0.0082	0.7438	0.0141	1004
B*38:01	NSP13	WT	289	298	SHFAIGLAL	0.9246	0.0154	0.6092	0.0115
B*44:02	NSP4	WT	309	318	GEYSHVVAF	0.9245	0.0333	0.6415	0.0506	1312539
B*15:17	NS6	WT	20	28	RTFKVSIW	0.9244	0.1564	0.7599	0.1922
B*15:17	NSP15	WT	324	333	YTEISFMLW	0.9242	0.1568	0.7883	0.1342
B*39:01	NS9b	R32L	24	33	TRMENAVGL	0.9241	0.0167	0.754	0.009
B*40:01	NS7a	WT	94	103	QELYSPIFL	0.9241	0.07	0.7226	0.0571	1313332
B*15:03	NSP13	WT	61	71	TQLYLGGMSY	0.924	0.0207	0.8736	0.0223	65895
B*15:17	M	WT	168	177	ITVATSRTL	0.9237	0.158	0.7916	0.128
B*15:03	NSP12	WT	513	522	RLYYDSMSY	0.9234	0.0209	0.9073	0.0093	54847		T cell binding, qualitative binding
B*35:01	NSP4	WT	338	347	LPGVYSVIY	0.9234	0.0549	0.7995	0.0293
B*57:03	NS3	WT	33	44	ATIPIQASLPF	0.9231	0.0764	0.5702	0.2297
B*42:01	NSP15	WT	64	73	KPVPEVKIL	0.9231	0.0734	0.5528	0.5399	1330507		qualitative binding
B*53:01	NSP3	WT	1102	1111	YPNASFDNF	0.923	0.0167	0.7981	0.009
B*15:01	NSP8	WT	130	139	VVIPDYNTY	0.923	0.0249	0.5984	0.4375
B*35:01	NSP6	WT	70	81	FLLPSLATVAY	0.9228	0.0552	0.8	0.0292
B*35:01	NSP12	WT	471	480	FVVEVVDKY	0.9228	0.0552	0.7277	0.0714	1332011		qualitative binding
B*15:17	NSP5	WT	110	119	QTFSVLACY	0.9226	0.1602	0.7694	0.1731	52511		Patr-B*01:01
B*57:03	NSP6	WT	23	32	LVLVQSTQW	0.9224	0.0771	0.618	0.1368
B*15:03	NSP3	WT	950	959	VMYMGTLSY	0.9223	0.0213	0.9318	0.0069	70040		activation
B*40:01	Spike	WT	168	177	FEYVSQPFL	0.9222	0.0721	0.7545	0.0325	1312410	1	IFNg release
B*81:01	NSP3	WT	1786	1795	VPMEKLKTL	0.9222	0.0106	0.5793	0.035	1310914		activation
B*15:17	NSP3	WT	1494	1504	SSFKWDLTAF	0.922	0.1615	0.8542	0.0315
B*42:01	N	WT	105	114	SPRWYFYYL	0.9218	0.0746	0.8772	0.0083	60242		qualitative binding, IFNg release, activation, degranulation, TNFa release, TNF release, cytotoxicity, IL-2 release, CCL4/MIP-1b release
B*50:01	NSP3	WT	142	151	LEFGATSAA	0.9216	0.0137	0.739	0.0083
B*15:03	NS7a	Q94K	89	98	RQEEVKELY	0.9215	0.0216	0.6645	0.5995
B*07:02	NSP5	WT	107	116	QPGQTFSVL	0.9213	0.0555	0.7045	0.0928	1330560	1	qualitative binding
B*15:17	NSP12	WT	624	633	RAMPNMLRI	0.9212	0.1631	0.8227	0.0675	2134248
B*18:01	NSP12	WT	810	819	HEFCSQHTM	0.921	0.0315	0.7367	0.0147
B*07:02	NSP1	WT	114	123	IPVAYRKVL	0.9209	0.0559	0.777	0.0338	2134121		qualitative binding
B*18:01	Spike	WT	724	732	TEILPVSM	0.9209	0.0316	0.5369	0.128	1542713
B*15:18	NSP12	WT	598	607	WHNMLKTVY	0.9207	0.0124	0.677	0.0088
B*40:01	NSP3	WT	1251	1260	TEVVGDIIL	0.9206	0.0738	0.7331	0.0462	1311592	1	IFNg release, TNFa release
B*57:01	NS3	WT	59	70	ASKIITLKKRW	0.9203	0.1469	0.5131	0.4069
B*15:17	NSP14	WT	368	378	YSYATHSDKF	0.9202	0.1652	0.8445	0.0415
B*57:03	NSP5	WT	198	208	TTITVNVLAW	0.9201	0.0792	0.6796	0.0652
B*50:02	Spike	WT	618	627	TEVPVAIHA	0.92	0.0077	0.5706	0.0548
B*58:01	N	WT	266	275	KAYNVTQAF	0.9199	0.0774	0.7372	0.1197	1074947		IFNg release, activation, T cell binding
B*40:01	NSP10	WT	5	15	TEVPANSTVL	0.9199	0.0746	0.6643	0.1211
B*49:01	NSP2	WT	69	78	YELQTPFEI	0.9197	0.0151	0.6077	0.0096	1313986
B*58:01	NSP5	WT	198	208	TTITVNVLAW	0.9196	0.0777	0.8004	0.0479
B*08:01	NSP4	WT	397	405	YLKRRVVF	0.9194	0.0158	0.7787	0.0096	1334365		qualitative binding
B*35:01	N	WT	79	88	SPDDQIGYY	0.9194	0.0567	0.5731	0.2656	1310816	1	activation
B*35:01	NSP14	WT	42	52	IPGIPKDMTY	0.9192	0.0568	0.5945	0.2283
B*15:03	NSP16	WT	45	54	AKYTQLCQY	0.9191	0.0223	0.7862	0.1378
B*39:01	Spike	WT	236	245	TRFQTLLAL	0.9191	0.0178	0.7466	0.0092	1860144		IFNg release
B*38:01	NSP10	WT	47	56	THTGTGQAI	0.9191	0.0167	0.5246	0.0399
B*40:16	NSP2	WT	196	205	SEVGPEHSL	0.9191	0.0099	0.5226	0.2864	1313543
B*15:17	NSP14	WT	359	369	KAYKIEELFY	0.919	0.1675	0.7223	0.3023
B*27:05	NSP3	WT	1517	1526	TRFFYVLGL	0.9189	0.0556	0.6847	0.0673
B*07:02	Spike	WT	680	689	SPRRARSVA	0.9188	0.0577	0.8579	0.0088	1311590		qualitative binding, IFNg release
B*35:02	NSP15	WT	49	58	LPVNVAFEL	0.9188	0.0108	0.7723	0.0071	38761		Patr-B*13:01, qualitative binding, activation
B*35:01	NSP15	WT	230	238	YAFEHIVY	0.9187	0.0571	0.7027	0.0859	1957592		IFNg release
B*57:03	NSP3	P74S	73	83	TSLGIDLDEW	0.9187	0.0808	0.6922	0.0567
B*15:37	NSP13	WT	289	298	SHFAIGLAL	0.9187	0.0041	0.608	0.0078
B*57:03	NSP6	H11N	3	14	VKRTIKGTNHW	0.9187	0.0808	0.5515	0.2782
B*15:17	NSP15	WT	316	325	KVVKVTIDY	0.9184	0.1688	0.6333	0.6895
B*53:01	NSP14	WT	238	248	NPFMIDVQQW	0.9183	0.0183	0.7258	0.0232
B*42:01	NS7a	H47R	47	57	RPLADNKFAL	0.9182	0.0781	0.7614	0.0521
B*44:03	NSP3	WT	545	556	EKQEILGTVSW	0.9176	0.056	0.589	0.0939
B*39:10	NSP3	WT	1291	1300	KPNELSRVL	0.9175	0.0284	0.6753	0.0562	1319902		qualitative binding, IFNg release, activation
B*35:01	Spike	WT	664	675	IPIGAGICASY	0.9175	0.0576	0.6417	0.162	1087359		T cell binding
B*42:01	Spike	WT	506	514	QPYRVVVL	0.9173	0.0789	0.6264	0.2874	1323467		activation
B*39:01	NSP10	WT	47	56	THTGTGQAI	0.9171	0.0183	0.6081	0.0579
B*58:02	NSP6	WT	5	14	RTIKGTHHW	0.9168	0.0017	0.5629	0.008
B*08:01	NSP10	WT	91	100	DLKGKYVQI	0.9168	0.0162	0.5442	0.194	1310332
B*42:01	NSP3	P662L	653	663	VPATVSVSSL	0.9167	0.0795	0.7509	0.0704
B*08:01	NSP8	WT	34	43	VLKKLKKSL	0.9167	0.0162	0.6286	0.0873
B*44:02	NSP12	WT	166	176	VENPDILRVY	0.9167	0.0369	0.5655	0.1244	1326306
B*15:01	NSP4	WT	197	206	SIIQFPNTY	0.9166	0.0298	0.6201	0.3415	1324477		activation
B*58:01	NSP7	WT	21	30	RVESSSKLW	0.9165	0.0813	0.6113	0.3667
B*15:17	NSP3	WT	675	684	SSKTPEEHF	0.9162	0.1733	0.5039	1.6418
B*57:01	NSP4	WT	208	217	GSVRVVTTF	0.9161	0.1531	0.5452	0.33
B*42:01	NS9b	WT	38	47	GPKVYPIIL	0.9158	0.0804	0.6339	0.2646
B*57:01	NSP5	WT	23	32	GTTTLNGLW	0.9157	0.1536	0.6664	0.1228
B*57:01	NSP3	WT	1886	1896	AKSHNIALIW	0.9157	0.1537	0.6504	0.1435	1314369		activation
B*50:01	NSP5	WT	165	174	MELPTGVHA	0.9156	0.0154	0.6429	0.0274	41394
B*45:01	Spike	WT	155	164	SEFRVYSSA	0.9152	0.0173	0.7822	0.0084
B*15:17	NSP3	WT	580	589	IVSTIQRKY	0.9149	0.1765	0.5339	1.3827
B*15:03	NSP5	WT	104	113	VRIQPGQTF	0.9147	0.0238	0.7095	0.3806	1334276		qualitative binding
B*40:01	NS7a	Q94K	94	103	KELYSPIFL	0.9146	0.0805	0.7122	0.0682
B*42:01	NS3	WT	103	112	APFLYLYAL	0.9142	0.082	0.8165	0.0163	1310278		qualitative binding
B*15:17	NS3	WT	57	66	QSASKIITL	0.9142	0.1785	0.6141	0.8153	1323485
B*44:03	NS3	WT	180	190	SEHDYQIGGY	0.9142	0.0583	0.6065	0.075
B*58:01	M	WT	84	93	MACLVGLMW	0.9139	0.0842	0.8267	0.0274	1321737		activation
B*15:18	NSP14	WT	486	495	HHANEYRLY	0.9139	0.0141	0.5988	0.0154
B*15:17	Spike	WT	50	59	STQDLFLPF	0.9138	0.1797	0.7706	0.1705	1333812		activation, IFNg release, qualitative binding
B*15:17	Spike	WT	625	634	HADQLTPTW	0.9135	0.1805	0.5442	1.3073	1332221		HLA class I, qualitative binding
B*44:03	NSP12	WT	607	618	SDVENPHLMGW	0.9134	0.0589	0.602	0.0805
B*15:03	NSP16	WT	237	246	IQLSSYSLF	0.9132	0.0243	0.9264	0.0074	1597094		activation
B*07:02	Spike	A684V	680	689	SPRRVRSVA	0.9131	0.0619	0.8396	0.01
B*18:01	NSP14	WT	363	371	IEELFYSY	0.913	0.0351	0.7255	0.0169
B*39:10	NSP3	WT	1483	1492	YPSLETIQI	0.9127	0.0311	0.6995	0.0389
B*15:17	NSP2	WT	424	433	GVVQLTSQW	0.9127	0.183	0.6199	0.7767
B*07:02	N	WT	65	75	KFPRGQGVPI	0.9126	0.0622	0.8313	0.0122	1074950		T cell binding
B*50:01	NSP13	WT	497	506	REFLTRNPA	0.9126	0.0161	0.7789	0.0071	53496
B*15:17	NSP15	WT	320	330	VTIDYTEISF	0.9125	0.1834	0.7608	0.1904
B*53:01	Spike	WT	55	65	FLPFFSNVTW	0.9121	0.0204	0.8423	0.007	1316697		activation
B*49:01	NSP3	WT	194	203	LEMELTPVV	0.9121	0.0165	0.6685	0.0081	1320373		activation
B*08:01	NSP6	WT	59	68	FVKHKHAFL	0.9118	0.0169	0.7782	0.0096	1310425		HLA class I, IFNg release
B*57:01	NSP14	WT	177	187	LSDRVVFVLW	0.9118	0.1599	0.7146	0.0587
B*15:17	NS3	WT	71	80	LALSKGVHF	0.9118	0.1855	0.7028	0.3678
B*35:02	NSP14	WT	19	28	HPTQAPTHL	0.9118	0.0127	0.5055	0.0885
B*42:01	NS9c	WT	32	41	VPHHVVATV	0.9115	0.0849	0.6815	0.1637	2134333
B*15:01	NSP13	WT	208	218	AVVYRGTTTY	0.9112	0.0358	0.6758	0.1804	5610
B*42:01	NS7a	WT	47	57	HPLADNKFAL	0.9111	0.0853	0.7191	0.1005	24466
B*15:17	NSP12	WT	114	123	ISRQRLTKY	0.9111	0.1877	0.7046	0.3618	28705
B*07:02	NSP4	WT	186	194	RPDTRYVL	0.911	0.0632	0.6806	0.1178	1311209		cytotoxicity, IFNg release
B*07:02	NSP13	WT	405	413	LPAPRTLL	0.9109	0.0633	0.6644	0.1378
B*15:17	NSP2	WT	521	530	KALNLGETF	0.9107	0.1887	0.7173	0.3188
B*40:16	NS9b	WT	6	15	SEMHPALRL	0.9104	0.0123	0.6682	0.0332
B*40:01	NSP3	WT	1051	1060	KENSYTTTI	0.9102	0.085	0.6749	0.1074
B*15:17	NS3	WT	88	97	VTVYSHLLL	0.91	0.1909	0.8357	0.0528
B*15:03	NS7a	WT	89	98	RQEEVQELY	0.9099	0.0254	0.6793	0.5127
B*15:17	NSP3	WT	1537	1546	AVHFISNSW	0.9099	0.1912	0.6358	0.676	1315045		activation
B*42:01	NSP2	WT	105	114	QPRVEKKKL	0.9098	0.0867	0.5417	0.5843
B*50:01	Spike	WT	618	627	TEVPVAIHA	0.9098	0.0168	0.5412	0.0975
B*57:01	NSP4	WT	383	393	ICISTKHFYW	0.9097	0.1632	0.6548	0.1379
B*18:01	NS3	WT	225	234	VEHVTFFIY	0.9093	0.0367	0.7924	0.0095
B*57:03	NSP3	WT	63	72	KTLQPVSEL	0.909	0.0918	0.5891	0.1919	1312012
B*57:01	Spike	WT	878	887	LAGTITSGW	0.9089	0.1646	0.6344	0.1668
B*53:01	NSP3	WT	1501	1510	TAFGLVAEW	0.9088	0.0214	0.7262	0.0231
B*58:01	NSP3	WT	829	839	MSALNHTKKW	0.9084	0.0902	0.7991	0.0488	1322019		activation
B*15:01	NS9c	V27F	18	28	STQKGAEAAF	0.9084	0.039	0.7267	0.0875
B*44:02	NSP2	WT	75	84	FEIKLAKKF	0.9081	0.0407	0.5281	0.1681
B*42:01	NSP8	WT	120	129	IPLTTAAKL	0.908	0.0886	0.6307	0.2744	27944		qualitative binding
B*39:01	Spike	WT	1158	1167	NHTSPDVDL	0.908	0.0206	0.5267	0.1431
B*35:01	NSP7	WT	41	50	LAKDTTEAF	0.9077	0.0629	0.6762	0.1143
B*15:03	NSP14	WT	146	155	FKHLIPLMY	0.9073	0.0262	0.781	0.1494
B*27:05	NS3	WT	66	76	KKRWQLALSK	0.9071	0.0662	0.7711	0.0101
B*14:02	NSP4	WT	439	448	TQYNRYLAL	0.9071	0.0047	0.7167	0.0061
B*15:17	NSP12	WT	907	917	LTNDNTSRYW	0.9068	0.2003	0.7188	0.3138	1321401		activation
B*15:17	NS3	WT	33	44	ATIPIQASLPF	0.9062	0.2015	0.7239	0.2972
B*15:01	NSP3	Q764H	764	773	HVVDMSMTY	0.9061	0.0411	0.6884	0.1571
B*57:03	Spike	WT	814	824	KRSFIEDLLF	0.9059	0.0943	0.7324	0.0245
B*15:03	NSP3	WT	994	1004	AQYELKHGTF	0.9058	0.0267	0.8296	0.0669
B*44:03	NSP3	WT	1798	1807	AEAELAKNV	0.9058	0.0632	0.5739	0.1102	1314190		activation
B*40:01	NSP12	WT	253	262	AESHVDTDL	0.9057	0.0896	0.6741	0.1084	1312110	1	IFNg release
B*15:03	NSP2	WT	218	227	RKGGRTIAF	0.9055	0.0268	0.812	0.0884
B*42:01	NSP3	WT	1866	1875	TPRDLGACI	0.9054	0.0912	0.7433	0.0767	65739		qualitative binding
B*39:06	Spike	WT	1047	1057	YHLMSFPQSA	0.9051	0.0127	0.6755	0.0102	1075122		T cell binding
B*58:01	NS6	WT	20	28	RTFKVSIW	0.905	0.092	0.7186	0.1441
B*15:10	NSP12	WT	380	389	MHAASGNLL	0.905	0.0062	0.6415	0.007
B*57:01	NSP14	WT	339	349	KCVPQADVEW	0.9049	0.1709	0.5194	0.3899
B*44:03	NSP3	WT	546	556	KQEILGTVSW	0.9048	0.0637	0.6748	0.0333	1319910		activation
B*57:01	NSP3	WT	1624	1633	KGFCKLHNW	0.9047	0.1712	0.6609	0.1301
B*42:01	NSP13	WT	503	512	NPAWRKAVF	0.9045	0.092	0.7481	0.0728	45304
B*27:05	NSP13	WT	559	568	NRFNVAITR	0.9045	0.0693	0.5698	0.3504
B*15:17	NSP2	WT	2	11	YTRYVDNNF	0.9037	0.2073	0.7687	0.1746
B*15:18	NSP13	WT	289	298	SHFAIGLAL	0.9037	0.016	0.5854	0.017
B*49:01	NSP3	WT	1039	1049	SEYKGPITDV	0.9036	0.0181	0.5046	0.076
B*58:01	Spike	WT	878	887	LAGTITSGW	0.9035	0.0928	0.781	0.0656
B*15:03	NSP13	WT	209	218	VVYRGTTTY	0.9033	0.0275	0.8117	0.089	71917		T cell binding
B*44:02	NS9c	V27F	23	32	AEAAFKPLL	0.9033	0.0426	0.6439	0.0492
B*57:03	NSP3	WT	19	28	KSVNITFEL	0.9032	0.0964	0.6829	0.0634	2134151		qualitative binding
B*42:01	NSP12	WT	829	839	LPYPDPSRIL	0.9031	0.0933	0.6549	0.2104	38783
B*57:01	NSP14	WT	218	228	STASDTYACW	0.9029	0.1741	0.6519	0.1415
B*15:10	NSP4	WT	312	321	SHVVAFNTL	0.9029	0.0063	0.5249	0.0093
B*57:03	Spike	WT	880	889	GTITSGWTF	0.9028	0.0967	0.6435	0.1034	1074916		T cell binding, activation, qualitative binding
B*27:05	NSP4	WT	239	248	GRWVLNNDY	0.9028	0.0707	0.6362	0.1511
B*58:01	NSP12	WT	501	510	SAGFPFNKW	0.9028	0.0932	0.6193	0.3437
B*38:01	NSP2	WT	207	218	YHNESGLKTIL	0.9027	0.0205	0.5675	0.0222
B*58:01	N	WT	124	133	GANKDGIIW	0.9025	0.0933	0.6581	0.2435
B*57:03	NSP3	WT	863	873	LTLQQIELKF	0.9025	0.097	0.6094	0.1493
B*40:01	NSP1	WT	56	65	VEKGVLPQL	0.9024	0.0921	0.5196	0.3759
B*15:18	Spike	WT	1087	1096	AHFPREGVF	0.9023	0.0162	0.501	0.0438	1876454		activation
B*57:03	NSP4	WT	113	122	TTNGDFLHF	0.9022	0.0972	0.5393	0.3188
B*15:03	NSP15	WT	195	204	TQSRNLQEF	0.9019	0.028	0.7865	0.1371
B*57:01	NSP16	WT	81	89	GTAVLRQW	0.9019	0.1758	0.5134	0.406	1540596	1
B*45:01	NSP3	WT	1798	1807	AEAELAKNV	0.9013	0.0209	0.624	0.079	1314190		activation
B*57:03	NSP3	WT	352	361	RTNVYLAVF	0.9006	0.0984	0.7185	0.0327	1324083		activation
B*57:01	NSP4	WT	366	377	MVMFTPLVPFW	0.9006	0.1779	0.704	0.069
B*40:01	NSP2	WT	69	78	YELQTPFEI	0.9005	0.0935	0.7327	0.0466	1313986	1
B*57:01	NSP12	WT	366	375	LSFKELLVY	0.9005	0.178	0.5704	0.2655	39346		Patr-B*01:01, qualitative binding
B*49:01	NSP2	WT	591	600	SEAVEAPLV	0.9003	0.0188	0.5537	0.0292
B*44:02	NSP13	WT	141	150	TEETFKLSY	0.9001	0.0439	0.5302	0.1654	63358
B*15:17	NSP13	WT	467	476	KSAQCFKMF	0.9	0.2158	0.807	0.0948
B*15:03	NSP12	WT	779	788	IKNFKSVLY	0.8999	0.0286	0.7761	0.1609
B*15:18	NSP14	WT	423	432	KHAFHTPAF	0.8996	0.0166	0.6117	0.0134
B*57:01	NSP3	WT	1537	1546	AVHFISNSW	0.8994	0.1798	0.5301	0.365	1315045		activation
B*39:06	N	WT	148	157	TRNPANNAA	0.8992	0.0141	0.6233	0.0184
B*15:17	N	WT	100	109	KMKDLSPRW	0.8991	0.2177	0.5794	1.0484	1087368		T cell binding, activation
B*15:17	NSP14	WT	136	147	VSAKPPPGDQF	0.8991	0.2178	0.5742	1.0813
B*15:03	NS6	E46G	41	50	SKSLTGNKY	0.8989	0.029	0.6809	0.5037
B*57:01	NSP6	WT	5	15	RTIKGTHHWL	0.8987	0.181	0.5833	0.2383
B*58:01	NSP3	WT	1183	1191	ATYKPNTW	0.8987	0.0953	0.553	0.564
B*38:01	NSP12	WT	81	91	QHEETIYNLL	0.8987	0.0216	0.5422	0.0335
B*15:17	NSP12	WT	519	529	MSYEDQDALF	0.8985	0.2191	0.8501	0.0355
B*57:03	NSP12	WT	519	529	MSYEDQDALF	0.8982	0.1006	0.7258	0.0281
B*58:01	NSP12	WT	433	442	SSVELKHFF	0.8982	0.0955	0.6106	0.3687
B*57:01	NSP14	WT	512	521	KQFDTYNLW	0.8981	0.1819	0.522	0.3837	32976		T cell binding, IFNg release, qualitative binding
B*15:17	NSP3	WT	1055	1065	YTTTIKPVTY	0.8978	0.2207	0.6728	0.4948	1328829		activation, qualitative binding
B*53:01	NSP15	WT	49	59	LPVNVAFELW	0.8974	0.0249	0.8545	0.0065
B*53:01	NSP3	WT	73	83	TPLGIDLDEW	0.8973	0.025	0.7328	0.0219
B*15:03	N	WT	159	168	LQLPQGTTL	0.897	0.0296	0.7724	0.1698	38881		IFNg release, TNFa release
B*44:03	Spike	WT	989	998	AEVQIDRLI	0.8966	0.068	0.6334	0.0562	1220	1	qualitative binding, activation
B*42:01	NSP15	WT	152	163	QPSVGPKQASL	0.8965	0.0995	0.5021	0.7802
B*15:17	NSP3	WT	1676	1687	VTVKNGSIHLY	0.8961	0.2246	0.6645	0.5326	1327233		activation
B*40:01	NSP7	WT	46	56	TEAFEKMVSL	0.896	0.0967	0.6337	0.1574	63291	1
B*15:17	M	WT	39	48	YANRNRFLY	0.8958	0.2252	0.7538	0.2066	1327887		activation, qualitative binding, IFNg release
B*40:16	NS9c	V27F	23	32	AEAAFKPLL	0.8958	0.0161	0.6632	0.0394
B*15:03	NSP3	WT	202	211	VQTIEVNSF	0.8955	0.0301	0.789	0.1315
B*58:01	NSP2	WT	67	76	KSYELQTPF	0.8954	0.097	0.7811	0.0656
B*81:01	NSP3	WT	1291	1300	KPNELSRVL	0.8953	0.0151	0.58	0.0347	1319902		qualitative binding, IFNg release, activation
B*27:05	NSP3	WT	602	611	ARFYFYTSK	0.8951	0.0757	0.6457	0.1301
B*44:03	NSP12	WT	608	618	DVENPHLMGW	0.8951	0.0688	0.5799	0.1043
B*15:03	NSP2	WT	553	562	LKAPKEIIF	0.895	0.0303	0.7566	0.2175
B*08:01	E	WT	57	66	YVYSRVKNL	0.895	0.0192	0.6382	0.0804	1075128		qualitative binding, T cell binding
B*44:03	Spike	S98F	95	105	TEKFNIIRGW	0.8949	0.0689	0.6981	0.0198
B*18:01	NSP13	WT	539	547	SEYDYVIF	0.8949	0.042	0.6227	0.049
B*15:18	NSP14	F233L	227	236	WHHSIGLDY	0.8948	0.0173	0.6563	0.0094
B*40:01	NSP3	WT	94	103	GEFKLASHM	0.8947	0.0977	0.6371	0.1529	1312538	1
B*08:01	Spike	WT	269	278	YLQPRTFLL	0.8945	0.0193	0.7236	0.0244	1309147		qualitative binding, IFNg release, dissociation constant KD, activation, CCL4/MIP-1b release, granzyme B release, TNFa release, 3D structure, degranulation, perforin release, cytotoxicity, granzyme A release, proliferation
B*40:16	NS9c	WT	23	32	AEAAVKPLL	0.8945	0.0163	0.6066	0.0919	813
B*15:17	NSP12	WT	184	193	QALLKTVQF	0.8945	0.2283	0.5621	1.1763
B*44:02	NSP3	WT	546	556	KQEILGTVSW	0.8944	0.0461	0.6909	0.0206	1319910		activation
B*57:01	NSP3	WT	1806	1816	VSLDNVLSTF	0.8942	0.1884	0.6055	0.2029
B*57:03	NSP8	WT	40	50	KSLNVAKSEF	0.8939	0.1061	0.6668	0.0741
B*44:02	NSP3	WT	545	556	EKQEILGTVSW	0.8939	0.0463	0.5965	0.0874
B*53:01	NSP1	WT	152	162	DPYEDFQENW	0.8937	0.0268	0.5867	0.1047
B*58:01	NSP14	WT	339	349	KCVPQADVEW	0.8932	0.0982	0.6516	0.2573
B*15:17	NSP4	WT	197	206	SIIQFPNTY	0.8929	0.2319	0.5251	1.4572	1324477		activation
B*45:01	Spike	WT	1071	1080	QEKNFTTAP	0.8926	0.023	0.5827	0.1236
B*57:01	NSP8	WT	40	50	KSLNVAKSEF	0.8924	0.1914	0.6128	0.1937
B*35:01	NSP15	WT	49	58	LPVNVAFEL	0.8922	0.072	0.8048	0.0278	38761	1	Patr-B*13:01, qualitative binding, activation
B*40:01	NSP14	WT	294	304	IEYPIIGDEL	0.8921	0.0996	0.6401	0.1492	1310482		IFNg release
B*15:17	NSP6	WT	3	14	VKRTIKGTHHW	0.8919	0.2342	0.6095	0.845
B*15:17	NSP6	WT	146	155	LTLVYKVYY	0.8918	0.2344	0.7129	0.3337
B*15:17	NSP4	WT	314	323	VVAFNTLLF	0.8914	0.2352	0.7767	0.157
B*15:01	N	WT	266	275	KAYNVTQAF	0.8914	0.0516	0.7216	0.0958	1074947		IFNg release, activation, T cell binding
B*15:17	NSP3	WT	1698	1707	HSLSHFVNL	0.8912	0.2357	0.7375	0.2569
B*42:01	NSP12	WT	536	545	IPTITQMNL	0.8912	0.1041	0.6505	0.2213	28087		qualitative binding
B*15:17	NSP3	WT	452	461	LVSDIDITF	0.8911	0.236	0.6461	0.6196	1321482		activation
B*15:17	NSP3	WT	1735	1744	SAKSASVYY	0.891	0.2362	0.601	0.9009	1324270		activation
B*15:01	E	WT	51	60	LVKPSFYVY	0.8908	0.052	0.6886	0.1568	1310626		qualitative binding
B*42:01	Spike	WT	1262	1271	EPVLKGVKL	0.8908	0.1045	0.5078	0.7523	1310371		activation, qualitative binding
B*15:17	NSP14	WT	501	510	MISAGFSLW	0.8905	0.2373	0.8026	0.1053
B*57:03	NSP4	WT	385	394	ISTKHFYWF	0.8901	0.1111	0.6954	0.0533
B*07:02	NSP3	WT	1131	1142	KPASRELKVTF	0.8901	0.0754	0.5692	0.3176
B*57:01	NSP16	WT	166	177	SVAIKITEHSW	0.89	0.1954	0.535	0.3535
B*58:01	NS9c	WT	47	58	AAVGELLLLEW	0.8898	0.1	0.6667	0.228
B*35:01	NSP15	WT	170	179	EAVKTQFNY	0.8898	0.0731	0.634	0.1751
B*57:03	NSP3	WT	1494	1504	SSFKWDLTAF	0.8897	0.1117	0.6946	0.0542
B*18:01	NSP14	WT	190	198	FELTSMKY	0.8896	0.0434	0.6173	0.0512
B*15:17	Spike	WT	865	874	LTDEMIAQY	0.8888	0.2412	0.6319	0.6973	1310623		IFNg release, qualitative binding, activation, TNFa release, degranulation, granzyme B release, TNF release
B*42:01	NS9c	WT	28	37	KPLLVPHHV	0.8888	0.1062	0.5847	0.4105
B*15:01	NSP13	WT	347	356	KVNSTLEQY	0.8887	0.0533	0.5265	0.8385	34144
B*58:01	NS9c	L55V	47	58	AAVGELLLVEW	0.8886	0.101	0.6656	0.2299
B*15:03	NSP15	WT	186	195	VQQLPETYF	0.8883	0.033	0.7362	0.2804
B*15:01	NSP3	WT	127	138	TQYEYGTEDDY	0.8883	0.0536	0.5888	0.4838
B*15:17	NSP12	WT	587	596	VVIGTSKFY	0.8881	0.2427	0.6072	0.8598
B*15:17	NSP8	WT	82	91	KVTSAMQTM	0.8878	0.2435	0.7291	0.2816
B*15:17	M	WT	168	179	ITVATSRTLSY	0.8875	0.2442	0.7613	0.1894
B*15:17	NSP12	WT	513	522	RLYYDSMSY	0.8874	0.2445	0.7537	0.2071	54847		T cell binding, qualitative binding
B*58:01	N	WT	100	109	KMKDLSPRW	0.8869	0.1024	0.581	0.4605	1087368		T cell binding, activation
B*15:17	NSP3	WT	1776	1785	YVNTFSSTF	0.8867	0.2459	0.704	0.3635	1328875		activation
B*15:17	NSP8	WT	147	155	FTYASALW	0.8866	0.2463	0.8184	0.0761
B*15:01	NSP3	WT	1771	1781	KMFDAYVNTF	0.8866	0.0546	0.8055	0.013	1319821		activation
B*15:01	NSP6	WT	124	133	ILMTARTVY	0.8866	0.0546	0.7632	0.0414	1330486		qualitative binding
B*39:10	NSP5	WT	107	116	QPGQTFSVL	0.8866	0.0409	0.6892	0.0453	1330560		qualitative binding
B*07:02	NSP16	WT	214	225	KPREQIDGYVM	0.8865	0.0772	0.6763	0.1224
B*58:01	Spike	WT	624	634	IHADQLTPTW	0.8863	0.1029	0.6685	0.2247	1318459		activation
B*35:01	NSP14	F233L	229	238	HSIGLDYVY	0.8859	0.0749	0.7849	0.0345
B*15:17	NSP13	WT	208	218	AVVYRGTTTY	0.8859	0.2477	0.6295	0.7124	5610
B*44:02	NSP3	WT	745	754	REVRTIKVF	0.8854	0.0497	0.5491	0.1422
B*15:17	NS3	T175I	175	185	ITSPISEHDY	0.8849	0.25	0.6188	0.7839
B*35:01	NSP13	WT	299	307	YPSARIVY	0.8848	0.0754	0.5953	0.2272
B*15:17	NSP12	WT	281	290	KLFDRYFKY	0.8848	0.2502	0.5752	1.0749	1312859		IFNg release, qualitative binding, TNFa release
B*07:02	NSP13	WT	513	522	SPYNSQNAV	0.8843	0.0784	0.6878	0.11	60344	1	qualitative binding
B*49:01	Spike	WT	989	998	AEVQIDRLI	0.8843	0.0255	0.5469	0.0362	1220		qualitative binding, activation
B*57:03	NSP13	WT	467	476	KSAQCFKMF	0.8838	0.1192	0.6619	0.0789
B*15:17	NSP3	Q764H	762	773	HTHVVDMSMTY	0.8837	0.2526	0.6756	0.4818
B*37:01	NSP3	WT	1800	1809	AELAKNVSL	0.8835	0.0066	0.5003	0.0337	1312109		activation, IFNg release
B*15:17	Spike	WT	997	1008	ITGRLQSLQTY	0.8834	0.2531	0.6439	0.6314	1332424		qualitative binding
B*51:01	NSP14	WT	157	165	LPWNVVRI	0.8834	0.0227	0.501	0.0268
B*57:03	NSP3	WT	1183	1191	ATYKPNTW	0.8833	0.1199	0.5076	0.4252
B*40:01	NSP3	WT	176	185	SEDNQTTTI	0.8831	0.1062	0.575	0.2562
B*57:03	NS3	WT	33	42	ATIPIQASL	0.8825	0.121	0.5264	0.3619	1314981		activation
B*40:01	NSP8	WT	170	181	SEISMDNSPNL	0.8824	0.1067	0.5794	0.248	1075043		T cell binding, IFNg release
B*15:17	NSP16	WT	9	18	VAMPNLYKM	0.8822	0.2555	0.7028	0.3677	1326252		activation
B*57:03	NSP12	P323L	318	327	STVFPLTSF	0.8822	0.1214	0.5721	0.2259
B*18:01	NS9b	WT	89	97	DEFVVVTV	0.882	0.0455	0.5891	0.069	1331197
B*15:17	Spike	WT	685	696	RSVASQSIIAY	0.8819	0.2561	0.7485	0.2232
B*58:01	NSP5	WT	23	32	GTTTLNGLW	0.8817	0.1067	0.7582	0.093
B*35:02	NSP3	WT	1483	1492	YPSLETIQI	0.8817	0.0187	0.6078	0.0333
B*57:03	NSP12	WT	907	917	LTNDNTSRYW	0.8817	0.122	0.5863	0.1975	1321401		activation
B*15:01	NSP4	WT	9	18	QLIKVTLVF	0.8815	0.0577	0.7502	0.0561
B*58:01	NSP2	WT	521	530	KALNLGETF	0.8815	0.1069	0.7002	0.1688
B*13:02	NSP12	WT	540	549	TQMNLKYAI	0.8815	0.0126	0.5497	0.0097	2134305		qualitative binding
B*57:01	NSP3	WT	768	777	MSMTYGQQF	0.8811	0.2092	0.6421	0.1548	1322071		activation
B*39:06	Spike	WT	764	773	NRALTGIAV	0.8811	0.0207	0.6359	0.0147
B*40:01	NSP12	WT	810	820	HEFCSQHTML	0.8809	0.1078	0.7256	0.0534
B*58:01	NSP14	WT	501	510	MISAGFSLW	0.8808	0.1075	0.826	0.0284
B*40:01	NSP16	WT	216	225	REQIDGYVM	0.8807	0.108	0.7097	0.0707	1313417	1
B*39:06	N	WT	144	153	DHIGTRNPA	0.8807	0.0208	0.5726	0.0395
B*41:01	Spike	WT	1181	1190	KEIDRLNEV	0.8804	0.0197	0.6332	0.1048	1074949		activation, T cell binding
B*08:01	NSP12	WT	748	757	YLRKHFSMM	0.8802	0.0226	0.8563	0.0062
B*45:01	NSP2	WT	344	353	GEQKSILSP	0.8802	0.0276	0.5678	0.1397
B*15:17	NSP3	K1679N	1676	1687	VTVNNGSIHLY	0.8801	0.2598	0.6566	0.5685
B*15:17	NSP4	WT	134	143	YTPSKLIEY	0.8799	0.2602	0.5211	1.4927	76156		qualitative binding
B*15:03	Spike	WT	894	903	LQIPFAMQM	0.8798	0.0365	0.8797	0.0198	38855		IFNg release
B*51:01	Spike	WT	712	721	IAIPTNFTI	0.8796	0.0237	0.5061	0.0251	1318299		activation
B*15:17	NSP3	WT	1197	1208	STKPVETSNSF	0.8794	0.2612	0.5519	1.2526
B*35:01	NSP13	WT	81	91	FPLCANGQVF	0.8792	0.078	0.808	0.0269	17325	1	Patr-B*13:01
B*40:01	NSP3	WT	887	896	GEAANFCAL	0.879	0.1092	0.8251	0.0088	1311563	1	IFNg release, TNFa release
B*58:01	NSP15	WT	47	56	TTLPVNVAF	0.879	0.109	0.5948	0.4159	66710	1	T cell binding
B*15:01	NS8	WT	71	80	IQYIDIGNY	0.8789	0.0593	0.6776	0.1767	1074936
B*57:03	NSP3	WT	830	839	SALNHTKKW	0.8789	0.1255	0.5032	0.4403	56871		activation
B*39:01	NSP16	WT	231	240	WRNTNPIQL	0.8786	0.03	0.6783	0.0197	1334312		qualitative binding
B*53:01	Spike	WT	1052	1063	FPQSAPHGVVF	0.8785	0.0323	0.5931	0.0989	1074891		T cell binding, activation, qualitative binding
B*15:01	NSP13	WT	137	146	TLKATEETF	0.8784	0.0596	0.5904	0.4761
B*40:01	NSP3	WT	730	739	GEVITFDNL	0.8781	0.1099	0.743	0.0389	1311565	1	IFNg release, TNFa release
B*44:02	Spike	S98F	95	105	TEKFNIIRGW	0.8781	0.0527	0.7059	0.0145
B*57:03	NSP1	WT	134	144	HSYGADLKSF	0.8781	0.1262	0.6263	0.1248
B*57:01	NSP14	WT	501	510	MISAGFSLW	0.878	0.2138	0.6642	0.1259
B*35:01	NSP16	WT	3	12	QAWQPGVAM	0.8779	0.0786	0.697	0.0894	2134236		qualitative binding
B*58:01	NSP14	WT	219	228	TASDTYACW	0.8774	0.1103	0.6972	0.1728
B*57:03	NSP3	WT	450	461	ATLVSDIDITF	0.8774	0.1269	0.513	0.4066
B*44:03	NSP5	WT	46	55	SEDMLNPNY	0.8773	0.078	0.5002	0.2126
B*35:01	NSP6	WT	156	165	NALDQAISM	0.8772	0.079	0.6712	0.1211
B*44:02	NSP12	WT	608	618	DVENPHLMGW	0.8772	0.0531	0.5897	0.093
B*15:17	NS7a	WT	80	89	RSVSPKLFI	0.8771	0.2659	0.774	0.163
B*57:03	NSP12	WT	318	327	STVFPPTSF	0.8771	0.1272	0.5017	0.4454	1325124		activation
B*50:01	NSP8	WT	4	14	SEFSSLPSYA	0.877	0.0265	0.681	0.0129	57433		Patr-B*24:01
B*15:17	E	WT	51	60	LVKPSFYVY	0.8768	0.2665	0.572	1.0954	1310626		qualitative binding
B*44:03	NSP13	WT	374	383	DEISMATNY	0.8768	0.0782	0.5326	0.1626
B*35:01	NSP3	WT	1198	1208	TKPVETSNSF	0.8767	0.0792	0.5794	0.2526
B*42:01	NSP12	WT	242	252	MPILTLTRAL	0.8765	0.1171	0.8504	0.0103	42282
B*58:01	NSP14	WT	512	521	KQFDTYNLW	0.876	0.1115	0.6483	0.2656	32976	1	T cell binding, IFNg release, qualitative binding
B*39:01	NSP3	WT	817	826	YHTTDPSFL	0.8757	0.0309	0.5689	0.092
B*45:01	NSP8	WT	19	28	QEAYEQAVA	0.8751	0.0304	0.6671	0.048	50554	1
B*57:03	NSP15	WT	324	333	YTEISFMLW	0.8751	0.1292	0.627	0.124
B*41:01	NSP2	WT	344	353	GEQKSILSP	0.8751	0.0212	0.6243	0.1172
B*15:17	NSP3	WT	1857	1866	LTYNKVENM	0.875	0.2701	0.7441	0.2365
B*38:01	Spike	WT	48	57	LHSTQDLFL	0.8749	0.0293	0.5746	0.0197
B*39:06	Spike	WT	236	245	TRFQTLLAL	0.8749	0.0224	0.5713	0.0402	1860144		IFNg release
B*15:01	NSP3	WT	1033	1042	ALLTKSSEY	0.8749	0.0614	0.5315	0.8061
B*49:01	NS8	WT	109	118	LEYHDVRVV	0.8748	0.0287	0.5513	0.0315
B*15:17	NSP12	WT	96	105	VAKHDFFKF	0.8747	0.2706	0.6073	0.8597
B*15:01	NSP3	WT	949	959	AVMYMGTLSY	0.8745	0.0616	0.8354	0.0091	5477
B*15:17	Spike	WT	30	39	NSFTRGVYY	0.8742	0.2718	0.659	0.5578	1322611		activation
B*18:01	NSP3	WT	123	132	FEPSTQYEY	0.8737	0.0478	0.5624	0.0975	1316351		activation
B*15:01	NSP3	WT	763	773	TQVVDMSMTY	0.8734	0.0622	0.7541	0.0513
B*07:02	NSP5	WT	131	141	RPNFTIKGSF	0.873	0.0865	0.7509	0.0487
B*45:01	NSP2	WT	166	175	TENLTKEGA	0.873	0.031	0.6045	0.1024
B*15:17	NSP12	WT	501	510	SAGFPFNKW	0.873	0.2741	0.5838	1.02
B*35:01	NSP6	WT	71	81	LLPSLATVAY	0.8728	0.0815	0.7861	0.034
B*51:01	NSP3	WT	1351	1359	MPYFFTLL	0.8728	0.027	0.5493	0.01	1321993		activation
B*57:03	NSP6	WT	27	36	QSTQWSLFF	0.8726	0.1316	0.6377	0.1107
B*58:01	M	WT	67	76	LAAVYRINW	0.8725	0.1144	0.7874	0.0591	1320283		activation
B*18:01	Spike	WT	168	176	FEYVSQPF	0.8725	0.0482	0.7526	0.013
B*40:16	NSP3	WT	1051	1060	KENSYTTTI	0.8725	0.0215	0.701	0.012
B*38:01	NSP2	WT	207	217	YHNESGLKTI	0.8725	0.0303	0.62	0.0099
B*57:03	NSP3	WT	63	73	KTLQPVSELL	0.8723	0.1319	0.6188	0.1357
B*57:01	NS3	WT	120	129	FVRIIMRLW	0.8716	0.2235	0.5012	0.4502	1317133		activation
B*15:01	NSP3	WT	34	43	VLNEKCSAY	0.8715	0.0632	0.6525	0.2328	1334230		qualitative binding
B*44:03	N	WT	321	331	GMEVTPSGTW	0.8713	0.0823	0.6237	0.0619
B*15:17	N	WT	324	334	VTPSGTWLTY	0.871	0.2783	0.7179	0.3171	71461		activation
B*15:01	NSP3	S702F	700	710	GQFTQLGIEF	0.8708	0.0635	0.7242	0.0912
B*57:03	NSP1	WT	77	86	RTAPHGHVM	0.8708	0.1333	0.5818	0.2064
B*57:03	NSP8	WT	145	155	TTFTYASALW	0.8707	0.1334	0.7254	0.0283
B*15:17	NSP13	WT	71	82	YCKSHKPPISF	0.8705	0.2792	0.5643	1.1581
B*07:02	NSP3	WT	1290	1300	KKPNELSRVL	0.8704	0.0886	0.6638	0.1387
B*15:01	N	WT	352	361	LLNKHIDAY	0.8703	0.0638	0.6967	0.142	1310599		qualitative binding
B*15:18	NSP3	Q764H	763	773	THVVDMSMTY	0.8702	0.0216	0.597	0.0156
B*18:01	NSP12	WT	875	885	QEYADVFHLY	0.8697	0.0489	0.6608	0.0376	50727
B*39:01	NSP6	WT	11	20	HHWLLLTIL	0.8695	0.0328	0.6584	0.0253
B*40:16	NSP15	WT	201	210	QEFKPRSQM	0.8695	0.0226	0.5104	0.3354
B*15:03	NSP13	WT	507	516	RKAVFISPY	0.8694	0.0407	0.9175	0.0083	54327
B*15:17	NSP3	WT	989	997	MSAPPAQY	0.8694	0.2814	0.6189	0.7836
B*07:02	NSP13	WT	171	182	KPRPPLNRNYV	0.8691	0.0896	0.6128	0.2185
B*15:17	NSP3	WT	748	757	RTIKVFTTV	0.8689	0.2824	0.7542	0.2054	1333395		qualitative binding
B*42:01	Spike	WT	38	49	YPDKVFRSSVL	0.8689	0.1238	0.7093	0.1189
B*38:01	NSP3	WT	1701	1710	SHFVNLDNL	0.8689	0.0323	0.5076	0.0496
B*35:01	NSP4	WT	436	445	LPLTQYNRY	0.8688	0.0842	0.6121	0.2007	1321076		activation
B*40:01	NSP3	WT	905	915	GELGDVRETM	0.8688	0.1167	0.5605	0.2822
B*39:10	NSP15	WT	49	58	LPVNVAFEL	0.8687	0.0452	0.8023	0.0085	38761		Patr-B*13:01, qualitative binding, activation
B*40:01	NSP2	S65F	62	72	TERFEKSYEL	0.8685	0.1169	0.5654	0.2733
B*58:01	NSP4	WT	208	217	GSVRVVTTF	0.8683	0.1179	0.649	0.2638
B*42:01	NSP3	WT	1158	1168	TPSFKKGAKL	0.868	0.1246	0.6486	0.2258
B*35:01	NSP14	WT	229	238	HSIGFDYVY	0.8676	0.0851	0.8002	0.0291	1857693		IFNg release
B*42:01	NSP3	WT	388	397	IPKEEVKPF	0.8676	0.1249	0.586	0.4048
B*57:03	Spike	T632A	625	634	HADQLTPAW	0.8676	0.1364	0.5193	0.3854	23519
B*57:01	NSP13	WT	467	476	KSAQCFKMF	0.8675	0.2296	0.6063	0.2017
B*15:03	N	WT	299	308	KHWPQIAQF	0.8668	0.0418	0.668	0.5791
B*07:02	NSP3	P662L	653	663	VPATVSVSSL	0.8666	0.0912	0.7104	0.084
B*39:10	NSP4	WT	103	112	VPGLPGTIL	0.8664	0.0458	0.6013	0.1405	1334258		qualitative binding
B*57:03	NSP3	WT	1500	1510	LTAFGLVAEW	0.8663	0.1377	0.6992	0.0492	1321271		activation
B*15:03	NSP3	WT	988	997	MMSAPPAQY	0.8661	0.0421	0.8602	0.0333
B*15:17	NSP12	WT	317	327	FSTVFPPTSF	0.866	0.2883	0.7531	0.2089
B*35:01	NSP3	WT	1092	1103	QPIDLVPNQPY	0.8657	0.0864	0.5597	0.2933
B*15:17	NSP12	WT	511	522	KARLYYDSMSY	0.8656	0.2892	0.7347	0.2651
B*58:01	NSP14	WT	502	510	ISAGFSLW	0.8655	0.1202	0.7423	0.1131
B*57:01	NSP3	WT	863	873	LTLQQIELKF	0.8654	0.2328	0.5416	0.3382
B*50:01	Spike	WT	1181	1190	KEIDRLNEV	0.8654	0.0306	0.5091	0.1347	1074949		activation, T cell binding
B*58:01	NSP14	A220V	218	228	STVSDTYACW	0.8653	0.1204	0.7644	0.0855
B*42:01	NSP3	WT	1131	1140	KPASRELKV	0.8653	0.1283	0.591	0.3893	2134146		qualitative binding
B*57:03	NSP3	WT	1491	1499	ITISSFKW	0.865	0.139	0.6228	0.13
B*58:01	NSP14	WT	218	228	STASDTYACW	0.8649	0.1207	0.7495	0.1038
B*39:10	NSP13	WT	513	522	SPYNSQNAV	0.8649	0.0462	0.6652	0.0641	60344		qualitative binding
B*49:01	NSP3	WT	69	78	SELLTPLGI	0.8649	0.0325	0.5624	0.0233	1324347		activation
B*57:03	NSP12	WT	96	105	VAKHDFFKF	0.8649	0.1391	0.5014	0.4465
B*15:01	NSP3	WT	987	997	VMMSAPPAQY	0.8648	0.0666	0.7657	0.0389
B*58:01	NSP3	WT	768	777	MSMTYGQQF	0.8644	0.1211	0.7621	0.0882	1322071		activation
B*49:01	NSP3	WT	317	326	YENFNQHEV	0.864	0.0329	0.5058	0.075	1327922		activation
B*57:03	NS6	WT	20	28	RTFKVSIW	0.8639	0.1401	0.6253	0.1264
B*42:01	NSP10	WT	83	93	HPNPKGFCDL	0.8638	0.1305	0.646	0.2322	24482
B*15:17	N	WT	403	412	FSKQLQQSM	0.8636	0.2932	0.6219	0.7634	1074895		T cell binding, IFNg release
B*45:01	NSP5	WT	165	174	MELPTGVHA	0.8635	0.0341	0.6222	0.0805	41394	1
B*38:01	NSP5	WT	163	172	HHMELPTGV	0.8633	0.0354	0.507	0.0499
B*42:01	NSP13	WT	233	241	MPLSAPTL	0.8626	0.1323	0.6545	0.2114
B*42:01	NSP4	WT	269	279	TPLIQPIGAL	0.8623	0.1327	0.6905	0.1487
B*15:17	NSP16	WT	167	177	VAIKITEHSW	0.8619	0.2967	0.654	0.5806
B*57:03	NSP3	WT	1716	1726	GSLPINVIVF	0.8619	0.142	0.5815	0.207
B*44:02	NSP3	WT	1798	1807	AEAELAKNV	0.8618	0.0597	0.6052	0.0815	1314190		activation
B*15:03	NSP3	WT	486	495	KKAGGTTEM	0.8615	0.0441	0.7578	0.2135
B*58:01	NSP15	WT	46	56	KTTLPVNVAF	0.8615	0.1236	0.6975	0.1725
B*57:03	NSP16	WT	242	251	YSLFDMSKF	0.8614	0.1425	0.6348	0.1143
B*15:17	NSP12	WT	686	695	TTAYANSVF	0.8612	0.298	0.7894	0.132
B*15:17	NSP6	H11N	3	14	VKRTIKGTNHW	0.8611	0.2982	0.601	0.9004
B*15:17	NSP9	WT	58	67	KSDGTGTIY	0.8611	0.2983	0.5863	1.0043	33290
B*15:17	NSP3	WT	762	773	HTQVVDMSMTY	0.861	0.2984	0.6555	0.5735	1332293		qualitative binding
B*44:02	NSP8	WT	3	13	ASEFSSLPSY	0.8609	0.06	0.6246	0.0616	4381
B*57:01	NSP3	WT	1490	1499	QITISSFKW	0.8608	0.2397	0.5066	0.4306
B*35:01	NSP13	WT	253	263	YPTLNISDEF	0.8607	0.0898	0.7661	0.0431
B*44:03	NSP13	WT	497	507	REFLTRNPAW	0.8607	0.0917	0.7201	0.0137	53497	1
B*57:01	NSP3	WT	828	839	YMSALNHTKKW	0.8606	0.24	0.5616	0.29
B*15:17	NSP3	WT	1001	1010	GTFTCASEY	0.8605	0.2994	0.7627	0.1865
B*53:01	NS7a	WT	67	76	CPDGVKHVY	0.8605	0.037	0.5764	0.1137
B*27:05	NSP16	WT	231	240	WRNTNPIQL	0.8605	0.1007	0.5134	0.6023	1334312		qualitative binding
B*08:01	NSP5	WT	98	107	TPKYKFVRI	0.8603	0.0293	0.5972	0.1158	65630		IFNg release
B*35:01	M	WT	170	179	VATSRTLSY	0.8602	0.0901	0.6613	0.1339	1326262		HLA class I, qualitative binding, activation
B*42:01	Spike	WT	208	217	TPINLVRDL	0.8602	0.1359	0.6507	0.2207	1075079		qualitative binding, T cell binding, activation
B*41:01	Spike	WT	618	627	TEVPVAIHA	0.8602	0.0257	0.6058	0.1444
B*15:01	NSP3	WT	88	97	YLFDESGEF	0.8601	0.069	0.7337	0.0778	1334362		qualitative binding
B*38:01	NSP12	WT	380	390	MHAASGNLLL	0.8601	0.0372	0.7196	0.0073
B*45:01	NSP15	WT	209	218	MEIDFLELA	0.86	0.0352	0.7607	0.0092
B*38:01	NSP3	WT	1018	1028	YKHITSKETL	0.86	0.0372	0.52	0.0425
B*07:02	NSP12	WT	829	839	LPYPDPSRIL	0.8599	0.0953	0.5763	0.2987	38783
B*50:02	Spike	WT	1071	1080	QEKNFTTAP	0.8593	0.0164	0.5138	0.098
B*57:01	NSP14	WT	502	510	ISAGFSLW	0.8592	0.2421	0.6324	0.1698
B*35:01	NSP3	WT	388	397	IPKEEVKPF	0.859	0.0907	0.5372	0.3453
B*15:01	NSP12	WT	869	878	LTKHPNQEY	0.8589	0.0696	0.5316	0.8058	39993
B*39:10	Spike	WT	1262	1271	EPVLKGVKL	0.8588	0.0476	0.5078	0.3468	1310371		activation, qualitative binding
B*42:01	NSP14	WT	428	437	TPAFDKSAF	0.8583	0.1388	0.6593	0.1998	1330622		qualitative binding
B*42:01	Spike	A684V	680	689	SPRRVRSVA	0.8582	0.139	0.8009	0.0221
B*35:01	Spike	WT	24	33	LPPAYTNSF	0.8581	0.0912	0.6506	0.1476	1074980		activation, T cell binding
B*50:01	NSP4	WT	309	317	GEYSHVVA	0.8581	0.0339	0.5776	0.0578
B*58:01	NSP8	WT	145	155	TTFTYASALW	0.858	0.1265	0.8186	0.0349
B*42:01	NS9b	WT	56	65	MARKTLNSL	0.858	0.1393	0.7615	0.052
B*15:03	NS8	WT	71	80	IQYIDIGNY	0.8575	0.0458	0.8276	0.0694	1074936
B*15:17	NSP4	WT	410	421	STFEEAALCTF	0.857	0.3066	0.7272	0.2872
B*07:02	N	WT	257	266	KPRQKRTAT	0.8568	0.0972	0.7516	0.0482	1311570		qualitative binding, qualitative binding, IFNg release, activation, TNF release, TNFa release
B*15:03	NSP13	WT	73	82	KSHKPPISF	0.8564	0.0462	0.6792	0.5136
B*07:02	NSP13	WT	503	512	NPAWRKAVF	0.8563	0.0975	0.7173	0.0757	45304	1
B*49:01	NSP4	WT	41	50	SEIIGYKAI	0.8563	0.0361	0.5291	0.0488	1324343		activation
B*40:01	NSP3	WT	547	558	QEILGTVSWNL	0.8561	0.1258	0.5933	0.2203
B*51:01	NSP3	WT	1351	1360	MPYFFTLLL	0.8555	0.0359	0.6178	0.0085	1330532		qualitative binding
B*57:01	NSP12	WT	281	291	KLFDRYFKYW	0.8551	0.2483	0.5887	0.2296
B*15:17	NSP3	WT	950	959	VMYMGTLSY	0.855	0.3108	0.7486	0.2228	70040		activation
B*35:01	NSP8	WT	130	139	VVIPDYNTY	0.855	0.0927	0.6169	0.195
B*15:17	NSP3	WT	701	710	QSTQLGIEF	0.8549	0.311	0.6331	0.6904
B*15:17	Spike	WT	710	719	NSIAIPTNF	0.8547	0.3114	0.6259	0.7367	1322613		activation
B*58:01	NSP3	WT	1500	1510	LTAFGLVAEW	0.8545	0.1294	0.8189	0.0347	1321271		activation
B*15:17	Spike	WT	634	644	RVYSTGSNVF	0.8544	0.3121	0.753	0.2091	1324117		activation, IFNg release, qualitative binding
B*42:01	NSP13	WT	407	418	APRTLLTKGTL	0.8543	0.1448	0.6593	0.1998
B*50:01	NSP3	WT	1788	1797	MEKLKTLVA	0.8542	0.0356	0.6287	0.0345
B*57:01	NSP3	WT	352	361	RTNVYLAVF	0.854	0.2499	0.6498	0.1442	1324083		activation
B*58:01	NSP12	WT	366	375	LSFKELLVY	0.8534	0.1303	0.6852	0.1943	39346		Patr-B*01:01, qualitative binding
B*49:01	NS9b	T72I	64	73	LEDKAFQLI	0.8534	0.0373	0.5376	0.0435
B*15:17	NSP4	WT	431	442	RSDVLLPLTQY	0.8533	0.3143	0.6088	0.8498
B*15:01	NSP3	WT	764	773	QVVDMSMTY	0.8532	0.0734	0.6479	0.2438	1323646		activation, qualitative binding
B*40:16	Spike	WT	1181	1190	KEIDRLNEV	0.8532	0.028	0.6241	0.0731	1074949		activation, T cell binding
B*57:01	NSP3	WT	1536	1546	FAVHFISNSW	0.853	0.2513	0.6472	0.1475
B*15:37	NSP4	WT	312	321	SHVVAFNTL	0.8528	0.0074	0.5116	0.0097
B*39:10	NSP3	WT	1199	1208	KPVETSNSF	0.8527	0.0491	0.5974	0.145	1858285		qualitative binding
B*42:01	NSP13	WT	241	250	VPQEHYVRI	0.8526	0.1475	0.6032	0.3543	1334265		qualitative binding
B*15:17	NSP13	WT	291	300	FAIGLALYY	0.852	0.3171	0.6711	0.5027	1331931		qualitative binding
B*45:01	NSP2	WT	196	206	SEVGPEHSLA	0.852	0.0377	0.5832	0.1231
B*15:01	NS7a	WT	30	41	LLKEPCSSGTY	0.8519	0.0744	0.6567	0.2229	1332642
B*35:01	NSP4	WT	161	170	DASGKPVPY	0.8519	0.0942	0.5688	0.2747	1315267		activation
B*50:02	NSP5	WT	165	174	MELPTGVHA	0.8517	0.0178	0.5864	0.0454	41394
B*57:03	NSP15	WT	320	330	VTIDYTEISF	0.8517	0.1519	0.5652	0.2397
B*07:02	NSP13	WT	502	512	RNPAWRKAVF	0.8516	0.1005	0.7947	0.025
B*15:17	NSP13	WT	60	71	VTQLYLGGMSY	0.8516	0.3178	0.6892	0.4185
B*42:01	NSP3	WT	1483	1492	YPSLETIQI	0.8516	0.1489	0.5989	0.3666
B*50:01	Spike	WT	1071	1080	QEKNFTTAP	0.8516	0.0367	0.5063	0.138
B*42:01	NSP3	WT	1785	1795	NVPMEKLKTL	0.8513	0.1494	0.6137	0.3246
B*15:01	Spike	WT	634	644	RVYSTGSNVF	0.8512	0.0749	0.7964	0.0149	1324117		activation, IFNg release, qualitative binding
B*15:03	NSP13	WT	62	71	QLYLGGMSY	0.8511	0.0485	0.8194	0.078
B*38:01	NSP15	WT	241	251	SHSQLGGLHL	0.8509	0.0417	0.5133	0.0464
B*39:06	Spike	T632A	624	633	IHADQLTPA	0.8506	0.0328	0.544	0.0567
B*39:01	NSP2	WT	207	218	YHNESGLKTIL	0.8505	0.0384	0.59	0.0732
B*57:03	NSP7	WT	21	30	RVESSSKLW	0.8505	0.1531	0.5069	0.4276
B*57:01	NSP4	WT	385	394	ISTKHFYWF	0.8502	0.2551	0.6296	0.1741
B*57:01	NSP3	WT	1541	1549	ISNSWLMW	0.8499	0.2556	0.6107	0.1961
B*42:01	NSP2	WT	555	563	APKEIIFL	0.8498	0.151	0.5174	0.7064	1330421		qualitative binding
B*18:01	NSP2	R52H	52	61	HEHEHEIAW	0.8494	0.0552	0.5134	0.1618
B*58:01	NSP3	WT	1490	1499	QITISSFKW	0.8491	0.1338	0.6726	0.2173
B*15:17	NSP14	WT	512	521	KQFDTYNLW	0.8491	0.3231	0.5739	1.0836	32976		T cell binding, IFNg release, qualitative binding
B*58:01	NSP2	WT	424	433	GVVQLTSQW	0.849	0.1339	0.5675	0.5053
B*57:01	NSP2	WT	521	530	KALNLGETF	0.8489	0.2569	0.5379	0.3468
B*15:17	NSP8	WT	40	50	KSLNVAKSEF	0.8488	0.3236	0.754	0.2062
B*40:01	Spike	WT	464	473	FERDISTEI	0.8484	0.1302	0.5898	0.2273	1316352		activation
B*08:01	NSP6	WT	134	143	DGARRVWTL	0.8484	0.0323	0.5856	0.1295
B*07:02	N	WT	105	114	SPRWYFYYL	0.8481	0.1032	0.8041	0.0197	60242	1	qualitative binding, IFNg release, activation, degranulation, TNFa release, TNF release, cytotoxicity, IL-2 release, CCL4/MIP-1b release
B*41:01	Spike	WT	155	164	SEFRVYSSA	0.8481	0.0298	0.7786	0.0091
B*58:01	NSP14	WT	177	187	LSDRVVFVLW	0.8479	0.1349	0.817	0.0362
B*44:03	NSP3	WT	386	397	AEIPKEEVKPF	0.8479	0.0982	0.5157	0.1859
B*44:03	NSP12	WT	875	884	QEYADVFHL	0.8478	0.0982	0.5786	0.1056	50726	1
B*15:17	NSP3	WT	1287	1296	LTIKKPNEL	0.8477	0.326	0.5862	1.0047	1332730		qualitative binding
B*35:01	Spike	WT	343	352	NATRFASVY	0.8475	0.0965	0.7262	0.0722	1322299		activation
B*44:02	NSP14	WT	76	87	REEAIRHVRAW	0.8473	0.0661	0.6078	0.0796
B*15:01	NSP15	WT	195	204	TQSRNLQEF	0.8468	0.078	0.6111	0.3794
B*18:01	NSP8	WT	47	56	SEFDRDAAM	0.8465	0.0561	0.5799	0.0784	57419	1
B*15:17	N	WT	264	275	ATKAYNVTQAF	0.8463	0.3289	0.6528	0.5858
B*42:01	NSP5	WT	98	107	TPKYKFVRI	0.8461	0.1544	0.6083	0.3399	65630		IFNg release
B*44:02	NSP13	WT	497	507	REFLTRNPAW	0.8457	0.0668	0.7303	0.0101	53497	1
B*15:17	NSP16	WT	240	251	SSYSLFDMSKF	0.8454	0.3308	0.7071	0.3533
B*40:01	NSP2	WT	344	354	GEQKSILSPL	0.8454	0.1319	0.6751	0.107
B*42:01	NSP3	P74S	66	76	QPVSELLTSL	0.8453	0.1552	0.6336	0.2654
B*15:17	NSP14	WT	502	512	ISAGFSLWVY	0.845	0.3315	0.809	0.0897
B*15:17	NS7a	WT	78	87	RARSVSPKL	0.845	0.3316	0.665	0.5306	1330565
B*38:01	NSP15	WT	241	252	SHSQLGGLHLL	0.8449	0.0442	0.5011	0.0547
B*15:17	NSP3	WT	1491	1499	ITISSFKW	0.8448	0.332	0.6831	0.4471
B*41:01	NSP5	WT	165	174	MELPTGVHA	0.8448	0.0308	0.6723	0.0645	41394
B*15:01	NSP3	WT	709	719	FLKRGDKSVY	0.8446	0.0796	0.7423	0.0662
B*38:01	NSP14	WT	313	322	QHMVVKAAL	0.8446	0.0443	0.5104	0.048
B*15:17	NSP4	WT	315	324	VAFNTLLFL	0.844	0.3336	0.7631	0.1858	2134318		qualitative binding
B*39:10	NSP3	WT	1236	1245	NPTIQKDVL	0.8433	0.0525	0.5855	0.1604
B*15:17	Spike	WT	733	742	KTSVDCTMY	0.843	0.3356	0.7104	0.3422	1541151
B*57:01	NSP4	WT	112	122	RTTNGDFLHF	0.8428	0.2651	0.5645	0.2818	1324087		activation
B*15:17	NSP2	WT	224	234	IAFGGCVFSY	0.8426	0.3365	0.7381	0.2549
B*15:03	NSP12	WT	116	125	RQRLTKYTM	0.8422	0.055	0.7966	0.1158
B*15:17	N	P46S	45	54	LSNNTASWF	0.8421	0.3376	0.8077	0.0928
B*15:17	NSP8	WT	145	155	TTFTYASALW	0.842	0.3377	0.8145	0.0828
B*57:03	Spike	WT	624	634	IHADQLTPTW	0.842	0.1613	0.5222	0.3758	1318459		activation
B*42:01	Spike	WT	1052	1063	FPQSAPHGVVF	0.8417	0.1585	0.5998	0.3641	1074891		T cell binding, activation, qualitative binding
B*15:01	NS9c	V27F	17	28	ASTQKGAEAAF	0.8417	0.0815	0.5834	0.5098
B*53:01	NSP14	WT	341	351	VPQADVEWKF	0.8416	0.0425	0.6096	0.0838
B*42:01	NSP3	WT	1131	1142	KPASRELKVTF	0.8416	0.1586	0.537	0.6035
B*37:01	NS9c	V27F	23	32	AEAAFKPLL	0.8413	0.0089	0.5386	0.0121
B*15:03	NSP3	WT	1489	1497	IQITISSF	0.841	0.0561	0.8058	0.098
B*42:01	Spike	WT	1052	1061	FPQSAPHGV	0.8407	0.1595	0.6539	0.2128	1316853		activation, IFNg release
B*57:03	NSP3	WT	829	839	MSALNHTKKW	0.8405	0.1627	0.6303	0.1198	1322019		activation
B*15:17	NSP3	P662L	659	669	VSSLDAVTAY	0.8404	0.341	0.6664	0.524
B*42:01	NSP3	WT	1290	1300	KKPNELSRVL	0.8404	0.1597	0.6487	0.2255
B*15:17	Spike	WT	258	267	WTAGAAAYY	0.8403	0.3414	0.8145	0.0828	1327824		activation, IFNg release, qualitative binding
B*44:03	NSP13	WT	140	150	ATEETFKLSY	0.8402	0.1026	0.5544	0.1315	4934
B*39:06	NSP3	WT	882	891	YRARAGEAA	0.8401	0.0368	0.7075	0.0091
B*15:01	NSP6	WT	167	176	LIISVTSNY	0.8398	0.0827	0.7357	0.0751
B*35:03	NS7a	WT	47	57	HPLADNKFAL	0.8398	0.045	0.5205	0.0375	24466
B*07:02	NSP3	WT	1866	1875	TPRDLGACI	0.8397	0.1098	0.6838	0.1143	65739	1	qualitative binding
B*15:18	NSP13	WT	289	299	SHFAIGLALY	0.8397	0.0279	0.6011	0.0151
B*15:17	NSP3	WT	1428	1437	STAALGVLM	0.8389	0.3442	0.7339	0.2673	1325030		activation
B*53:01	NSP3	WT	1483	1492	YPSLETIQI	0.8389	0.0434	0.6543	0.0465
B*42:01	NSP15	WT	49	58	LPVNVAFEL	0.8388	0.1612	0.7298	0.0919	38761		Patr-B*13:01, qualitative binding, activation
B*15:17	NSP12	WT	912	921	TSRYWEPEF	0.8386	0.3447	0.7405	0.2478
B*15:17	NSP12	WT	324	335	TSFGPLVRKIF	0.8386	0.3449	0.6063	0.8661
B*39:06	NSP1	WT	12	21	THVQLSLPV	0.8383	0.0375	0.5913	0.0295
B*57:03	NSP12	WT	433	443	SSVELKHFFF	0.8381	0.165	0.6158	0.1401
B*15:03	N	WT	305	316	AQFAPSASAFF	0.838	0.0589	0.8396	0.0546
B*07:02	NSP3	WT	1158	1168	TPSFKKGAKL	0.8379	0.1113	0.6583	0.1461
B*57:01	NSP4	WT	367	377	VMFTPLVPFW	0.8379	0.2719	0.6244	0.1803
B*15:01	NSP14	WT	418	427	SLYVNKHAF	0.8379	0.0838	0.61	0.3838	1333653		qualitative binding
B*15:03	Spike	WT	443	452	SKVGGNYNY	0.8378	0.0591	0.7011	0.4149
B*07:02	Spike	WT	462	473	KPFERDISTEI	0.8378	0.1113	0.5872	0.2704	1319894		qualitative binding, activation
B*15:17	Spike	WT	28	39	YTNSFTRGVYY	0.8371	0.348	0.6984	0.3825	1334416		qualitative binding
B*35:01	NSP3	P662L	660	669	SSLDAVTAY	0.8371	0.1019	0.6429	0.16
B*15:03	NSP3	WT	127	138	TQYEYGTEDDY	0.8369	0.06	0.749	0.2414
B*57:03	NSP14	A220V	218	228	STVSDTYACW	0.8369	0.1661	0.6452	0.1013
B*57:03	Spike	WT	878	887	LAGTITSGW	0.8369	0.1661	0.6172	0.138
B*15:17	NSP12	WT	364	375	SRLSFKELLVY	0.8368	0.3486	0.6603	0.5519
B*57:03	NS8	V62L	53	63	KSAPLIELCL	0.8366	0.1665	0.6002	0.1692
B*15:01	NSP12	WT	785	794	VLYYQNNVF	0.8361	0.085	0.7262	0.0882
B*57:01	N	WT	320	331	IGMEVTPSGTW	0.8358	0.2747	0.5678	0.2728
B*39:10	NS7a	WT	47	57	HPLADNKFAL	0.8356	0.0558	0.6902	0.0446	24466
B*27:05	NSP3	WT	826	837	GRYMSALNHTK	0.8354	0.1255	0.6156	0.2071
B*50:01	NSP13	WT	590	599	LEIPRRNVA	0.8352	0.0433	0.5891	0.0521
B*42:01	NSP3	WT	1784	1795	FNVPMEKLKTL	0.835	0.1648	0.6134	0.3253
B*57:03	NSP12	WT	501	510	SAGFPFNKW	0.8348	0.1681	0.5304	0.3482
B*58:01	N	WT	123	133	YGANKDGIIW	0.8346	0.1458	0.673	0.2166	1327993		activation
B*57:01	NSP12	WT	499	510	DKSAGFPFNKW	0.8346	0.2764	0.5969	0.2167
B*53:01	Spike	WT	250	259	TPGDSSSGW	0.8344	0.0449	0.5472	0.1496
B*58:01	NSP4	WT	385	393	ISTKHFYW	0.8339	0.1463	0.7195	0.1428	1318959		activation
B*15:17	NSP3	WT	1734	1744	SSAKSASVYY	0.8335	0.3554	0.6831	0.4468
B*15:17	Spike	WT	1065	1076	VTYVPAQEKNF	0.8335	0.3554	0.6547	0.5771
B*35:01	NSP15	WT	22	33	VPVSIINNTVY	0.8335	0.104	0.5428	0.3322
B*53:01	N	WT	325	334	TPSGTWLTY	0.8334	0.0452	0.6068	0.0864	65763		qualitative binding, IFNg release, activation
B*40:01	Spike	WT	987	997	VEAEVQIDRL	0.8327	0.1392	0.5592	0.2846
B*15:17	M	WT	37	46	FAYANRNRF	0.8326	0.3573	0.7079	0.3504	1316317		activation, IFNg release, qualitative binding
B*35:01	NSP10	WT	60	69	EANMDQESF	0.8322	0.1047	0.5854	0.2426
B*57:01	NSP3	WT	1405	1415	FSKLINIIIW	0.8321	0.2798	0.5954	0.219
B*15:17	NS7a	WT	10	19	ITLATCELY	0.8316	0.3593	0.7915	0.1281	2134125
B*07:02	NSP5	WT	131	142	RPNFTIKGSFL	0.8316	0.1162	0.7035	0.0938
B*15:17	Spike	WT	212	221	LVRDLPQGF	0.8313	0.3599	0.5161	1.5354
B*15:17	NSP13	WT	158	168	LSDRELHLSW	0.8312	0.3603	0.7201	0.3094
B*58:01	NSP3	WT	1166	1175	KLLHKPIVW	0.831	0.1487	0.5459	0.5933
B*15:03	NSP3	WT	710	719	LKRGDKSVY	0.8309	0.0674	0.7093	0.3813
B*57:01	NSP12	WT	590	599	GTSKFYGGW	0.8303	0.2822	0.5925	0.2236
B*44:03	NSP3	WT	80	89	DEWSMATYY	0.8302	0.1089	0.628	0.0593
B*15:17	NSP13	WT	35	44	ISTSHKLVL	0.8301	0.3625	0.7137	0.3309
B*15:17	Spike	WT	158	169	RVYSSANNCTF	0.8299	0.3629	0.6955	0.3921
B*39:01	NSP6	H11N	11	20	NHWLLLTIL	0.8298	0.0516	0.6602	0.0247
B*37:01	Spike	WT	1181	1190	KEIDRLNEV	0.8296	0.0096	0.5037	0.0302	1074949		activation, T cell binding
B*42:01	NSP3	WT	1351	1360	MPYFFTLLL	0.8295	0.1699	0.8234	0.0145	1330532		qualitative binding
B*57:03	NSP13	WT	430	439	KTIGPDMFL	0.8295	0.1733	0.6175	0.1376
B*40:01	NSP1	WT	112	123	GEIPVAYRKVL	0.8293	0.1411	0.6319	0.1597
B*35:01	NSP12	WT	859	868	FVSLAIDAY	0.8291	0.1066	0.7844	0.0347	18289
B*44:02	Spike	WT	989	998	AEVQIDRLI	0.8291	0.0745	0.651	0.0455	1220	1	qualitative binding, activation
B*14:02	NSP6	WT	232	240	NRYFRLTL	0.8291	0.0087	0.5945	0.0088	1332980		qualitative binding
B*35:01	NSP3	WT	873	882	NPPALQDAY	0.8289	0.1067	0.5686	0.275
B*15:17	NSP16	WT	57	66	LTLAVPYNM	0.8288	0.3652	0.7762	0.158
B*42:01	Spike	WT	680	689	SPRRARSVA	0.8287	0.1706	0.798	0.0234	1311590		qualitative binding, IFNg release
B*44:03	Spike	WT	339	348	GEVFNATRF	0.8282	0.1103	0.5457	0.1443	1317333		activation
B*35:01	Spike	WT	229	239	LPIGINITRF	0.8281	0.1072	0.6956	0.0905	1321058		activation
B*57:03	NSP4	WT	410	421	STFEEAALCTF	0.8281	0.1746	0.5783	0.2135
B*58:01	NSP2	WT	347	357	KSILSPLYAF	0.828	0.1512	0.79	0.0567
B*15:17	Spike	WT	204	213	YSKHTPINL	0.828	0.3669	0.561	1.1853
B*51:01	NS3	WT	158	168	IPYNSVTSSI	0.828	0.0525	0.5452	0.0113	1087360		T cell binding
B*15:01	NSP3	WT	1776	1785	YVNTFSSTF	0.8279	0.0902	0.7754	0.0294	1328875		activation
B*57:03	NSP3	WT	452	461	LVSDIDITF	0.8278	0.1749	0.5004	0.45	1321482		activation
B*41:01	NSP3	WT	1798	1807	AEAELAKNV	0.8276	0.0362	0.6262	0.1146	1314190		activation
B*08:01	NSP16	WT	156	164	FIQQKLAL	0.8275	0.0372	0.6837	0.0478
B*40:01	NS8	WT	109	119	LEYHDVRVVL	0.8275	0.1421	0.6786	0.1025	1310570
B*40:01	NS7a	WT	21	31	QECVRGTTVL	0.8275	0.1421	0.6132	0.1855	1075017
B*15:17	Spike	WT	712	721	IAIPTNFTI	0.8271	0.3687	0.7245	0.2954	1318299		activation
B*42:01	Spike	WT	216	224	LPQGFSAL	0.8271	0.1721	0.7072	0.1229	1074981		qualitative binding, activation, T cell binding
B*44:03	NSP2	R52H	52	62	HEHEHEIAWY	0.8269	0.1111	0.5118	0.1917
B*15:17	NSP3	WT	63	73	KTLQPVSELL	0.8267	0.3695	0.6888	0.4205
B*15:01	NSP12	WT	281	290	KLFDRYFKY	0.8267	0.0914	0.5381	0.7647	1312859		IFNg release, qualitative binding, TNFa release
B*27:05	M	WT	197	206	SRYRIGNYK	0.8266	0.1308	0.6593	0.1025
B*44:03	NSP2	WT	52	62	REHEHEIAWY	0.8266	0.1113	0.5689	0.115
B*15:17	NSP4	WT	385	394	ISTKHFYWF	0.8265	0.3699	0.7818	0.1464
B*42:01	NSP12	WT	263	272	KPYIKWDLL	0.8265	0.1727	0.6767	0.1717	1330508		qualitative binding
B*15:01	NSP3	WT	1735	1744	SAKSASVYY	0.8265	0.0915	0.5989	0.435	1324270		activation
B*15:03	N	WT	259	269	RQKRTATKAY	0.8262	0.0725	0.8075	0.0954
B*44:03	Spike	WT	297	307	SETKCTLKSF	0.826	0.1117	0.6583	0.0413	1324353		activation
B*42:01	NSP3	WT	199	208	TPVVQTIEV	0.826	0.1732	0.59	0.392	1334054		qualitative binding
B*42:01	Spike	WT	714	723	IPTNFTISV	0.8259	0.1733	0.6811	0.1644	1318845		qualitative binding, activation
B*15:03	NSP4	WT	439	448	TQYNRYLAL	0.8257	0.0731	0.8707	0.0235
B*35:01	NS3	WT	137	146	NPLLYDANY	0.8256	0.1086	0.6673	0.1263	1322562		activation
B*08:01	NSP13	WT	272	281	VGMQKYSTL	0.8256	0.0376	0.6254	0.0896
B*57:03	NSP14	WT	218	228	STASDTYACW	0.8256	0.1775	0.6183	0.1365
B*40:01	NS9c	WT	41	50	QEIQLQAAV	0.825	0.1436	0.6539	0.1335
B*45:01	NSP14	WT	77	86	EEAIRHVRA	0.8249	0.0529	0.5513	0.1636	11498	1
B*15:17	NSP6	WT	5	15	RTIKGTHHWL	0.8248	0.3735	0.6648	0.5314
B*39:10	NSP2	WT	551	560	MPLKAPKEI	0.8244	0.0607	0.6122	0.1279
B*37:01	NSP4	WT	309	318	GEYSHVVAF	0.8243	0.0099	0.5026	0.0313	1312539
B*07:02	NSP14	WT	428	437	TPAFDKSAF	0.8241	0.1221	0.6444	0.1652	1330622		qualitative binding
B*39:10	NSP4	WT	186	195	RPDTRYVLM	0.824	0.061	0.6267	0.103	55132		qualitative binding, activation
B*15:17	NSP6	WT	28	37	STQWSLFFF	0.8236	0.3758	0.7212	0.3057	2134286		qualitative binding
B*58:01	NSP14	WT	377	386	FTDGVCLFW	0.8236	0.1548	0.6777	0.2081	17921	1	qualitative binding
B*15:17	Spike	WT	160	169	YSSANNCTF	0.8235	0.376	0.8179	0.0774	2134368		qualitative binding
B*15:17	NSP5	WT	23	32	GTTTLNGLW	0.8234	0.3764	0.7113	0.3392
B*57:01	NSP5	WT	200	208	ITVNVLAW	0.8234	0.2917	0.559	0.2973
B*39:10	NSP3	WT	199	208	TPVVQTIEV	0.8233	0.0613	0.6126	0.1275	1334054		qualitative binding
B*08:01	NSP14	WT	161	170	VVRIKIVQM	0.8233	0.0381	0.5004	0.3143
B*15:01	NSP8	WT	61	72	KMADQAMTQMY	0.8231	0.0948	0.6155	0.3609	1332499		qualitative binding
B*42:01	NSP16	WT	214	225	KPREQIDGYVM	0.8227	0.1767	0.626	0.2888
B*57:03	NSP14	WT	177	187	LSDRVVFVLW	0.8226	0.181	0.6549	0.0902
B*39:10	NSP13	WT	233	241	MPLSAPTL	0.8226	0.0616	0.6368	0.0913
B*53:01	NSP14	WT	219	228	TASDTYACW	0.8226	0.0489	0.6333	0.0642
B*57:03	NS3	WT	63	72	ITLKKRWQL	0.8223	0.1814	0.5424	0.3082	1319013		activation
B*15:17	NSP8	WT	172	181	ISMDNSPNL	0.8221	0.379	0.7284	0.2837
B*15:03	Spike	WT	919	928	NQKLIANQF	0.8219	0.0769	0.5938	1.081	1075005		qualitative binding, T cell binding, activation
B*57:01	NSP14	WT	376	386	KFTDGVCLFW	0.8219	0.2936	0.589	0.2292
B*57:01	NSP14	WT	219	228	TASDTYACW	0.8218	0.2938	0.5162	0.3972
B*15:03	N	WT	260	269	QKRTATKAY	0.8216	0.0772	0.6588	0.6335
B*15:17	NSP12	WT	27	36	STDVVYRAF	0.8216	0.38	0.5739	1.0836
B*35:01	NSP3	WT	1735	1744	SAKSASVYY	0.8212	0.1112	0.59	0.2355	1324270		activation
B*57:03	NS9b	WT	59	70	KTLNSLEDKAF	0.8209	0.183	0.5686	0.2328
B*15:01	NSP7	WT	40	50	LLAKDTTEAF	0.8208	0.097	0.7546	0.0507
B*44:03	NSP12	WT	664	675	SEMVMCGGSLY	0.8206	0.1151	0.7295	0.0106
B*39:01	NS3	Q57H	56	66	FHSASKIITL	0.8206	0.0562	0.659	0.025
B*57:03	M	WT	67	76	LAAVYRINW	0.82	0.1842	0.6327	0.1169	1320283		activation
B*57:03	Spike	WT	49	59	HSTQDLFLPF	0.8199	0.1842	0.6248	0.1271
B*08:01	NSP3	WT	1885	1894	VAKSHNIAL	0.8197	0.039	0.5768	0.1415	1330641		qualitative binding
B*35:01	NSP3	WT	1776	1785	YVNTFSSTF	0.8196	0.1121	0.7522	0.0547	1328875		activation
B*40:01	M	WT	166	177	KEITVATSRTL	0.8196	0.1466	0.5776	0.2514
B*27:05	M	WT	197	207	SRYRIGNYKL	0.8191	0.1354	0.6975	0.0562
B*15:17	NSP3	WT	1608	1617	IVNGVRRSF	0.8189	0.3857	0.5198	1.5039
B*45:01	N	S180I	173	183	AEGSRGGIQA	0.8184	0.0557	0.5929	0.1137
B*15:01	Spike	WT	962	971	LVKQLSSNF	0.8183	0.0994	0.6822	0.1683	1914665		activation
B*07:02	NS9b	WT	56	65	MARKTLNSL	0.8182	0.1265	0.7455	0.0524
B*44:02	NSP3	WT	94	104	GEFKLASHMY	0.818	0.0799	0.6058	0.0811
B*40:16	NSP2	WT	564	573	GETLPTEVL	0.8179	0.0424	0.5642	0.1671	1311564		IFNg release, TNFa release
B*15:17	NSP3	WT	988	997	MMSAPPAQY	0.8176	0.3883	0.6095	0.8451
B*15:17	E	WT	29	38	VTLAILTAL	0.8173	0.389	0.7278	0.2854	2134342		qualitative binding
B*39:10	Spike	WT	1052	1061	FPQSAPHGV	0.8172	0.0642	0.6571	0.0699	1316853		activation, IFNg release
B*15:01	M	WT	184	194	SQRVAGDSGF	0.8171	0.1005	0.7658	0.0388	1333772		qualitative binding
B*15:01	NSP3	WT	202	211	VQTIEVNSF	0.8171	0.1004	0.5695	0.5772
B*15:17	NSP2	WT	347	355	KSILSPLY	0.817	0.3897	0.6652	0.5297
B*40:01	NSP16	G265S	263	273	KESQINDMIL	0.8165	0.1484	0.6848	0.0962
B*57:03	NSP5	WT	23	32	GTTTLNGLW	0.8165	0.1883	0.63	0.1203
B*53:01	NSP15	WT	269	280	IPMDSTVKNYF	0.8165	0.0507	0.605	0.0881
B*27:05	Spike	WT	814	824	KRSFIEDLLF	0.8162	0.1372	0.6632	0.0954
B*44:02	N	WT	321	331	GMEVTPSGTW	0.8162	0.0806	0.6286	0.0587
B*27:05	NSP8	WT	79	88	KRAKVTSAM	0.8158	0.1374	0.5666	0.3609
B*44:03	NSP2	WT	291	301	EEIAIILASF	0.8157	0.1182	0.7156	0.0151	1311557		IFNg release
B*58:01	NSP9	WT	44	54	LLSDLQDLKW	0.8154	0.1614	0.666	0.2292
B*58:01	Spike	WT	1054	1063	QSAPHGVVF	0.8152	0.1616	0.5199	0.7214	1333222		activation, qualitative binding
B*53:01	NS8	WT	37	46	CPIHFYSKW	0.8151	0.051	0.7611	0.0132
B*50:02	NSP15	WT	209	218	MEIDFLELA	0.8151	0.0283	0.6929	0.0094
B*57:01	NSP1	WT	134	144	HSYGADLKSF	0.8151	0.3034	0.532	0.3604
B*27:05	NSP12	WT	364	375	SRLSFKELLVY	0.815	0.1379	0.5099	0.6191
B*15:03	NSP14	WT	423	432	KHAFHTPAF	0.8149	0.0822	0.7924	0.1241
B*15:01	NSP14	WT	56	65	SMMGFKMNY	0.8148	0.1024	0.7128	0.1122	59712
B*15:17	NSP6	WT	130	141	TVYDDGARRVW	0.8145	0.3948	0.5215	1.4892
B*42:01	NSP3	WT	1557	1566	APISAMVRM	0.8143	0.1876	0.5668	0.4841	2134005		qualitative binding
B*07:02	NSP4	WT	269	279	TPLIQPIGAL	0.814	0.1294	0.6678	0.1333
B*35:01	NSP13	WT	209	218	VVYRGTTTY	0.8135	0.1157	0.6352	0.173	71917	1	T cell binding
B*41:01	NSP3	WT	317	326	YENFNQHEV	0.8134	0.0408	0.6868	0.0502	1327922		activation
B*15:17	NS6	WT	9	18	VTIAEILLI	0.8133	0.3974	0.7664	0.1792	1075110
B*45:01	NSP8	WT	4	14	SEFSSLPSYA	0.8133	0.0578	0.7101	0.0238	57433	1	Patr-B*24:01
B*35:03	Spike	WT	84	93	LPFNDGVYF	0.8132	0.0552	0.5306	0.0355	1321049		IFNg release, activation, qualitative binding
B*08:01	NSP4	WT	439	448	TQYNRYLAL	0.8129	0.0413	0.6768	0.052
B*35:01	NSP1	WT	61	71	LPQLEQPYVF	0.8129	0.116	0.6382	0.1679
B*15:17	NSP1	WT	165	174	HSSGVTREL	0.8127	0.3985	0.551	1.2587	1596652		HLA class I
B*27:05	NSP12	WT	512	522	ARLYYDSMSY	0.8125	0.1395	0.6052	0.2321	1331013
B*08:01	NSP3	WT	869	878	ELKFNPPAL	0.8125	0.0416	0.5218	0.2552
B*57:03	NS9c	L55V	47	58	AAVGELLLVEW	0.8121	0.1935	0.5032	0.4401
B*57:01	Spike	WT	880	889	GTITSGWTF	0.812	0.3086	0.5121	0.4105	1074916		T cell binding, activation, qualitative binding
B*15:17	NSP9	WT	66	76	YTELEPPCRF	0.8119	0.4002	0.6158	0.804	1334412		qualitative binding
B*15:17	Spike	WT	304	314	KSFTVEKGIY	0.8118	0.4004	0.7183	0.3156
B*57:01	NSP3	P74S	72	83	LTSLGIDLDEW	0.8115	0.3093	0.5596	0.2957
B*44:02	NSP3	WT	386	397	AEIPKEEVKPF	0.8115	0.0825	0.5296	0.1661
B*39:10	NSP12	WT	829	838	LPYPDPSRI	0.8115	0.067	0.5286	0.2794	38782		IFNg release, activation, degranulation, IL-13 release, IL-8 release, qualitative binding, IL-10 release, IL-2 release
B*53:01	Spike	WT	229	239	LPIGINITRF	0.8112	0.052	0.6919	0.0301	1321058		activation
B*35:01	NSP15	WT	269	280	IPMDSTVKNYF	0.8112	0.1171	0.5918	0.2326
B*53:01	NSP12	WT	829	838	LPYPDPSRI	0.8108	0.0521	0.5567	0.1355	38782		IFNg release, activation, degranulation, IL-13 release, IL-8 release, qualitative binding, IL-10 release, IL-2 release
B*53:01	NSP3	WT	1315	1324	VPWDTIANY	0.8106	0.0521	0.537	0.1657
B*44:02	NS3	WT	101	110	LEAPFLYLY	0.8103	0.0829	0.6269	0.0598	1320359		activation
B*15:17	NSP14	WT	506	515	FSLWVYKQF	0.81	0.4042	0.6952	0.3933
B*07:02	NS7a	WT	78	87	RARSVSPKL	0.81	0.1321	0.6524	0.1541	1330565
B*15:03	N	WT	355	364	KHIDAYKTF	0.8099	0.085	0.6807	0.5045
B*15:17	NSP12	WT	30	39	VVYRAFDIY	0.8097	0.4049	0.7017	0.3713	71916		qualitative binding
B*57:01	Spike	WT	814	824	KRSFIEDLLF	0.8097	0.3123	0.6543	0.1385
B*15:17	NSP3	WT	1739	1748	ASVYYSQLM	0.8096	0.4051	0.7968	0.1173
B*57:03	Spike	WT	344	354	ATRFASVYAW	0.8093	0.1968	0.6811	0.0644
B*57:03	NS3	WT	39	48	ASLPFGWLI	0.8092	0.197	0.6528	0.0926
B*40:16	NSP13	WT	155	164	REVLSDREL	0.8091	0.0473	0.6208	0.0768	53663
B*40:16	NSP3	WT	176	185	SEDNQTTTI	0.8091	0.0473	0.526	0.2729
B*58:02	NSP6	H11N	5	14	RTIKGTNHW	0.8091	0.0039	0.5023	0.0091
B*44:03	Spike	WT	747	757	TECSNLLLQY	0.8089	0.1225	0.6212	0.0635	1325401		activation
B*40:01	Spike	WT	1181	1190	KEIDRLNEV	0.8086	0.1533	0.5344	0.3397	1074949		activation, T cell binding
B*42:01	NSP12	WT	829	838	LPYPDPSRI	0.8085	0.1952	0.508	0.7517	38782		IFNg release, activation, degranulation, IL-13 release, IL-8 release, qualitative binding, IL-10 release, IL-2 release
B*40:16	Spike	WT	1016	1025	AEIRASANL	0.8084	0.0476	0.6713	0.0296	1312108		activation
B*39:10	NSP8	WT	120	129	IPLTTAAKL	0.8084	0.0685	0.5787	0.1697	27944		qualitative binding
B*27:05	NSP2	S369F	361	370	ARVVRSIFF	0.8084	0.142	0.5296	0.5175
B*15:17	NSP4	WT	478	488	FSNSGSDVLY	0.8083	0.4079	0.7032	0.3663
B*42:01	Spike	WT	1261	1271	SEPVLKGVKL	0.8083	0.1954	0.5372	0.6025	57592		IFNg release, T cell binding, activation
B*15:03	NSP12	WT	80	88	YQHEETIY	0.808	0.0861	0.6768	0.5278
B*15:17	NSP14	WT	502	510	ISAGFSLW	0.8076	0.4096	0.7343	0.2661
B*57:01	NSP14	WT	76	87	REEAIRHVRAW	0.8076	0.3157	0.5869	0.2325
B*15:17	NSP3	WT	863	873	LTLQQIELKF	0.8075	0.4098	0.7051	0.36
B*81:01	N	WT	66	75	FPRGQGVPI	0.8073	0.0327	0.6942	0.009	17385		qualitative binding, IFNg release, qualitative binding, activation, TNF release
B*57:01	NSP12	WT	365	375	RLSFKELLVY	0.807	0.3167	0.5666	0.276	54756
B*15:01	NSP2	WT	489	499	KEIKESVQTF	0.807	0.1089	0.5505	0.6862
B*42:01	NSP12	P323L	321	330	FPLTSFGPL	0.8067	0.1974	0.8495	0.0104	2134071		qualitative binding
B*27:05	NS9b	R32L	24	33	TRMENAVGL	0.8064	0.1432	0.519	0.573
B*39:01	NS9b	WT	46	55	LRLGSPLSL	0.8063	0.0631	0.5942	0.07
B*35:01	NSP3	WT	1436	1445	MSNLGMPSY	0.8062	0.1199	0.7392	0.0641	1322072		activation
B*40:16	NSP8	WT	47	56	SEFDRDAAM	0.8061	0.0489	0.5922	0.1116	57419
B*15:03	NS6	WT	41	50	SKSLTENKY	0.806	0.0872	0.5766	1.2304
B*44:03	NS3	WT	99	110	AGLEAPFLYLY	0.8059	0.1244	0.6386	0.0533
B*57:03	NSP12	WT	849	860	KTDGTLMIERF	0.8056	0.2014	0.5105	0.4152
B*15:03	N	WT	374	383	KKADETQAL	0.8054	0.0876	0.6422	0.7328
B*44:02	NS3	WT	180	190	SEHDYQIGGY	0.8054	0.0848	0.5645	0.1256
B*51:01	NS3	S165F	158	168	IPYNSVTFSI	0.8053	0.0612	0.5608	0.0097
B*15:03	NSP16	WT	86	95	RQWLPTGTL	0.8052	0.0877	0.8234	0.0738	1542316
B*58:01	N	L339F	331	340	LTYTGAIKF	0.8049	0.1698	0.6107	0.3684
B*39:01	NSP12	WT	429	438	FKEGSSVEL	0.8046	0.0639	0.676	0.0202
B*35:01	M	WT	39	48	YANRNRFLY	0.8045	0.121	0.7837	0.0349	1327887		activation, qualitative binding, IFNg release
B*40:01	NSP3	WT	1507	1516	AEWFLAYIL	0.8039	0.1563	0.8074	0.0097	1311551	1	IFNg release, activation, TNFa release
B*15:17	NSP4	WT	340	349	GVYSVIYLY	0.8039	0.4174	0.5032	1.6483
B*44:02	Spike	WT	297	307	SETKCTLKSF	0.8035	0.0856	0.6822	0.0251	1324353		activation
B*15:17	NSP13	WT	409	418	RTLLTKGTL	0.8033	0.4187	0.7236	0.2979
B*57:03	NSP14	WT	512	521	KQFDTYNLW	0.8033	0.2048	0.5496	0.2845	32976		T cell binding, IFNg release, qualitative binding
B*50:01	NSP15	WT	209	218	MEIDFLELA	0.8029	0.0553	0.6713	0.0164
B*35:01	NSP8	WT	62	71	MADQAMTQM	0.8028	0.122	0.6882	0.0985
B*57:03	NSP8	WT	83	93	VTSAMQTMLF	0.8027	0.2056	0.6666	0.0742
B*39:06	NSP4	WT	119	129	LHFLPRVFSA	0.8024	0.0508	0.6244	0.018
B*14:02	Spike	WT	40	49	DKVFRSSVL	0.8024	0.0101	0.5504	0.0098
B*57:01	NSP13	WT	157	168	VLSDRELHLSW	0.8023	0.3244	0.5003	0.4534
B*15:03	Spike	WT	853	862	QKFNGLTVL	0.8016	0.0897	0.7717	0.1714
B*42:01	NSP12	WT	110	120	MVPHISRQRL	0.8015	0.2037	0.7195	0.0999
B*15:17	NSP12	WT	777	788	ASIKNFKSVLY	0.8015	0.4228	0.5833	1.0234
B*15:03	NSP14	WT	418	427	SLYVNKHAF	0.8012	0.0899	0.7584	0.2118	1333653		qualitative binding
B*18:01	Spike	WT	464	474	FERDISTEIY	0.8012	0.0718	0.5724	0.0853	1316353		activation, qualitative binding
B*15:01	Spike	WT	22	33	TQLPPAYTNSF	0.8011	0.1138	0.5175	0.8959
B*35:01	NSP12	WT	872	882	HPNQEYADVF	0.801	0.123	0.671	0.1214
B*27:05	NSP6	WT	251	260	FRYMNSQGL	0.801	0.1465	0.6437	0.1345	17657	1	T cell binding, IFNg release
B*40:01	NSP10	WT	5	14	TEVPANSTV	0.801	0.1581	0.5539	0.2942
B*45:01	NS9c	WT	41	50	QEIQLQAAV	0.8003	0.0638	0.6365	0.0707
B*39:10	NSP14	WT	296	304	YPIIGDEL	0.8001	0.073	0.6311	0.0971
B*57:03	NSP13	WT	192	201	KVQIGEYTF	0.8001	0.2094	0.522	0.3764
B*18:01	NSP1	WT	147	155	DELGTDPY	0.8	0.0723	0.5906	0.0681
B*15:17	NSP8	WT	83	92	VTSAMQTML	0.7999	0.4262	0.7119	0.3372
B*15:17	NSP8	WT	2	13	IASEFSSLPSY	0.7999	0.4261	0.678	0.4706
B*15:17	NSP13	WT	467	477	KSAQCFKMFY	0.7993	0.4274	0.7491	0.2213	33275
B*15:03	NSP12	WT	660	669	AQVLSEMVM	0.799	0.0918	0.8433	0.05	1539568
B*15:01	Spike	WT	687	696	VASQSIIAY	0.7989	0.1156	0.5665	0.592	1326261		activation, qualitative binding
B*42:01	NSP14	WT	19	30	HPTQAPTHLSV	0.7985	0.2071	0.5879	0.398
B*41:01	Spike	WT	1071	1080	QEKNFTTAP	0.7983	0.0463	0.6098	0.1385
B*35:01	Spike	WT	56	65	LPFFSNVTW	0.7981	0.1247	0.6694	0.1236
B*15:17	NSP3	Q764H	762	771	HTHVVDMSM	0.7972	0.432	0.719	0.313
B*51:01	NSP2	WT	95	105	FPLNSIIKTI	0.7971	0.0649	0.5396	0.0141
B*81:01	NSP1	WT	79	89	APHGHVMVEL	0.7971	0.0341	0.5355	0.0566	1310280		qualitative binding
B*15:17	NSP3	WT	829	839	MSALNHTKKW	0.7968	0.4329	0.7243	0.2959	1322019		activation
B*58:01	NSP3	WT	1806	1816	VSLDNVLSTF	0.7966	0.1767	0.6945	0.177
B*15:17	NSP13	WT	139	150	KATEETFKLSY	0.7965	0.4335	0.5182	1.5172
B*57:03	NSP8	WT	82	93	KVTSAMQTMLF	0.7963	0.2148	0.5899	0.1903
B*15:01	NSP13	WT	62	72	QLYLGGMSYY	0.7962	0.1179	0.6975	0.1405	51585		qualitative binding
B*40:01	NSP14	WT	98	108	REAVGTNLPL	0.7961	0.1612	0.7482	0.036
B*27:05	M	WT	42	52	RNRFLYIIKL	0.796	0.1496	0.6752	0.0774	1333365		qualitative binding
B*35:01	NSP4	WT	197	206	SIIQFPNTY	0.796	0.1262	0.5636	0.2854	1324477		activation
B*49:01	Spike	WT	168	177	FEYVSQPFL	0.7956	0.0643	0.5157	0.062	1312410		IFNg release
B*35:01	Spike	WT	699	708	LGAENSVAY	0.7955	0.1266	0.7295	0.0704	1320443		activation
B*57:01	M	WT	82	93	IAMACLVGLMW	0.7953	0.3358	0.6142	0.1921
B*15:03	NSP6	WT	26	35	VQSTQWSLF	0.7947	0.0955	0.8338	0.0619	1313916		qualitative binding
B*35:01	N	WT	266	275	KAYNVTQAF	0.7945	0.1273	0.6483	0.1506	1074947		IFNg release, activation, T cell binding
B*15:01	N	WT	159	168	LQLPQGTTL	0.7945	0.1193	0.5324	0.8009	38881		IFNg release, TNFa release
B*57:03	NSP3	WT	742	751	LSLREVRTI	0.7942	0.2178	0.5894	0.1913
B*15:17	NSP5	WT	198	208	TTITVNVLAW	0.7941	0.4386	0.7199	0.3103
B*42:01	NS3	WT	35	44	IPIQASLPF	0.7939	0.2123	0.7202	0.0994	1074931		qualitative binding, activation, T cell binding
B*35:01	NSP10	WT	7	17	VPANSTVLSF	0.7938	0.1279	0.6065	0.2096	70250
B*50:01	NSP6	WT	38	47	YENAFLPFA	0.7937	0.0588	0.7293	0.0086
B*15:17	NSP3	H1307Y	1297	1308	RVLGLKTLATY	0.7937	0.4395	0.609	0.8483
B*35:01	NSP14	WT	392	402	YPANSIVCRF	0.7931	0.1284	0.7007	0.0871
B*58:01	NSP3	WT	1537	1546	AVHFISNSW	0.793	0.1799	0.5542	0.5591	1315045		activation
B*53:01	NSP14	WT	392	402	YPANSIVCRF	0.7929	0.0564	0.7062	0.027
B*50:02	NSP13	WT	497	506	REFLTRNPA	0.7927	0.0367	0.7067	0.009	53496
B*15:17	NSP1	WT	141	150	KSFDLGDEL	0.7926	0.442	0.6347	0.682
B*58:01	NS3	WT	61	70	KIITLKKRW	0.7926	0.1802	0.5078	0.7827
B*39:01	M	WT	43	52	NRFLYIIKL	0.7925	0.0697	0.5742	0.0872	1310684		IFNg release, qualitative binding, TNF release
B*57:03	NSP6	WT	88	98	ASWVMRIMTW	0.7923	0.2206	0.6701	0.0707
B*15:17	NSP14	WT	102	112	GTNLPLQLGF	0.7922	0.4428	0.6369	0.6697
B*15:01	NSP7	WT	41	50	LAKDTTEAF	0.7921	0.1213	0.6102	0.383
B*15:01	NSP16	WT	237	246	IQLSSYSLF	0.792	0.1214	0.7518	0.0541	1597094		activation
B*15:17	NSP12	WT	700	709	VTANVNALL	0.792	0.4433	0.7484	0.2235	1543263
B*57:01	NSP6	WT	22	32	LLVLVQSTQW	0.792	0.3412	0.5308	0.3634
B*15:17	Spike	WT	878	887	LAGTITSGW	0.7918	0.4438	0.6832	0.4466
B*42:01	NSP3	WT	1885	1894	VAKSHNIAL	0.7918	0.2148	0.6323	0.2696	1330641		qualitative binding
B*40:16	NSP14	WT	98	106	REAVGTNL	0.7918	0.0552	0.6217	0.0757
B*14:02	Spike	WT	236	245	TRFQTLLAL	0.7918	0.0111	0.5572	0.0096	1860144		IFNg release
B*40:01	NSP2	WT	69	80	YELQTPFEIKL	0.7917	0.164	0.5715	0.2623
B*15:01	NSP13	WT	390	399	RLRAKHYVY	0.7916	0.1217	0.6397	0.2684
B*27:05	NSP4	WT	400	410	RRVVFNGVSF	0.7915	0.1531	0.6904	0.0625
B*57:03	NSP8	WT	84	93	TSAMQTMLF	0.7914	0.2219	0.5697	0.2307	2134308		qualitative binding
B*15:03	Spike	WT	1087	1096	AHFPREGVF	0.791	0.0987	0.7048	0.3991	1876454		activation
B*15:17	Spike	WT	1093	1103	GVFVSNGTHW	0.791	0.4454	0.6007	0.9029	1317875		activation
B*15:17	Spike	WT	814	824	KRSFIEDLLF	0.7908	0.4459	0.7719	0.1674
B*15:17	NS7a	WT	37	47	SGTYEGNSPF	0.7908	0.4458	0.7602	0.1916
B*15:03	NSP4	WT	197	206	SIIQFPNTY	0.7907	0.0989	0.6983	0.4271	1324477		activation
B*49:01	NSP13	WT	161	170	RELHLSWEV	0.7907	0.0673	0.5829	0.0157	53562		Patr-B*24:01
B*15:17	NSP3	WT	208	217	NSFSGYLKL	0.7905	0.4465	0.6431	0.6358	1332984		qualitative binding
B*44:03	NSP3	WT	1766	1777	AEVAVKMFDAY	0.7904	0.1333	0.5976	0.0847
B*15:01	Spike	WT	413	422	GQTGKIADY	0.7903	0.1228	0.5093	0.9524
B*42:01	NSP12	L270F	263	272	KPYIKWDFL	0.7901	0.2166	0.6773	0.1707
B*39:01	NSP3	WT	1018	1028	YKHITSKETL	0.7901	0.0705	0.5511	0.1098
B*15:17	N	WT	124	133	GANKDGIIW	0.7901	0.4473	0.5181	1.5187
B*15:01	NSP16	WT	2	12	SQAWQPGVAM	0.7898	0.1232	0.7037	0.1291
B*78:01	N	WT	66	75	FPRGQGVPI	0.7897	0.0127	0.5991	0.0095	17385		qualitative binding, IFNg release, qualitative binding, activation, TNF release
B*42:01	Spike	A684V	680	688	SPRRVRSV	0.7893	0.2176	0.6753	0.1741
B*15:17	NSP2	WT	542	551	KSREETGLL	0.7891	0.4494	0.7141	0.3297
B*07:02	NSP3	WT	1131	1140	KPASRELKV	0.7886	0.1467	0.5579	0.3484	2134146		qualitative binding
B*39:01	NSP12	WT	891	901	LHDELTGHML	0.7886	0.071	0.5278	0.1417
B*57:03	NSP14	WT	102	112	GTNLPLQLGF	0.7885	0.226	0.5234	0.3718
B*42:01	NSP3	WT	1291	1302	KPNELSRVLGL	0.7884	0.2185	0.5625	0.5016
B*53:01	NSP1	WT	61	71	LPQLEQPYVF	0.7881	0.0576	0.6589	0.0435
B*18:01	NSP4	WT	413	421	EEAALCTF	0.7879	0.0772	0.5912	0.0677
B*53:01	NSP6	WT	72	81	LPSLATVAY	0.7878	0.0577	0.6182	0.0766	38710
B*50:01	Spike	WT	1181	1191	KEIDRLNEVA	0.7878	0.0608	0.568	0.0687
B*13:02	NSP15	WT	243	253	SQLGGLHLLI	0.7877	0.0422	0.5305	0.0108
B*44:03	NSP14	WT	76	87	REEAIRHVRAW	0.7875	0.135	0.5414	0.1506
B*37:01	NSP3	WT	1051	1060	KENSYTTTI	0.7871	0.0166	0.5282	0.0147
B*15:18	NSP14	WT	227	236	WHHSIGFDY	0.787	0.0387	0.6123	0.0133
B*40:16	Spike	WT	464	473	FERDISTEI	0.7868	0.0573	0.587	0.1199	1316352		activation
B*39:10	Spike	WT	38	49	YPDKVFRSSVL	0.7862	0.0813	0.6992	0.039
B*45:01	NS9c	V27F	23	32	AEAAFKPLL	0.7862	0.0703	0.567	0.1406
B*57:03	Spike	WT	712	721	IAIPTNFTI	0.7861	0.2295	0.6178	0.1371	1318299		activation
B*57:03	NSP3	WT	1537	1546	AVHFISNSW	0.786	0.2297	0.5034	0.4394	1315045		activation
B*15:03	NSP14	WT	288	297	KRVDWTIEY	0.7859	0.1022	0.6712	0.5604	1312899		HLA class I, qualitative binding, IFNg release
B*49:01	NSP3	P74S	69	78	SELLTSLGI	0.7859	0.0701	0.6102	0.0095
B*15:01	NSP15	WT	171	180	AVKTQFNYY	0.7859	0.1267	0.5178	0.894
B*57:01	NSP3	WT	1494	1504	SSFKWDLTAF	0.7857	0.3515	0.6083	0.1989
B*57:03	M	WT	84	93	MACLVGLMW	0.7852	0.2308	0.6028	0.1634	1321737		activation
B*57:01	NSP14	WT	359	369	KAYKIEELFY	0.7852	0.3522	0.5382	0.3461
B*50:01	NSP4	WT	140	150	IEYTDFATSA	0.785	0.0616	0.6496	0.0238
B*15:17	NSP12	WT	681	690	SSGDATTAY	0.7848	0.4588	0.5242	1.4655	61021
B*15:01	NSP12	WT	365	375	RLSFKELLVY	0.7847	0.1278	0.7093	0.1187	54756
B*08:01	N	WT	222	231	LLLDRLNQL	0.7845	0.0559	0.5462	0.1909	37473		IFNg release, qualitative binding, cytotoxicity, TNFa release, activation, pathogen burden after challenge, proliferation, TNF release
B*39:01	NSP13	P77L	75	84	HKLPISFPL	0.7844	0.0723	0.7802	0.008
B*45:01	NSP8	WT	4	15	SEFSSLPSYAA	0.7842	0.0709	0.6937	0.0335
B*50:02	NSP8	WT	4	14	SEFSSLPSYA	0.7842	0.0401	0.6632	0.0124	57433		Patr-B*24:01
B*15:03	Spike	WT	999	1008	GRLQSLQTY	0.7842	0.1032	0.5806	1.1938	22144		IFNg release
B*58:01	NSP4	WT	113	122	TTNGDFLHF	0.7839	0.1879	0.5349	0.6463
B*15:17	NSP12	WT	780	789	KNFKSVLYY	0.7838	0.461	0.5695	1.1149
B*57:01	NSP6	WT	5	16	RTIKGTHHWLL	0.7837	0.3548	0.5262	0.3741
B*08:01	NSP6	WT	59	67	FVKHKHAF	0.7836	0.0563	0.6393	0.0794
B*57:03	NSP6	WT	28	37	STQWSLFFF	0.7834	0.2334	0.6129	0.1442	2134286		qualitative binding
B*15:17	NSP8	WT	83	93	VTSAMQTMLF	0.7832	0.4623	0.819	0.0746
B*15:01	NSP8	WT	41	50	SLNVAKSEF	0.7831	0.1294	0.5821	0.5163
B*38:01	NS3	Q57H	56	66	FHSASKIITL	0.7831	0.0709	0.5798	0.0185
B*57:01	Spike	WT	150	161	KSWMESEFRVY	0.7829	0.3561	0.519	0.3906	1074961		T cell binding
B*53:01	N	WT	45	53	LPNNTASW	0.7827	0.0589	0.571	0.1185
B*08:01	NSP12	WT	855	863	MIERFVSL	0.7825	0.0568	0.6914	0.043
B*18:01	NSP2	R52H	52	62	HEHEHEIAWY	0.7825	0.0794	0.5099	0.1678
B*44:03	NS3	WT	100	110	GLEAPFLYLY	0.7821	0.138	0.6932	0.0229
B*58:01	Spike	WT	623	634	AIHADQLTPTW	0.782	0.1896	0.5011	0.8222
B*44:03	Spike	WT	1206	1215	YEQYIKWPW	0.7814	0.1384	0.7689	0.0086	1311601		IFNg release, TNFa release, activation
B*35:03	NSP3	WT	1102	1111	YPNASFDNF	0.7812	0.0708	0.5364	0.0343
B*39:01	NSP13	WT	310	318	SHAAVDAL	0.7811	0.0733	0.5162	0.1592
B*15:03	NSP12	WT	141	150	TLKEILVTY	0.7809	0.1053	0.5806	1.1941	1325610		activation
B*42:01	NS8	WT	92	101	EPKLGSLVV	0.7808	0.2272	0.5587	0.5165	1310370
B*57:01	NSP16	WT	222	232	YVMHANYIFW	0.7805	0.36	0.7076	0.0656
B*50:01	M	WT	134	143	LESELVIGA	0.7802	0.063	0.5726	0.0612
B*15:01	NSP12	WT	183	193	RQALLKTVQF	0.78	0.1323	0.7209	0.0972
B*15:17	NSP6	WT	167	176	LIISVTSNY	0.78	0.4691	0.6215	0.7661
B*15:03	NSP3	WT	773	781	GQQFGPTY	0.7799	0.1059	0.6298	0.8116
B*15:01	NSP4	WT	8	18	KQLIKVTLVF	0.7796	0.1326	0.8051	0.0131	1311571		IFNg release
B*15:01	NSP4	WT	367	376	VMFTPLVPF	0.7796	0.1326	0.793	0.0163
B*15:17	NSP3	WT	1540	1549	FISNSWLMW	0.779	0.4715	0.6863	0.432
B*15:01	N	WT	100	110	KMKDLSPRWY	0.7786	0.1336	0.6282	0.3075
B*27:05	NSP3	WT	1652	1662	ARDLSLQFKR	0.7786	0.1633	0.6096	0.2215
B*39:06	Spike	WT	1018	1027	IRASANLAA	0.778	0.0569	0.6518	0.0129
B*35:03	NS3	WT	35	44	IPIQASLPF	0.7779	0.0721	0.6333	0.0096	1074931		qualitative binding, activation, T cell binding
B*08:01	NSP14	WT	321	330	LLADKFPVL	0.7779	0.0589	0.5706	0.1499	1330519		qualitative binding, activation, IFNg release
B*57:03	Spike	WT	879	889	AGTITSGWTF	0.7778	0.2415	0.5648	0.2404
B*40:16	NSP2	WT	205	214	AEYHNESGL	0.7778	0.0613	0.5586	0.1796	1312111
B*58:01	NSP14	WT	217	228	FSTASDTYACW	0.7774	0.1937	0.7813	0.0653
B*15:03	Spike	WT	22	33	TQLPPAYTNSF	0.777	0.1077	0.7064	0.3928
B*15:17	NSP5	WT	200	208	ITVNVLAW	0.777	0.4756	0.6655	0.5283
B*57:01	NSP16	WT	182	191	KLMGHFAWW	0.777	0.3656	0.5997	0.2122	1319718		activation
B*15:18	NS3	WT	203	212	LHSYFTSDY	0.7763	0.0415	0.6548	0.0094
B*15:17	NSP6	WT	246	255	VSTQEFRYM	0.7759	0.4781	0.6786	0.468
B*45:01	NSP13	WT	539	548	SEYDYVIFT	0.7757	0.0734	0.6565	0.0561	57681	1
B*15:17	NSP12	WT	533	543	RNVIPTITQM	0.7757	0.4785	0.5478	1.2813
B*15:17	NSP8	WT	82	93	KVTSAMQTMLF	0.7755	0.4788	0.7639	0.1842
B*40:01	NSP3	WT	317	326	YENFNQHEV	0.7755	0.1742	0.6171	0.1798	1327922		activation
B*42:01	NSP16	WT	235	245	NPIQLSSYSL	0.7754	0.2333	0.6942	0.1431	45371		activation
B*50:01	NSP8	WT	4	15	SEFSSLPSYAA	0.7749	0.0646	0.6093	0.0433
B*15:17	NSP3	WT	1505	1514	LVAEWFLAY	0.7747	0.4807	0.6633	0.5383	1321432		activation, IFNg release
B*50:01	NSP13	WT	539	548	SEYDYVIFT	0.7747	0.0646	0.5541	0.08	57681
B*57:03	NSP14	WT	501	510	MISAGFSLW	0.7744	0.2464	0.6427	0.1044
B*15:17	NSP12	P323L	317	327	FSTVFPLTSF	0.7743	0.4816	0.7781	0.1538
B*50:02	NSP13	WT	539	548	SEYDYVIFT	0.7743	0.0431	0.5937	0.041	57681
B*15:17	Spike	WT	879	889	AGTITSGWTF	0.7742	0.4817	0.6588	0.5584
B*15:03	NSP2	WT	67	76	KSYELQTPF	0.7741	0.1095	0.8697	0.0238
B*42:01	NSP16	WT	250	260	FPLKLRGTAV	0.7741	0.2348	0.7817	0.037	17330		qualitative binding
B*39:01	NSP5	WT	245	254	DHVDILGPL	0.7738	0.0755	0.5832	0.0785
B*49:01	M	WT	136	145	SELVIGAVI	0.7737	0.0763	0.5912	0.01	57544		activation
B*15:17	NSP3	WT	1511	1520	LAYILFTRF	0.773	0.4843	0.6625	0.5417
B*40:01	NSP16	G265S	263	272	KESQINDMI	0.7728	0.1761	0.6313	0.1606
B*57:01	NSP6	H11N	5	15	RTIKGTNHWL	0.7728	0.3726	0.536	0.3512
B*42:01	NSP3	WT	630	640	MPLGYVTHGL	0.7726	0.2365	0.7645	0.0489
B*15:03	NSP3	WT	1041	1050	YKGPITDVF	0.772	0.1108	0.7423	0.262
B*42:01	Spike	WT	526	535	GPKKSTNLV	0.772	0.2372	0.5557	0.5287	1087354		T cell binding
B*15:03	NSP3	S702F	700	710	GQFTQLGIEF	0.7719	0.1109	0.7757	0.1618
B*15:17	Spike	WT	1052	1063	FPQSAPHGVVF	0.7718	0.487	0.6263	0.7341	1074891		T cell binding, activation, qualitative binding
B*39:10	NSP12	WT	536	545	IPTITQMNL	0.7718	0.0915	0.6074	0.1335	28087		qualitative binding
B*42:01	NSP13	WT	171	182	KPRPPLNRNYV	0.7717	0.2375	0.5742	0.4535
B*07:02	NSP15	WT	204	212	KPRSQMEI	0.7714	0.1646	0.6282	0.1912
B*15:03	NSP3	WT	88	97	YLFDESGEF	0.7713	0.1112	0.8253	0.0719	1334362		qualitative binding
B*15:17	NSP3	WT	989	999	MSAPPAQYEL	0.7713	0.4879	0.6822	0.4513
B*53:01	Spike	WT	896	905	IPFAMQMAY	0.7712	0.0622	0.7052	0.0273	1318829		IFNg release, activation, qualitative binding
B*15:17	Spike	WT	1005	1014	QTYVTQQLI	0.7712	0.4883	0.7052	0.3597
B*15:01	NSP14	WT	61	70	KMNYQVNGY	0.7712	0.1406	0.6387	0.2715	32379
B*57:01	NSP8	WT	147	155	FTYASALW	0.771	0.3754	0.6075	0.1998
B*58:01	NS3	WT	37	46	IQASLPFGW	0.7709	0.1994	0.6664	0.2285
B*42:01	NSP13	WT	233	242	MPLSAPTLV	0.7708	0.2385	0.6769	0.1715
B*07:02	NSP3	WT	1291	1302	KPNELSRVLGL	0.7708	0.1653	0.5501	0.3693
B*42:01	NSP2	WT	180	189	LPQNAVVKI	0.7706	0.2388	0.5738	0.4553
B*50:01	Spike	WT	660	669	YECDIPIGA	0.7705	0.0658	0.5142	0.1288
B*42:01	Spike	WT	38	48	YPDKVFRSSV	0.7702	0.2392	0.7549	0.0606
B*15:01	NSP13	WT	490	500	RPQIGVVREF	0.7702	0.1415	0.7138	0.1102	1330579		qualitative binding
B*18:01	NSP3	WT	1649	1660	DEVARDLSLQF	0.7701	0.0854	0.5041	0.1772
B*39:10	NSP12	WT	829	839	LPYPDPSRIL	0.77	0.0931	0.5711	0.1812	38783
B*45:01	Spike	WT	1016	1026	AEIRASANLA	0.7699	0.0751	0.7415	0.0099	999	1	Patr-B*24:01
B*15:17	NSP14	WT	509	518	WVYKQFDTY	0.7699	0.491	0.6437	0.6325
B*15:01	NSP6	WT	166	176	ALIISVTSNY	0.7694	0.1423	0.6958	0.1437
B*07:02	NSP13	WT	490	500	RPQIGVVREF	0.7694	0.167	0.6271	0.1931	1330579		qualitative binding
B*18:01	NSP15	WT	209	217	MEIDFLEL	0.7691	0.0859	0.6279	0.0474
B*35:02	NSP14	WT	296	304	YPIIGDEL	0.7691	0.0447	0.5111	0.085
B*15:17	NSP14	A220V	218	228	STVSDTYACW	0.769	0.4929	0.7012	0.373
B*41:01	NSP3	WT	1051	1060	KENSYTTTI	0.769	0.0595	0.666	0.0685
B*15:17	NSP4	WT	196	206	GSIIQFPNTY	0.7689	0.4933	0.6085	0.8518	22375
B*14:02	M	WT	43	52	NRFLYIIKL	0.7689	0.0133	0.5058	0.018	1310684		IFNg release, qualitative binding, TNF release
B*07:02	NS7a	WT	47	57	HPLADNKFAL	0.7688	0.1676	0.6231	0.2003	24466
B*15:17	NSP13	WT	139	148	KATEETFKL	0.7687	0.4936	0.5245	1.463
B*18:01	NSP1	WT	1	9	MESLVPGF	0.7684	0.0863	0.5944	0.0657
B*57:01	NSP3	WT	19	28	KSVNITFEL	0.7681	0.3802	0.557	0.3025	2134151		qualitative binding
B*15:01	NSP2	WT	78	87	KLAKKFDTF	0.768	0.1436	0.6279	0.3089
B*15:17	NSP3	WT	82	91	WSMATYYLF	0.7677	0.4959	0.8735	0.0179	1313970		qualitative binding, activation
B*53:01	NS3	WT	35	44	IPIQASLPF	0.7674	0.0634	0.7261	0.0231	1074931		qualitative binding, activation, T cell binding
B*57:03	NSP16	WT	9	18	VAMPNLYKM	0.7674	0.2559	0.5552	0.2658	1326252		activation
B*39:01	Spike	WT	318	327	FRVQPTESI	0.7673	0.0775	0.5668	0.0937
B*15:17	M	WT	8	17	ITVEELKKL	0.7672	0.4969	0.5319	1.3975
B*39:06	NSP12	WT	346	355	YHFRELGVV	0.7671	0.0596	0.5489	0.0542
B*57:03	NSP6	WT	5	15	RTIKGTHHWL	0.7669	0.2566	0.5653	0.2395
B*15:17	NSP6	WT	5	16	RTIKGTHHWLL	0.7664	0.4987	0.6462	0.619
B*57:01	NSP14	WT	217	228	FSTASDTYACW	0.7661	0.3835	0.6206	0.1847
B*07:02	NS3	WT	35	44	IPIQASLPF	0.7656	0.1714	0.7035	0.0938	1074931		qualitative binding, activation, T cell binding
B*15:17	NSP2	S65F	61	70	YTERFEKSY	0.7651	0.5013	0.5127	1.5639
B*58:01	NSP3	WT	1541	1549	ISNSWLMW	0.7649	0.2057	0.7058	0.1612
B*44:03	Spike	WT	1016	1025	AEIRASANL	0.7646	0.1479	0.5692	0.1147	1312108		activation
B*08:01	NSP12	WT	528	537	FAYTKRNVI	0.7645	0.0653	0.6991	0.0381	1316318		activation
B*42:01	NSP13	WT	490	500	RPQIGVVREF	0.7645	0.2458	0.6224	0.2999	1330579		qualitative binding
B*42:01	Spike	WT	462	473	KPFERDISTEI	0.7645	0.2458	0.5514	0.5456	1319894		qualitative binding, activation
B*15:17	NSP12	WT	585	595	ATVVIGTSKF	0.7643	0.503	0.6274	0.7265
B*15:17	NSP4	WT	126	135	FSAVGNICY	0.7642	0.5031	0.7049	0.3605	17675		qualitative binding
B*50:02	NSP2	WT	196	206	SEVGPEHSLA	0.7642	0.0462	0.5203	0.0916
B*15:17	NS7a	WT	80	88	RSVSPKLF	0.7639	0.5037	0.6086	0.8511
B*35:01	NSP2	WT	388	397	TILDGISQY	0.7639	0.1508	0.5196	0.3865
B*15:01	Spike	WT	894	903	LQIPFAMQM	0.7638	0.1476	0.676	0.1801	38855	1	IFNg release
B*15:17	NSP4	WT	182	192	YESLRPDTRY	0.7638	0.504	0.5915	0.9682
B*40:01	NSP4	WT	41	50	SEIIGYKAI	0.7632	0.1831	0.6221	0.1726	1324343		activation
B*57:03	Spike	WT	49	60	HSTQDLFLPFF	0.7629	0.262	0.5336	0.3378
B*39:01	NSP6	WT	251	260	FRYMNSQGL	0.7628	0.0788	0.6989	0.0161	17657		T cell binding, IFNg release
B*81:01	NS3	WT	103	112	APFLYLYAL	0.7628	0.0388	0.6249	0.0207	1310278		qualitative binding
B*15:03	Spike	WT	1054	1063	QSAPHGVVF	0.7624	0.1167	0.7555	0.2209	1333222		activation, qualitative binding
B*39:01	NSP13	WT	211	220	YRGTTTYKL	0.7624	0.079	0.6333	0.0381	1334397		qualitative binding
B*27:05	Spike	WT	1038	1048	KRVDFCGKGY	0.7624	0.1763	0.5601	0.3824	1541125	1
B*07:02	NSP3	WT	1557	1566	APISAMVRM	0.7624	0.1751	0.5599	0.3428	2134005		qualitative binding
B*15:17	NSP3	WT	578	589	KAIVSTIQRKY	0.7624	0.5067	0.5155	1.5407
B*57:01	NSP3	WT	770	781	MTYGQQFGPTY	0.7622	0.3899	0.5173	0.3946
B*39:06	NSP12	WT	9	18	NRVCGVSAA	0.7621	0.0617	0.6942	0.0095
B*15:17	NSP3	WT	716	727	SVYYTSNPTTF	0.7617	0.5082	0.5415	1.3271	1333885		qualitative binding
B*15:17	NSP3	WT	1525	1534	LAAIMQLFF	0.7616	0.5085	0.7388	0.2529
B*27:05	NSP3	WT	645	654	ARYMRSLKV	0.7616	0.1769	0.6021	0.2393
B*40:01	M	WT	136	146	SELVIGAVIL	0.7614	0.1844	0.709	0.0713	1075044		IFNg release, T cell binding, TNF release
B*41:01	NSP13	WT	497	506	REFLTRNPA	0.7613	0.0632	0.8074	0.0079	53496
B*57:01	NSP6	WT	156	166	NALDQAISMW	0.7613	0.3913	0.5068	0.4299
B*15:01	NSP12	WT	360	369	NLHSSRLSF	0.7612	0.1501	0.6295	0.3022	1332924		qualitative binding
B*57:01	NSP14	A220V	217	228	FSTVSDTYACW	0.7612	0.3915	0.6043	0.2049
B*39:06	NSP6	WT	10	19	THHWLLLTI	0.7611	0.0622	0.5144	0.0782
B*15:17	NSP3	WT	1382	1392	KNTVKSVGKF	0.7609	0.5098	0.6889	0.4199
B*42:01	NSP12	WT	626	637	MPNMLRIMASL	0.7607	0.25	0.8113	0.018	1332822		qualitative binding
B*35:03	NSP3	WT	1142	1151	FPDLNGDVV	0.7606	0.0787	0.5638	0.0257	2134068		qualitative binding
B*15:17	Spike	WT	344	354	ATRFASVYAW	0.7605	0.5107	0.7509	0.2157
B*58:01	NSP4	WT	112	122	RTTNGDFLHF	0.7605	0.2103	0.7052	0.1619	1324087		activation
B*15:17	NSP3	WT	1500	1510	LTAFGLVAEW	0.7604	0.5108	0.7657	0.1806	1321271		activation
B*15:17	NSP14	A220V	219	228	TVSDTYACW	0.7604	0.5109	0.5646	1.1552
B*35:01	NSP12	WT	611	620	NPHLMGWDY	0.7603	0.1539	0.6388	0.1669
B*15:17	NS3	WT	134	142	RSKNPLLY	0.7603	0.5111	0.5275	1.4361
B*15:01	NS7a	WT	38	47	GTYEGNSPF	0.7602	0.1509	0.7396	0.0698
B*41:01	Spike	WT	1181	1191	KEIDRLNEVA	0.7602	0.0637	0.6503	0.0841
B*58:01	NSP6	WT	5	15	RTIKGTHHWL	0.7597	0.2112	0.6188	0.3451
B*15:17	NSP2	WT	222	232	RTIAFGGCVF	0.7596	0.5124	0.8329	0.0554
B*57:01	NSP3	WT	63	73	KTLQPVSELL	0.7595	0.3943	0.5242	0.3786
B*38:01	NSP3	WT	794	804	SHEGKTFYVL	0.7594	0.0784	0.5662	0.0227
B*50:02	NSP3	WT	142	151	LEFGATSAA	0.7593	0.0476	0.6179	0.0283
B*15:17	Spike	WT	962	971	LVKQLSSNF	0.7592	0.5132	0.5584	1.206	1914665		activation
B*15:17	NSP3	WT	949	959	AVMYMGTLSY	0.7591	0.5134	0.6604	0.5512	5477
B*42:01	NSP10	WT	7	15	VPANSTVL	0.7591	0.252	0.5573	0.5224	1334253
B*41:01	NS9c	WT	23	32	AEAAVKPLL	0.759	0.0643	0.5715	0.2185	813
B*27:05	NSP13	WT	211	220	YRGTTTYKL	0.7589	0.1793	0.5405	0.4655	1334397		qualitative binding
B*57:03	NSP6	WT	5	16	RTIKGTHHWLL	0.7588	0.2674	0.5699	0.2303
B*57:03	NSP14	WT	318	327	KAALLADKF	0.7584	0.2679	0.5333	0.3386
B*41:01	NSP1	WT	54	63	VEVEKGVLP	0.7583	0.0646	0.5039	0.4345
B*40:01	Spike	WT	989	998	AEVQIDRLI	0.7582	0.1868	0.5386	0.3296	1220		qualitative binding, activation
B*27:05	NSP4	WT	239	249	GRWVLNNDYY	0.7581	0.18	0.6575	0.1062
B*15:17	NSP12	WT	316	327	LFSTVFPPTSF	0.7581	0.5154	0.6342	0.6843
B*42:01	NSP6	WT	86	95	MPASWVMRI	0.758	0.2532	0.7245	0.0961	42260		Patr-B*13:01, qualitative binding, T cell binding, IFNg release, activation
B*15:17	NSP3	WT	687	697	ISLAGSYKDW	0.758	0.5156	0.7004	0.3757	1318946		activation
B*15:01	NSP12	WT	265	274	YIKWDLLKY	0.7579	0.1526	0.5685	0.5819
B*57:01	Spike	WT	1093	1103	GVFVSNGTHW	0.7579	0.3968	0.5088	0.4226	1317875	1	activation
B*42:01	Spike	WT	1056	1064	APHGVVFL	0.7577	0.2535	0.5138	0.7237	1330420		qualitative binding
B*39:01	NSP1	WT	12	21	THVQLSLPV	0.7575	0.0805	0.7217	0.011
B*27:05	NSP13	WT	558	568	VNRFNVAITR	0.7575	0.1804	0.5475	0.4336
B*53:01	NSP13	WT	253	263	YPTLNISDEF	0.7574	0.0666	0.7381	0.0209
B*15:01	NSP12	L270F	265	274	YIKWDFLKY	0.7572	0.1532	0.6039	0.4108
B*15:03	Spike	WT	413	422	GQTGKIADY	0.757	0.1201	0.611	0.9458
B*15:17	Spike	WT	35	44	GVYYPDKVF	0.757	0.5176	0.532	1.3971	1896317		activation
B*15:17	NSP3	WT	649	658	RSLKVPATV	0.7569	0.5178	0.6577	0.5635
B*58:01	NSP3	WT	1536	1546	FAVHFISNSW	0.7566	0.2144	0.7632	0.087
B*40:01	NSP13	WT	161	170	RELHLSWEV	0.7566	0.188	0.7375	0.0427	53562	1	Patr-B*24:01
B*42:01	M	WT	164	173	LPKEITVAT	0.7564	0.2551	0.625	0.2918	1321060		qualitative binding, activation
B*15:01	NSP3	P662L	660	669	SSLDAVTAY	0.7564	0.1537	0.5652	0.5983
B*15:01	Spike	WT	698	708	SLGAENSVAY	0.7563	0.1539	0.6194	0.3445
B*15:17	NSP12	WT	590	599	GTSKFYGGW	0.7561	0.5194	0.6846	0.44
B*45:01	Spike	WT	280	289	NENGTITDA	0.756	0.0792	0.5686	0.1389
B*57:01	NSP12	WT	433	443	SSVELKHFFF	0.756	0.4	0.5455	0.3292
B*35:01	NSP3	WT	1768	1777	VAVKMFDAY	0.7554	0.1581	0.7182	0.0766
B*39:10	NSP13	WT	233	242	MPLSAPTLV	0.755	0.1041	0.7076	0.0355
B*45:01	NSP8	WT	170	179	SEISMDNSP	0.7543	0.0798	0.5528	0.1607
B*50:01	N	WT	305	314	AQFAPSASA	0.7542	0.0708	0.598	0.048	3956		IFNg release
B*50:01	NSP3	WT	194	203	LEMELTPVV	0.7541	0.0708	0.6416	0.0281	1320373		activation
B*44:02	Spike	WT	1206	1215	YEQYIKWPW	0.754	0.1104	0.7664	0.0087	1311601		IFNg release, TNFa release, activation
B*39:10	N	WT	66	75	FPRGQGVPI	0.7538	0.1048	0.7291	0.0257	17385		qualitative binding, IFNg release, qualitative binding, activation, TNF release
B*35:01	Spike	WT	162	171	SANNCTFEY	0.7533	0.1598	0.7655	0.0436	1324274		activation, qualitative binding
B*57:01	NSP5	WT	209	219	YAAVINGDRW	0.7531	0.404	0.6106	0.1963
B*40:01	NSP3	WT	745	754	REVRTIKVF	0.7529	0.1907	0.5244	0.3642
B*40:01	NSP16	WT	172	181	TEHSWNADL	0.7527	0.1908	0.654	0.1333	63393	1
B*15:37	NSP12	WT	380	389	MHAASGNLL	0.7523	0.0138	0.5537	0.0088
B*41:01	NSP3	WT	1788	1797	MEKLKTLVA	0.7522	0.0675	0.683	0.0553
B*57:01	NS7a	WT	78	88	RARSVSPKLF	0.7522	0.4053	0.5737	0.256
B*15:01	NSP3	WT	238	247	VVVNAANVY	0.752	0.1571	0.6387	0.2715	1327322		activation
B*44:02	NSP12	WT	664	675	SEMVMCGGSLY	0.7518	0.1116	0.7381	0.0097
B*57:03	NSP3	WT	1309	1318	LAAVNSVPW	0.7518	0.2767	0.6969	0.0517
B*42:01	NSP16	WT	36	45	LPKGIMMNV	0.7517	0.2606	0.6232	0.2973	1330521		qualitative binding
B*39:10	N	R68G	66	75	FPGGQGVPI	0.7516	0.1061	0.7572	0.0149
B*81:01	NSP1	WT	114	123	IPVAYRKVL	0.7516	0.0406	0.6054	0.0247	2134121		qualitative binding
B*15:17	NSP3	WT	719	727	YTSNPTTF	0.7516	0.5285	0.5573	1.2137
B*15:17	NSP2	WT	542	552	KSREETGLLM	0.7514	0.5289	0.7349	0.2645
B*58:01	NSP3	WT	1886	1896	AKSHNIALIW	0.7514	0.22	0.7206	0.1414	1314369		activation
B*15:01	NSP12	WT	512	522	ARLYYDSMSY	0.7512	0.1577	0.7283	0.0853	1331013
B*44:02	NSP13	WT	140	150	ATEETFKLSY	0.7511	0.112	0.5391	0.1537	4934
B*15:17	NSP10	WT	11	20	STVLSFCAF	0.751	0.5299	0.7779	0.1543
B*15:03	NSP3	WT	745	754	REVRTIKVF	0.7506	0.124	0.7228	0.3278
B*58:01	NSP5	WT	209	219	YAAVINGDRW	0.7505	0.2209	0.7694	0.0796
B*57:03	NSP14	WT	219	228	TASDTYACW	0.7505	0.2784	0.5264	0.3618
B*15:03	NSP12	WT	281	290	KLFDRYFKY	0.7503	0.1242	0.7062	0.3934	1312859		IFNg release, qualitative binding, TNFa release
B*45:01	NSP3	WT	317	326	YENFNQHEV	0.7503	0.0816	0.5735	0.1335	1327922		activation
B*40:01	NSP14	WT	98	106	REAVGTNL	0.75	0.1928	0.5102	0.3989
B*15:01	Spike	WT	1054	1063	QSAPHGVVF	0.7499	0.1587	0.6008	0.426	1333222		activation, qualitative binding
B*15:17	NSP10	WT	55	64	ITVTPEANM	0.7497	0.5324	0.6695	0.5101
B*58:01	Spike	WT	97	105	KSNIIRGW	0.7497	0.2218	0.5476	0.5862
B*15:01	NS7a	P34L	30	41	LLKELCSSGTY	0.7495	0.159	0.6517	0.2348
B*15:01	NSP6	WT	26	35	VQSTQWSLF	0.7492	0.1593	0.6629	0.2081	1313916		qualitative binding
B*58:01	NSP4	WT	368	377	MFTPLVPFW	0.7491	0.2225	0.6244	0.3289	1321806		activation
B*18:01	NSP5	WT	289	298	DEFTPFDVV	0.7491	0.0955	0.5889	0.0692
B*42:01	NSP5	WT	121	131	SPSGVYQCAM	0.7487	0.2642	0.6993	0.1354	60255		qualitative binding
B*14:02	NSP14	WT	144	153	DQFKHLIPL	0.7487	0.0152	0.6097	0.0085
B*27:05	NSP4	WT	442	451	NRYLALYNK	0.7487	0.188	0.5859	0.2969
B*58:01	Spike	WT	880	889	GTITSGWTF	0.748	0.2236	0.628	0.3187	1074916		T cell binding, activation, qualitative binding
B*08:01	Spike	WT	269	277	YLQPRTFL	0.7479	0.0726	0.6152	0.0973
B*35:01	NSP3	WT	1505	1514	LVAEWFLAY	0.7478	0.1645	0.7662	0.043	1321432		activation, IFNg release
B*15:01	NSP3	WT	1489	1497	IQITISSF	0.7476	0.1605	0.641	0.2642
B*42:01	N	WT	257	266	KPRQKRTAT	0.7475	0.2655	0.6659	0.1892	1311570		qualitative binding, qualitative binding, IFNg release, activation, TNF release, TNFa release
B*57:03	NSP12	WT	624	633	RAMPNMLRI	0.7475	0.2825	0.6323	0.1174	2134248
B*50:02	NSP8	WT	19	28	QEAYEQAVA	0.7475	0.0518	0.5373	0.0777	50554
B*15:17	NSP14	WT	218	228	STASDTYACW	0.7474	0.537	0.6693	0.5109
B*15:01	Spike	WT	894	905	LQIPFAMQMAY	0.7471	0.1608	0.7233	0.0928	1074986		T cell binding
B*15:17	NS7a	WT	36	47	SSGTYEGNSPF	0.7471	0.5377	0.7055	0.3587
B*15:01	NSP2	WT	382	391	LQKAAITIL	0.7471	0.1608	0.7042	0.1282
B*15:17	NSP3	WT	1383	1392	NTVKSVGKF	0.7471	0.5376	0.5809	1.039	1322708		activation
B*49:01	NS9b	WT	6	16	SEMHPALRLV	0.747	0.0907	0.6164	0.0094
B*15:17	NSP14	WT	55	65	ISMMGFKMNY	0.7469	0.538	0.769	0.1738	28612
B*15:03	NSP14	WT	64	73	YQVNGYPNM	0.7468	0.1268	0.8504	0.0433	2134367		qualitative binding
B*15:17	NSP13	WT	430	438	KTIGPDMF	0.7467	0.5384	0.5941	0.9492
B*42:01	NSP5	WT	131	141	RPNFTIKGSF	0.7463	0.2669	0.6813	0.164
B*40:01	NSP3	WT	1293	1302	NELSRVLGL	0.7463	0.1956	0.525	0.3628	1322315		activation
B*35:02	NSP16	WT	3	12	QAWQPGVAM	0.7462	0.0505	0.5699	0.0479	2134236		qualitative binding
B*57:01	NSP4	WT	384	393	CISTKHFYW	0.746	0.4139	0.5472	0.3252
B*58:01	NSP3	WT	19	28	KSVNITFEL	0.7456	0.2261	0.7392	0.1172	2134151		qualitative binding
B*35:01	NSP3	WT	988	997	MMSAPPAQY	0.7453	0.1667	0.6839	0.104
B*39:10	NS9c	WT	32	41	VPHHVVATV	0.7453	0.1099	0.5643	0.1924	2134333
B*15:01	NSP3	WT	943	953	TLKGVEAVMY	0.745	0.1625	0.5846	0.5039
B*44:03	NSP7	T81I	73	82	EEMLDNRAI	0.7449	0.1602	0.6196	0.0644
B*35:02	NSP8	WT	62	71	MADQAMTQM	0.7449	0.0508	0.6	0.0356
B*15:17	M	WT	84	93	MACLVGLMW	0.7448	0.5422	0.6813	0.4553	1321737		activation
B*08:01	NSP12	WT	647	656	SLSHRFYRL	0.7447	0.0737	0.6845	0.0473
B*58:01	Spike	WT	94	105	STEKSNIIRGW	0.7446	0.2272	0.5183	0.7294
B*39:10	Spike	WT	714	723	IPTNFTISV	0.7445	0.1103	0.6692	0.0612	1318845		qualitative binding, activation
B*57:01	NSP12	WT	519	529	MSYEDQDALF	0.7445	0.416	0.6122	0.1945
B*07:02	NSP12	WT	242	252	MPILTLTRAL	0.7444	0.1873	0.8021	0.0205	42282
B*15:17	Spike	WT	697	708	MSLGAENSVAY	0.7444	0.543	0.702	0.3705
B*81:01	NSP15	WT	49	58	LPVNVAFEL	0.7442	0.0429	0.6342	0.0184	38761		Patr-B*13:01, qualitative binding, activation
B*15:17	NSP1	WT	169	178	VTRELMREL	0.7442	0.5436	0.599	0.9147
B*15:03	Spike	WT	1044	1053	GKGYHLMSF	0.7438	0.1292	0.7734	0.1673
B*78:01	NS7a	WT	98	107	SPIFLIVAA	0.743	0.0219	0.5247	0.0175	1333721
B*38:01	NSP12	WT	80	90	YQHEETIYNL	0.7426	0.0904	0.5586	0.026
B*40:01	NSP3	WT	194	203	LEMELTPVV	0.7423	0.1985	0.6997	0.08	1320373		activation
B*18:01	NSP3	WT	205	214	IEVNSFSGY	0.7423	0.0986	0.6125	0.0543	1318348		activation
B*15:17	NSP3	WT	1716	1726	GSLPINVIVF	0.742	0.5479	0.6034	0.8847
B*15:01	NSP3	WT	980	989	VQQESPFVM	0.742	0.1648	0.5657	0.5959
B*45:01	NSP3	WT	982	992	QESPFVMMSA	0.7416	0.0858	0.7262	0.0153
B*15:17	NSP3	WT	238	247	VVVNAANVY	0.7416	0.5487	0.6099	0.8423	1327322		activation
B*40:16	NSP3	WT	1798	1809	AEAELAKNVSL	0.7414	0.0868	0.5209	0.2934
B*42:01	NSP5	WT	131	142	RPNFTIKGSFL	0.7413	0.2728	0.6601	0.1985
B*41:01	NSP8	WT	19	28	QEAYEQAVA	0.7412	0.0721	0.6508	0.0838	50554
B*15:17	NSP5	WT	103	113	FVRIQPGQTF	0.7412	0.5496	0.509	1.5957
B*41:01	NSP3	WT	176	185	SEDNQTTTI	0.7412	0.0721	0.5086	0.4135
B*44:03	NSP15	WT	169	179	GEAVKTQFNY	0.7411	0.1626	0.5364	0.1574
B*15:01	NSP2	WT	116	125	FMGRIRSVY	0.7409	0.1656	0.7605	0.0443	17036	1
B*08:01	Spike	WT	233	242	INITRFQTL	0.7409	0.0751	0.573	0.1467	1318821		H2-Kb, activation
B*15:17	Spike	WT	898	907	FAMQMAYRF	0.7406	0.5508	0.7114	0.3387	1316310		activation, IFNg release, qualitative binding
B*37:01	NSP13	WT	582	591	YDKLQFTSL	0.7406	0.0293	0.5021	0.0318
B*58:01	NSP14	A220V	219	228	TVSDTYACW	0.7404	0.2317	0.5776	0.4714
B*15:01	NSP4	WT	401	410	RVVFNGVSF	0.74	0.1663	0.6914	0.1518
B*15:17	NSP3	WT	1309	1318	LAAVNSVPW	0.7399	0.5522	0.7851	0.14
B*35:01	Spike	WT	84	92	LPFNDGVY	0.7399	0.1713	0.583	0.2464
B*49:01	NSP15	WT	2	11	LENVAFNVV	0.7398	0.0948	0.5991	0.0098
B*57:03	NSP2	WT	298	308	ASFSASTSAF	0.7398	0.2927	0.5533	0.2721
B*15:17	NSP12	WT	586	595	TVVIGTSKF	0.7398	0.5524	0.5337	1.3844
B*15:17	NSP14	WT	219	228	TASDTYACW	0.7397	0.5526	0.5974	0.9258
B*15:17	NSP6	WT	83	91	MVYMPASW	0.7396	0.5528	0.6758	0.4807
B*40:16	NSP3	WT	745	754	REVRTIKVF	0.7396	0.0884	0.6201	0.0774
B*58:01	NSP4	WT	369	377	FTPLVPFW	0.7393	0.2328	0.5459	0.593
B*58:01	NSP3	WT	1309	1318	LAAVNSVPW	0.7392	0.233	0.8204	0.0335
B*15:03	NSP2	WT	453	462	EKFKEGVEF	0.7392	0.1329	0.5685	1.3068
B*40:16	NSP3	WT	317	326	YENFNQHEV	0.7392	0.0887	0.5613	0.1736	1327922		activation
B*35:01	NSP3	WT	452	461	LVSDIDITF	0.7391	0.1719	0.6669	0.1268	1321482		activation
B*81:01	N	WT	105	114	SPRWYFYYL	0.739	0.0444	0.7117	0.0085	60242		qualitative binding, IFNg release, activation, degranulation, TNFa release, TNF release, cytotoxicity, IL-2 release, CCL4/MIP-1b release
B*50:02	Spike	WT	280	289	NENGTITDA	0.7389	0.0557	0.5001	0.1138
B*41:01	NSP3	WT	1800	1809	AELAKNVSL	0.7388	0.0729	0.5305	0.3336	1312109		activation, IFNg release
B*08:01	NSP14	WT	49	58	MTYRRLISM	0.7387	0.0759	0.7524	0.0144
B*42:01	NSP16	WT	6	15	QPGVAMPNL	0.7387	0.2759	0.5244	0.6699
B*44:03	NSP15	WT	325	333	TEISFMLW	0.7386	0.1642	0.6631	0.0387
B*45:01	NSP13	WT	497	506	REFLTRNPA	0.7385	0.0874	0.7337	0.0123	53496	1
B*42:01	N	R68G	66	75	FPGGQGVPI	0.7384	0.2762	0.7056	0.1258
B*15:17	M	WT	67	76	LAAVYRINW	0.7383	0.5554	0.6927	0.4022	1320283		activation
B*15:17	NSP12	WT	563	572	CSTMTNRQF	0.7382	0.5555	0.7356	0.2625
B*35:01	N	WT	45	54	LPNNTASWF	0.7381	0.1727	0.7043	0.0849	1087377		T cell binding, activation, qualitative binding
B*15:01	NSP3	WT	1455	1464	STNVTIATY	0.738	0.1679	0.588	0.4877	1325113		activation
B*81:01	NSP5	WT	107	116	QPGQTFSVL	0.738	0.0447	0.5056	0.0754	1330560		qualitative binding
B*41:01	NSP2	WT	196	206	SEVGPEHSLA	0.7378	0.0733	0.5632	0.237
B*39:10	NSP13	WT	405	413	LPAPRTLL	0.7376	0.1144	0.5217	0.2984
B*58:01	M	WT	47	56	YIIKLIFLW	0.7375	0.2347	0.6202	0.3411
B*07:02	NSP12	P323L	321	330	FPLTSFGPL	0.7374	0.1921	0.8062	0.0191	2134071		qualitative binding
B*15:17	NS7a	WT	78	88	RARSVSPKLF	0.7373	0.5573	0.7196	0.3111
B*15:17	NSP15	WT	242	251	HSQLGGLHL	0.7371	0.5578	0.5986	0.9179
B*15:17	NSP12	WT	432	441	GSSVELKHF	0.7371	0.5578	0.5238	1.4691
B*42:01	M	WT	122	130	VPLHGTIL	0.737	0.2779	0.5378	0.5994	1326977		activation
B*57:03	NSP14	WT	502	510	ISAGFSLW	0.7368	0.2967	0.5983	0.1735
B*39:01	NSP3	WT	794	804	SHEGKTFYVL	0.7367	0.088	0.6263	0.0428
B*57:03	NSP3	WT	748	757	RTIKVFTTV	0.7367	0.2969	0.5768	0.2165	1333395		qualitative binding
B*53:01	NSP15	WT	49	58	LPVNVAFEL	0.7363	0.0744	0.7199	0.0243	38761	1	Patr-B*13:01, qualitative binding, activation
B*35:03	NSP3	WT	1351	1360	MPYFFTLLL	0.736	0.0885	0.6854	0.0083	1330532		qualitative binding
B*07:02	NSP2	WT	551	560	MPLKAPKEI	0.736	0.193	0.5725	0.309
B*15:01	NSP12	WT	318	327	STVFPPTSF	0.7359	0.1695	0.5495	0.6925	1325124		activation
B*53:01	N	WT	45	54	LPNNTASWF	0.7358	0.0746	0.7071	0.0268	1087377		T cell binding, activation, qualitative binding
B*15:01	E	WT	50	60	SLVKPSFYVY	0.7356	0.1697	0.6852	0.1628
B*39:10	NSP10	WT	7	15	VPANSTVL	0.7355	0.1157	0.5365	0.2575	1334253
B*41:01	NSP2	WT	586	595	LEQPTSEAV	0.7351	0.0743	0.6068	0.143
B*41:01	NS9c	V27F	23	32	AEAAFKPLL	0.735	0.0743	0.6221	0.1203
B*15:03	NSP14	WT	56	65	SMMGFKMNY	0.7349	0.1364	0.842	0.0516	59712
B*58:01	NSP14	WT	359	369	KAYKIEELFY	0.7349	0.2375	0.6784	0.2068
B*41:01	NSP2	WT	166	175	TENLTKEGA	0.7349	0.0744	0.5744	0.212
B*15:03	NSP3	WT	1651	1660	VARDLSLQF	0.7348	0.1364	0.7156	0.3565	1326259		activation
B*15:03	NSP3	WT	591	601	IKIQEGVVDY	0.7348	0.1364	0.6891	0.4671
B*15:01	NSP3	WT	1734	1743	SSAKSASVY	0.7345	0.1706	0.6478	0.2441	1324932		activation
B*45:01	NSP3	WT	1788	1797	MEKLKTLVA	0.7339	0.0896	0.6043	0.1026
B*15:03	NSP16	WT	2	12	SQAWQPGVAM	0.7337	0.1373	0.7918	0.1254
B*58:01	NSP8	WT	147	155	FTYASALW	0.7337	0.2388	0.7212	0.1406
B*15:01	NSP5	WT	103	113	FVRIQPGQTF	0.7337	0.1711	0.6075	0.3945
B*15:01	NSP3	WT	527	536	VLKKCKSAF	0.7336	0.1712	0.642	0.2607
B*39:01	NS7a	WT	46	57	FHPLADNKFAL	0.7336	0.0891	0.6119	0.0544
B*27:05	NSP6	WT	137	147	RRVWTLMNVL	0.7335	0.2012	0.8155	0.0081
B*45:01	NSP6	WT	38	47	YENAFLPFA	0.7335	0.0898	0.7586	0.0093
B*15:17	NSP3	WT	450	461	ATLVSDIDITF	0.7335	0.5651	0.5008	1.6697
B*58:01	Spike	WT	344	354	ATRFASVYAW	0.7333	0.2392	0.7633	0.0869
B*57:01	NSP3	WT	1540	1549	FISNSWLMW	0.7333	0.4315	0.529	0.3675
B*15:03	N	WT	9	18	QRNAPRITF	0.7326	0.1382	0.5632	1.3653	1309136		IFNg release, qualitative binding, cytotoxicity
B*57:01	NSP4	WT	356	366	DVSFLAHIQW	0.7324	0.4328	0.5918	0.2248
B*35:01	NSP3	WT	1557	1566	APISAMVRM	0.7323	0.1773	0.5317	0.3582	2134005		qualitative binding
B*58:02	NSP3	WT	1887	1896	KSHNIALIW	0.7321	0.0055	0.5738	0.0078
B*35:03	N	R68G	66	75	FPGGQGVPI	0.7318	0.0902	0.5681	0.0242
B*35:02	Spike	WT	84	93	LPFNDGVYF	0.7317	0.0536	0.6131	0.0318	1321049		IFNg release, activation, qualitative binding
B*41:01	NSP15	WT	209	218	MEIDFLELA	0.7316	0.0756	0.751	0.0116
B*41:01	NSP3	WT	194	203	LEMELTPVV	0.7316	0.0755	0.7449	0.0137	1320373		activation
B*39:10	NSP3	WT	1142	1151	FPDLNGDVV	0.7315	0.1181	0.7031	0.0374	2134068		qualitative binding
B*35:01	NSP14	WT	426	437	FHTPAFDKSAF	0.7315	0.1778	0.6212	0.19
B*50:01	NSP3	WT	140	151	KPLEFGATSAA	0.7315	0.0791	0.5352	0.1048
B*57:01	NSP3	WT	1489	1499	IQITISSFKW	0.7314	0.4342	0.5456	0.329
B*40:16	NSP3	WT	94	103	GEFKLASHM	0.7307	0.0946	0.5772	0.139	1312538
B*44:03	NSP3	WT	94	103	GEFKLASHM	0.7304	0.1694	0.5049	0.2022	1312538
B*15:03	NSP15	WT	186	194	VQQLPETY	0.7302	0.1401	0.5048	2.0304
B*45:01	NSP2	WT	290	299	NEEIAIILA	0.7301	0.0926	0.6275	0.0767
B*15:03	Spike	WT	789	798	YKTPPIKDF	0.7299	0.1403	0.5819	1.1826
B*07:02	Spike	A684V	680	688	SPRRVRSV	0.7298	0.1972	0.677	0.1216
B*40:01	NSP3	WT	1212	1222	SEDAQGMDNL	0.7292	0.2103	0.5549	0.2924	1324339		activation
B*15:17	N	L339F	329	340	TWLTYTGAIKF	0.7292	0.5737	0.5135	1.5578
B*57:01	NSP8	WT	144	155	GTTFTYASALW	0.7291	0.4374	0.621	0.1842
B*15:01	NSP6	WT	142	151	LMNVLTLVY	0.729	0.1748	0.8058	0.0129	2134168		qualitative binding
B*40:01	M	WT	136	145	SELVIGAVI	0.729	0.2104	0.7021	0.0777	57544	1	activation
B*15:03	NSP12	WT	72	81	VKRHTFSNY	0.7289	0.1411	0.7543	0.2245
B*15:17	NS3	WT	39	48	ASLPFGWLI	0.7288	0.5746	0.6784	0.469
B*53:01	NS3	WT	35	46	IPIQASLPFGW	0.7283	0.0778	0.6704	0.0379
B*15:18	NSP12	WT	380	389	MHAASGNLL	0.7283	0.0564	0.5727	0.0186
B*53:01	NSP15	WT	269	279	IPMDSTVKNY	0.7282	0.0779	0.517	0.1998
B*15:03	NS9c	V27F	18	28	STQKGAEAAF	0.7277	0.1421	0.7253	0.3178
B*15:18	NSP14	WT	228	238	HHSIGFDYVY	0.7277	0.0566	0.5973	0.0155
B*15:01	NSP15	WT	316	325	KVVKVTIDY	0.7276	0.1763	0.5388	0.7596
B*41:01	NSP13	WT	590	599	LEIPRRNVA	0.7273	0.0771	0.6076	0.1418
B*18:01	NSP12	WT	521	531	YEDQDALFAY	0.7272	0.1084	0.6907	0.0272	73633
B*58:01	NSP5	WT	200	208	ITVNVLAW	0.7271	0.2458	0.6425	0.2799
B*15:17	NSP12	WT	275	284	FTEERLKLF	0.727	0.5782	0.5173	1.5248
B*57:03	N	WT	320	331	IGMEVTPSGTW	0.7267	0.31	0.5438	0.3036
B*57:01	N	P46S	45	53	LSNNTASW	0.7264	0.4412	0.52	0.3884
B*15:17	NSP8	WT	6	16	FSSLPSYAAF	0.7263	0.5796	0.7824	0.1451
B*57:01	NSP3	WT	1188	1197	NTWCIRCLW	0.7263	0.4413	0.7331	0.0406
B*53:01	Spike	WT	54	65	LFLPFFSNVTW	0.7261	0.0788	0.6853	0.0325
B*15:17	NSP12	WT	340	349	FVVSTGYHF	0.7261	0.58	0.5942	0.9485
B*15:17	NS3	WT	97	108	VAAGLEAPFLY	0.7259	0.5803	0.572	1.0957
B*07:02	NSP8	WT	120	129	IPLTTAAKL	0.7259	0.1998	0.5134	0.4805	27944	1	qualitative binding
B*40:01	NSP4	WT	97	107	REVGFVVPGL	0.7258	0.2134	0.7856	0.0168
B*35:01	NSP3	WT	1718	1726	LPINVIVF	0.7254	0.1822	0.5426	0.3327
B*58:01	NSP12	WT	519	529	MSYEDQDALF	0.7253	0.2477	0.759	0.092
B*58:01	NSP6	WT	27	36	QSTQWSLFF	0.7253	0.2477	0.6957	0.1748
B*35:01	NSP3	WT	872	883	FNPPALQDAYY	0.7253	0.1823	0.6358	0.172
B*27:05	NSP4	WT	430	439	LRSDVLLPL	0.7251	0.209	0.5936	0.2661
B*14:02	Spike	WT	453	462	YRLFRKSNL	0.7248	0.0176	0.5298	0.0123
B*27:05	Spike	WT	236	247	TRFQTLLALHR	0.7247	0.2094	0.5143	0.5977
B*58:01	NSP14	A220V	217	228	FSTVSDTYACW	0.7246	0.2485	0.7597	0.0911
B*39:10	NS3	WT	103	112	APFLYLYAL	0.7246	0.1222	0.7446	0.0213	1310278		qualitative binding
B*42:01	NSP1	WT	114	124	IPVAYRKVLL	0.7246	0.2925	0.6939	0.1436	1332394		qualitative binding
B*35:02	NSP6	WT	156	165	NALDQAISM	0.7245	0.0552	0.5334	0.0695
B*15:17	Spike	WT	718	727	FTISVTTEI	0.7244	0.5834	0.6686	0.5142	1317060		qualitative binding, activation, IFNg release
B*40:16	NSP3	WT	795	804	HEGKTFYVL	0.7242	0.0988	0.6385	0.0576	1312640
B*58:01	NSP1	WT	77	86	RTAPHGHVM	0.7242	0.2489	0.5581	0.5436
B*07:02	Spike	WT	680	688	SPRRARSV	0.7241	0.2012	0.7048	0.0926	1324899		activation, qualitative binding
B*40:01	NSP3	WT	25	36	FELDERIDKVL	0.7241	0.215	0.5091	0.4015	1316346		activation
B*15:01	Spike	WT	628	637	QLTPTWRVY	0.724	0.1804	0.5178	0.8944	1323406		HLA class I, activation
B*15:18	NSP14	F233L	228	238	HHSIGLDYVY	0.7239	0.0577	0.5678	0.0192
B*42:01	Spike	WT	24	33	LPPAYTNSF	0.7235	0.2937	0.6138	0.3244	1074980		activation, T cell binding
B*44:05	NSP3	WT	547	556	QEILGTVSW	0.7235	0.0089	0.5397	0.0099	1311585		IFNg release, activation
B*42:01	NSP15	WT	92	100	APAHISTI	0.7234	0.2938	0.535	0.6141
B*40:01	NSP2	WT	569	579	TEVLTEEVVL	0.7233	0.2157	0.5991	0.2087
B*42:01	NSP12	WT	504	515	FPFNKWGKARL	0.7232	0.2941	0.5941	0.3803
B*15:17	NSP6	H11N	5	15	RTIKGTNHWL	0.7231	0.5861	0.6438	0.6324
B*15:01	NSP13	WT	40	49	KLVLSVNPY	0.7229	0.1818	0.7157	0.1068
B*15:01	Spike	WT	240	249	TLLALHRSY	0.7227	0.182	0.5687	0.5809	1860045		IFNg release, qualitative binding
B*58:01	NSP14	WT	376	386	KFTDGVCLFW	0.7224	0.2507	0.6986	0.1709
B*39:01	NSP6	WT	10	19	THHWLLLTI	0.7223	0.093	0.643	0.0325
B*50:02	NSP3	WT	1788	1797	MEKLKTLVA	0.7222	0.0629	0.5661	0.0575
B*15:03	NS6	WT	50	59	SQLDEEQPM	0.7221	0.1466	0.7227	0.328
B*44:02	NSP2	WT	52	62	REHEHEIAWY	0.7221	0.1282	0.5579	0.1327
B*49:01	Spike	WT	155	164	SEFRVYSSA	0.7221	0.1041	0.5015	0.0785
B*15:17	NS3	V256A	255	265	VANPVMEPIY	0.7218	0.5886	0.5877	0.9948
B*15:03	NSP2	WT	346	355	QKSILSPLY	0.7217	0.147	0.6837	0.4905
B*42:01	Spike	WT	680	688	SPRRARSV	0.7216	0.296	0.6624	0.1948	1324899		activation, qualitative binding
B*40:01	NSP3	WT	142	152	LEFGATSAAL	0.7215	0.2174	0.7612	0.0288	1320364		activation
B*81:01	NSP3	WT	1351	1360	MPYFFTLLL	0.7215	0.0495	0.6974	0.0089	1330532		qualitative binding
B*15:01	Spike	WT	386	397	KLNDLCFTNVY	0.7215	0.1833	0.545	0.7206	1541056	1
B*78:01	NSP14	WT	496	505	DAYNMMISA	0.7214	0.0269	0.5088	0.0206
B*58:01	NSP4	WT	383	393	ICISTKHFYW	0.7211	0.2519	0.7081	0.158
B*15:03	NSP13	P77L	73	82	KSHKLPISF	0.721	0.1475	0.7014	0.4136
B*40:01	NSP3	WT	317	328	YENFNQHEVLL	0.721	0.2178	0.62	0.1753
B*15:01	Spike	WT	212	221	LVRDLPQGF	0.7209	0.184	0.5308	0.8109
B*57:03	Spike	WT	50	59	STQDLFLPF	0.7209	0.3177	0.518	0.3898	1333812		activation, IFNg release, qualitative binding
B*44:02	Spike	WT	339	348	GEVFNATRF	0.7207	0.129	0.5317	0.1634	1317333		activation
B*15:03	NSP3	WT	1129	1138	YKKPASREL	0.7206	0.1479	0.5799	1.1997
B*15:17	M	WT	105	113	RTRSMWSF	0.7204	0.5914	0.6927	0.4021	1324086		activation
B*58:01	NSP14	F233L	229	238	HSIGLDYVY	0.7204	0.2526	0.6673	0.2269
B*15:17	N	P46S	45	53	LSNNTASW	0.7202	0.5918	0.6427	0.6381
B*15:17	NSP3	WT	203	214	QTIEVNSFSGY	0.7197	0.5928	0.5846	1.0151
B*18:01	NSP14	WT	190	199	FELTSMKYF	0.7196	0.1136	0.6105	0.0555	15592	1
B*58:01	NSP6	WT	88	98	ASWVMRIMTW	0.7195	0.2535	0.762	0.0884
B*08:01	NS9b	WT	56	65	MARKTLNSL	0.7195	0.0854	0.6867	0.0459
B*15:03	NSP12	WT	785	794	VLYYQNNVF	0.7194	0.1488	0.8478	0.0457
B*57:03	NSP3	WT	1886	1896	AKSHNIALIW	0.7191	0.3201	0.5406	0.3143	1314369		activation
B*58:01	NSP5	WT	210	219	AAVINGDRW	0.7188	0.2541	0.5982	0.4047
B*57:01	NSP3	WT	742	751	LSLREVRTI	0.7188	0.4517	0.5308	0.3633
B*78:01	NSP12	WT	242	251	MPILTLTRA	0.7186	0.0278	0.5478	0.0139	42281
B*53:01	NSP3	WT	1102	1113	YPNASFDNFKF	0.7185	0.0816	0.6678	0.0388
B*15:01	Spike	WT	686	696	SVASQSIIAY	0.7185	0.1869	0.6401	0.2671	1325128		activation
B*58:01	Spike	WT	814	824	KRSFIEDLLF	0.7184	0.2545	0.7646	0.0853
B*57:01	M	WT	105	113	RTRSMWSF	0.7184	0.4523	0.572	0.2608	1324086	1	activation
B*15:17	E	WT	12	21	LIVNSVLLF	0.7183	0.5958	0.6566	0.5686
B*44:03	NSP4	WT	307	318	AFGEYSHVVAF	0.7183	0.1772	0.5334	0.1614
B*15:03	N	WT	265	275	TKAYNVTQAF	0.7179	0.15	0.8109	0.0901
B*15:01	NSP4	WT	439	449	TQYNRYLALY	0.7179	0.1875	0.7397	0.0697	65979
B*15:17	NS3	WT	63	72	ITLKKRWQL	0.7174	0.5977	0.5577	1.2114	1319013		activation
B*53:01	NSP2	WT	551	562	MPLKAPKEIIF	0.7173	0.0821	0.5771	0.1131
B*08:01	NS3	WT	63	72	ITLKKRWQL	0.7173	0.0869	0.5567	0.1745	1319013		activation
B*39:10	NSP3	WT	1557	1566	APISAMVRM	0.7172	0.1261	0.5478	0.2292	2134005		qualitative binding
B*15:01	NSP3	WT	808	817	TLRVEAFEY	0.7171	0.1885	0.5408	0.7472
B*15:01	NSP8	WT	4	13	SEFSSLPSY	0.717	0.1886	0.5032	0.9949	57432	1	HLA class I, qualitative binding, IFNg release, degranulation, TNFa release
B*58:01	N	P46S	45	53	LSNNTASW	0.7167	0.2561	0.6563	0.2469
B*58:01	NSP3	WT	1693	1704	KTYERHSLSHF	0.7167	0.2561	0.5881	0.4376
B*45:01	NSP2	WT	591	600	SEAVEAPLV	0.7166	0.1029	0.5789	0.1276
B*38:01	NSP6	WT	11	20	HHWLLLTIL	0.7165	0.1039	0.5024	0.0536
B*58:01	NSP8	WT	7	16	SSLPSYAAF	0.7164	0.2564	0.6047	0.3856
B*35:02	NSP3	WT	1142	1151	FPDLNGDVV	0.7163	0.057	0.6468	0.0209	2134068		qualitative binding
B*40:16	NSP13	WT	582	591	YDKLQFTSL	0.7163	0.104	0.556	0.1852
B*15:01	M	WT	101	110	RLFARTRSM	0.716	0.1898	0.7171	0.1041	1323857		qualitative binding, activation
B*49:01	NSP15	WT	43	52	FENKTTLPV	0.716	0.1069	0.6043	0.0097	15604
B*15:03	NSP14	WT	512	521	KQFDTYNLW	0.7159	0.1524	0.7121	0.37	32976		T cell binding, IFNg release, qualitative binding
B*45:01	M	WT	134	143	LESELVIGA	0.7159	0.1032	0.6218	0.0811
B*57:01	NSP14	WT	500	510	MMISAGFSLW	0.7158	0.4559	0.7264	0.0463
B*18:01	NSP12	WT	893	904	DELTGHMLDMY	0.7156	0.1164	0.5452	0.1181
B*15:17	NS7a	WT	56	66	LTCFSTQFAF	0.7155	0.6016	0.8127	0.085
B*38:01	NSP6	WT	10	19	THHWLLLTI	0.7154	0.1044	0.5714	0.0207
B*39:10	NSP4	WT	186	194	RPDTRYVL	0.7154	0.1269	0.5256	0.2877	1311209		cytotoxicity, IFNg release
B*50:02	NS9c	WT	41	50	QEIQLQAAV	0.7152	0.0659	0.5332	0.0809
B*15:17	NSP3	WT	1914	1923	AAKKNNLPF	0.715	0.6031	0.622	0.7627
B*08:01	M	WT	101	110	RLFARTRSM	0.7148	0.0886	0.6974	0.0392	1323857		qualitative binding, activation
B*42:01	NSP13	WT	334	343	IPARARVEC	0.7144	0.3047	0.621	0.3038	1332388		qualitative binding
B*40:01	NSP2	WT	208	218	HNESGLKTIL	0.7144	0.2239	0.5124	0.3935
B*57:01	NS8	V62L	53	63	KSAPLIELCL	0.7143	0.4579	0.5107	0.4155
B*15:01	NSP3	WT	1651	1660	VARDLSLQF	0.7141	0.1919	0.5231	0.86	1326259		activation
B*40:16	NSP12	WT	82	91	HEETIYNLL	0.7138	0.1056	0.554	0.1898	1312639
B*41:01	NSP14	WT	98	107	REAVGTNLP	0.7137	0.0832	0.6419	0.0915
B*81:01	NSP3	P662L	653	663	VPATVSVSSL	0.7136	0.0523	0.5299	0.0594
B*57:01	NSP12	WT	500	511	KSAGFPFNKWG	0.7136	0.4589	0.5098	0.4191
B*15:17	E	WT	49	60	VSLVKPSFYVY	0.7135	0.6068	0.6161	0.8018
B*53:01	NSP10	WT	7	17	VPANSTVLSF	0.7134	0.0834	0.6121	0.0816	70250
B*58:01	NSP16	WT	78	89	VAPGTAVLRQW	0.7133	0.2593	0.6024	0.3921	1543002	1
B*15:01	M	WT	186	197	RVAGDSGFAAY	0.7132	0.193	0.663	0.2077	1324090		qualitative binding, activation, IFNg release, TNFa release
B*15:17	M	WT	170	180	VATSRTLSYY	0.7131	0.6077	0.6838	0.4439	1334141		qualitative binding
B*78:01	NSP3	WT	1351	1360	MPYFFTLLL	0.7131	0.0296	0.5934	0.0097	1330532		qualitative binding
B*07:02	NSP12	WT	263	272	KPYIKWDLL	0.7131	0.2097	0.5601	0.3424	1330508		qualitative binding
B*15:01	Spike	WT	497	506	FQPTNGVGY	0.7129	0.1934	0.5275	0.8323	1087346		IFNg release, T cell binding
B*57:01	Spike	WT	97	107	KSNIIRGWIF	0.7127	0.4601	0.6491	0.1451
B*45:01	NSP3	WT	1007	1016	SEYTGNYQC	0.7125	0.1053	0.5187	0.2263	1542434
B*15:01	NSP12	WT	116	125	RQRLTKYTM	0.7124	0.1939	0.5733	0.5588
B*42:01	NSP14	WT	45	55	IPKDMTYRRL	0.7123	0.3074	0.5851	0.4087
B*15:01	NSP3	WT	312	321	LLKSAYENF	0.7122	0.1942	0.6781	0.1757	1541362	1
B*18:01	NSP6	WT	38	46	YENAFLPF	0.7119	0.1189	0.7729	0.0109
B*35:01	NSP6	WT	72	82	LPSLATVAYF	0.7116	0.192	0.7572	0.0507
B*15:17	NSP4	WT	402	413	VVFNGVSFSTF	0.7116	0.6115	0.6055	0.8712
B*42:01	NS9b	WT	72	82	TPIAVQMTKL	0.7116	0.3083	0.588	0.3977
B*15:03	NSP3	WT	1735	1744	SAKSASVYY	0.7114	0.1581	0.7011	0.415	1324270		activation
B*39:10	NSP3	P662L	653	663	VPATVSVSSL	0.7113	0.1286	0.6464	0.0815
B*15:17	NSP12	WT	433	443	SSVELKHFFF	0.7111	0.6125	0.6767	0.4769
B*15:01	NSP2	WT	67	76	KSYELQTPF	0.7109	0.1957	0.6943	0.1464
B*41:01	NSP3	WT	142	151	LEFGATSAA	0.7104	0.0849	0.7256	0.0204
B*15:17	NSP4	WT	445	454	LALYNKYKY	0.7104	0.6144	0.5782	1.0557
B*15:17	Spike	WT	192	201	FVFKNIDGY	0.7103	0.6147	0.5789	1.0513	1074900		activation, T cell binding
B*35:01	NSP3	WT	1483	1492	YPSLETIQI	0.71	0.1931	0.5517	0.3113
B*45:01	Spike	WT	1016	1027	AEIRASANLAA	0.7099	0.1067	0.6535	0.0585	2133990		qualitative binding
B*15:03	NSP3	P662L	660	669	SSLDAVTAY	0.7097	0.1603	0.7288	0.3039
B*15:17	NSP3	WT	1813	1824	STFISAARQGF	0.7094	0.6169	0.682	0.4519
B*39:10	NSP1	WT	114	123	IPVAYRKVL	0.7092	0.1296	0.6519	0.0755	2134121		qualitative binding
B*35:01	NSP6	WT	43	53	LPFAMGIIAM	0.7091	0.1937	0.7883	0.0332	1321046		activation
B*45:01	Spike	WT	1181	1191	KEIDRLNEVA	0.7091	0.1072	0.5644	0.1435
B*15:17	NSP14	WT	318	327	KAALLADKF	0.7086	0.6189	0.5766	1.0662
B*44:02	NSP2	WT	441	451	YEKLKPVLDW	0.7086	0.1363	0.5669	0.1224
B*39:10	Spike	WT	208	217	TPINLVRDL	0.7086	0.1298	0.5509	0.2215	1075079		qualitative binding, T cell binding, activation
B*15:03	NSP2	WT	52	62	REHEHEIAWY	0.7085	0.1617	0.6077	0.9696
B*15:03	NSP3	WT	1695	1704	YERHSLSHF	0.7084	0.1619	0.7258	0.3158	1327928		activation
B*15:17	NSP4	WT	343	352	SVIYLYLTF	0.7077	0.6212	0.5954	0.9406	2134289		qualitative binding
B*57:01	NSP16	WT	223	232	VMHANYIFW	0.7072	0.4678	0.5087	0.423	2134330		qualitative binding
B*57:03	NS6	WT	9	18	VTIAEILLI	0.7071	0.3359	0.583	0.2042	1075110
B*57:03	NSP16	WT	57	66	LTLAVPYNM	0.707	0.336	0.6098	0.1487
B*35:01	NSP14	WT	427	437	HTPAFDKSAF	0.707	0.1952	0.5449	0.3272
B*39:10	NSP12	P323L	321	330	FPLTSFGPL	0.7068	0.1306	0.8408	0.0068	2134071		qualitative binding
B*15:03	NSP14	WT	457	466	KQVVSDIDY	0.7068	0.1639	0.7642	0.1936
B*57:01	NS3	WT	39	48	ASLPFGWLI	0.7068	0.4683	0.5604	0.2934
B*57:01	M	WT	22	32	LVIGFLFLTW	0.7068	0.4684	0.5499	0.319
B*57:01	NSP5	WT	21	32	TCGTTTLNGLW	0.7061	0.4694	0.5122	0.4103
B*44:02	NSP2	WT	291	301	EEIAIILASF	0.7057	0.1381	0.6815	0.0257	1311557		IFNg release
B*15:17	Spike	WT	366	375	SVLYNSASF	0.7054	0.6268	0.6722	0.4976	1392439		IFNg release, IL-2 release, TNF release
B*07:02	Spike	WT	38	49	YPDKVFRSSVL	0.7054	0.2157	0.6263	0.1946
B*42:01	NS7a	WT	78	87	RARSVSPKL	0.7054	0.316	0.5918	0.387	1330565
B*44:03	NSP4	WT	41	50	SEIIGYKAI	0.7054	0.1861	0.5765	0.1076	1324343		activation
B*41:01	NSP10	WT	5	14	TEVPANSTV	0.7052	0.0878	0.5413	0.2964
B*57:01	NSP3	WT	1309	1318	LAAVNSVPW	0.705	0.4709	0.642	0.155
B*40:01	NSP2	WT	544	554	REETGLLMPL	0.7049	0.2327	0.7375	0.0428
B*15:03	NSP3	WT	213	222	YLKLTDNVY	0.7047	0.1665	0.7591	0.2095	1334364		qualitative binding
B*50:01	NSP3	WT	814	823	FEYYHTTDP	0.7047	0.0927	0.6027	0.0461
B*15:03	NSP14	WT	21	30	TQAPTHLSV	0.7045	0.1667	0.6914	0.4572
B*15:01	NSP13	WT	296	307	ALYYPSARIVY	0.7045	0.2036	0.6007	0.4264
B*35:01	NSP3	WT	1651	1660	VARDLSLQF	0.7043	0.1971	0.5175	0.3913	1326259		activation
B*39:10	NSP3	WT	1351	1360	MPYFFTLLL	0.7042	0.1317	0.8214	0.0076	1330532		qualitative binding
B*40:16	NSP12	WT	810	819	HEFCSQHTM	0.7042	0.1118	0.6178	0.08
B*40:16	NSP16	WT	216	225	REQIDGYVM	0.7041	0.112	0.65	0.0488	1313417
B*42:01	NSP13	WT	502	512	RNPAWRKAVF	0.704	0.3177	0.7202	0.0994
B*40:01	NS9c	L55V	50	59	GELLLVEWL	0.7037	0.2338	0.7004	0.0794
B*39:01	NSP4	WT	439	448	TQYNRYLAL	0.7036	0.0995	0.6695	0.022
B*15:03	NSP3	WT	310	318	IQLLKSAY	0.7029	0.1687	0.6582	0.6365
B*57:01	M	WT	101	111	RLFARTRSMW	0.7029	0.4738	0.5806	0.2424	1075030	1	T cell binding, activation
B*38:01	NSP14	WT	486	496	HHANEYRLYL	0.7029	0.1108	0.5531	0.0292
B*15:17	NSP2	WT	348	357	SILSPLYAF	0.7029	0.633	0.5035	1.6455
B*15:03	NSP7	WT	41	50	LAKDTTEAF	0.7028	0.1688	0.7248	0.3199
B*15:17	NSP10	WT	7	17	VPANSTVLSF	0.7028	0.6331	0.6488	0.6048	70250
B*15:17	N	WT	164	173	GTTLPKGFY	0.7028	0.6333	0.5494	1.2697	22856
B*35:01	Spike	WT	895	905	QIPFAMQMAY	0.7027	0.1983	0.7113	0.0805	1323266		activation
B*15:01	NS8	WT	8	17	GIITTVAAF	0.7026	0.2063	0.7289	0.0844
B*07:02	NS9c	WT	32	41	VPHHVVATV	0.7025	0.2179	0.5536	0.3598	2134333
B*15:01	NSP3	WT	700	710	GQSTQLGIEF	0.7024	0.2065	0.6363	0.2793
B*50:01	NSP8	WT	19	28	QEAYEQAVA	0.7024	0.0942	0.5078	0.1361	50554
B*15:17	NSP6	WT	88	98	ASWVMRIMTW	0.7022	0.6346	0.7388	0.2528
B*15:01	NSP12	WT	587	596	VVIGTSKFY	0.7022	0.2069	0.5213	0.8716
B*57:03	NSP6	H11N	5	16	RTIKGTNHWLL	0.702	0.3427	0.5593	0.2524
B*35:01	NSP16	WT	203	212	EAFLIGCNY	0.7016	0.1991	0.5962	0.2257
B*57:01	NSP16	WT	115	125	CATVHTANKW	0.7016	0.4756	0.5924	0.2238	1315207		activation
B*15:17	Spike	WT	29	39	TNSFTRGVYY	0.7013	0.637	0.6162	0.8011
B*13:02	NSP16	WT	86	97	RQWLPTGTLLV	0.7009	0.0873	0.5162	0.0129
B*15:17	Spike	WT	150	161	KSWMESEFRVY	0.7007	0.6385	0.6361	0.6742	1074961		T cell binding
B*53:01	NSP13	WT	81	91	FPLCANGQVF	0.7005	0.0878	0.7375	0.021	17325	1	Patr-B*13:01
B*41:01	N	S180I	173	183	AEGSRGGIQA	0.7004	0.0905	0.5635	0.2364
B*44:05	NS9b	WT	6	15	SEMHPALRL	0.7004	0.0097	0.5485	0.0097
B*40:01	NSP2	WT	263	272	SEGLNDNLL	0.7001	0.2371	0.5503	0.3009
B*57:01	NSP3	WT	748	757	RTIKVFTTV	0.7	0.4778	0.5028	0.4444	1333395		qualitative binding
B*39:01	NSP12	WT	380	390	MHAASGNLLL	0.6999	0.1011	0.6852	0.0185
B*15:01	NSP3	WT	498	508	ALRKVPTDNY	0.6999	0.21	0.5309	0.81	1330905		qualitative binding
B*35:01	Spike	WT	192	201	FVFKNIDGY	0.6997	0.2004	0.7136	0.0792	1074900		activation, T cell binding
B*15:17	Spike	WT	28	38	YTNSFTRGVY	0.6996	0.6412	0.6991	0.3802	1328804		activation, qualitative binding
B*15:17	NSP10	A23S	19	28	FAVDSAKAY	0.6995	0.6414	0.52	1.5024
B*27:02	NSP4	WT	302	312	MRFRRAFGEY	0.6995	0.2467	0.5011	0.0095
B*50:02	M	WT	134	143	LESELVIGA	0.6988	0.0713	0.5467	0.0704
B*58:01	NSP4	WT	385	394	ISTKHFYWF	0.6983	0.2733	0.7126	0.152
B*57:01	Spike	WT	1203	1213	LGKYEQYIKW	0.6983	0.4802	0.5233	0.3807
B*57:01	M	WT	83	93	AMACLVGLMW	0.6982	0.4802	0.5694	0.2681
B*15:01	Spike	T632A	628	637	QLTPAWRVY	0.6982	0.2123	0.5319	0.8036
B*07:02	NSP5	WT	121	131	SPSGVYQCAM	0.6971	0.2221	0.6707	0.1293	60255	1	qualitative binding
B*42:01	N	WT	65	75	KFPRGQGVPI	0.697	0.3264	0.7177	0.1031	1074950		T cell binding
B*57:03	NSP3	WT	989	999	MSAPPAQYEL	0.6964	0.35	0.5602	0.2497
B*15:01	NSP7	WT	39	50	ILLAKDTTEAF	0.6964	0.2148	0.5498	0.6906
B*44:02	NSP12	WT	875	884	QEYADVFHL	0.6964	0.1437	0.5127	0.1929	50726	1
B*35:01	NSP2	WT	180	190	LPQNAVVKIY	0.6963	0.2028	0.5882	0.2382
B*57:03	NSP13	WT	347	358	KVNSTLEQYVF	0.6963	0.3501	0.509	0.4204
B*42:01	NSP10	WT	7	17	VPANSTVLSF	0.6961	0.3275	0.587	0.401	70250
B*42:01	NSP1	WT	108	117	VPHVGEIPV	0.6956	0.3282	0.6459	0.2324	1334260		qualitative binding
B*08:01	NSP3	WT	737	745	NLKTLLSL	0.6956	0.0969	0.5909	0.1227	1332929		qualitative binding
B*18:01	NSP3	WT	996	1004	YELKHGTF	0.6956	0.1287	0.5117	0.1648
B*15:03	NSP4	WT	439	449	TQYNRYLALY	0.6949	0.1779	0.8631	0.0303	65979
B*39:06	Spike	WT	43	52	FRSSVLHST	0.6949	0.0939	0.5568	0.0501	1331988		qualitative binding
B*42:01	NSP9	WT	56	66	FPKSDGTGTI	0.6946	0.3295	0.6391	0.2489
B*50:02	NSP8	WT	4	15	SEFSSLPSYAA	0.6946	0.0721	0.5965	0.0394
B*15:17	M	WT	212	221	SSSDNIALL	0.6944	0.654	0.5931	0.9563	1325011		activation
B*57:03	NSP14	WT	368	378	YSYATHSDKF	0.6944	0.3527	0.5634	0.2433
B*15:17	NSP3	WT	762	771	HTQVVDMSM	0.6935	0.6562	0.6713	0.502
B*15:17	NSP6	WT	77	86	TVAYFNMVY	0.6935	0.6562	0.6487	0.6055	66956		qualitative binding
B*39:01	Spike	WT	764	773	NRALTGIAV	0.6935	0.1041	0.6453	0.0312
B*07:02	Spike	WT	216	224	LPQGFSAL	0.6933	0.225	0.6431	0.167	1074981		qualitative binding, activation, T cell binding
B*15:03	NSP6	WT	124	133	ILMTARTVY	0.6928	0.18	0.8351	0.0602	1330486		qualitative binding
B*15:01	NSP12	WT	366	375	LSFKELLVY	0.6927	0.2199	0.649	0.2412	39346		Patr-B*01:01, qualitative binding
B*15:17	NSP3	P74S	73	83	TSLGIDLDEW	0.6926	0.6584	0.614	0.8159
B*15:17	NSP13	WT	288	299	KSHFAIGLALY	0.692	0.6599	0.7081	0.3498
B*15:17	NSP12	WT	849	860	KTDGTLMIERF	0.692	0.66	0.5663	1.1418
B*15:17	Spike	WT	392	401	FTNVYADSF	0.6913	0.6616	0.7074	0.3522
B*15:03	NSP2	WT	489	499	KEIKESVQTF	0.6912	0.1815	0.5725	1.2687
B*78:01	NSP12	WT	504	513	FPFNKWGKA	0.6912	0.0347	0.5648	0.0118
B*40:01	Spike	WT	1256	1266	FDEDDSEPVL	0.6912	0.2454	0.5098	0.4	1316323		activation
B*57:03	Spike	WT	878	889	LAGTITSGWTF	0.6908	0.3574	0.5178	0.3904
B*58:01	Spike	WT	604	613	TSNQVAVLY	0.6908	0.2803	0.5158	0.7422	1087414		activation, T cell binding, qualitative binding
B*15:17	NSP13	WT	62	71	QLYLGGMSY	0.6908	0.663	0.5119	1.5714
B*07:02	NSP10	WT	83	93	HPNPKGFCDL	0.6907	0.2271	0.5304	0.4266	24482
B*39:10	NS3	WT	35	44	IPIQASLPF	0.6903	0.1376	0.7285	0.026	1074931		qualitative binding, activation, T cell binding
B*44:02	NSP7	T81I	73	82	EEMLDNRAI	0.69	0.1476	0.6409	0.0509
B*15:03	NSP3	WT	137	145	YQGKPLEF	0.69	0.1827	0.5641	1.3551
B*58:01	NSP3	WT	352	361	RTNVYLAVF	0.6898	0.2813	0.7274	0.1325	1324083		activation
B*15:17	NSP3	WT	1395	1406	ASFNYLKSPNF	0.6898	0.6656	0.6522	0.5884
B*08:01	NS3	WT	64	74	TLKKRWQLAL	0.6894	0.0993	0.7731	0.0098
B*39:10	NSP2	WT	180	189	LPQNAVVKI	0.6893	0.138	0.5421	0.2431
B*81:01	NS7a	WT	47	57	HPLADNKFAL	0.6891	0.0609	0.5412	0.0538	24466
B*15:03	NSP4	WT	367	376	VMFTPLVPF	0.689	0.1837	0.9049	0.0096
B*40:16	NSP13	WT	446	456	AEIVDTVSAL	0.6889	0.1218	0.604	0.0947	1005
B*58:01	NSP15	WT	115	124	ICAPLTVFF	0.6888	0.2823	0.5178	0.7322
B*58:01	NSP6	WT	156	166	NALDQAISMW	0.6885	0.2825	0.6013	0.3954
B*41:01	NSP3	WT	1090	1099	TEQPIDLVP	0.6882	0.098	0.5235	0.3583
B*35:01	Spike	WT	898	907	FAMQMAYRF	0.6879	0.2087	0.7966	0.0302	1316310		activation, IFNg release, qualitative binding
B*15:17	NSP13	WT	215	225	TTYKLNVGDY	0.6879	0.6701	0.6124	0.8264	66920
B*57:03	NSP3	WT	1382	1392	KNTVKSVGKF	0.6878	0.3613	0.5257	0.364
B*15:03	Spike	WT	687	696	VASQSIIAY	0.6877	0.185	0.7336	0.2884	1326261		activation, qualitative binding
B*58:01	NSP12	WT	365	375	RLSFKELLVY	0.6875	0.2834	0.6591	0.2417	54756
B*35:01	NSP4	WT	372	382	LVPFWITIAY	0.6874	0.2091	0.8069	0.0272
[truncated: 1,091 more rows]

## Sheet: C
Allele	Protein	Mutation	Residue Start	Residue Stop	Peptide Sequence	EL	EL_Rank	BA	BA_Rank	IEDB ID	Specific MHC Binding	Non-specific Assay
C*03:02	NSP10	A23S	19	28	FAVDSAKAY	0.9938	0.0012	0.9184	0.006
C*05:01	NSP12	WT	606	615	YSDVENPHL	0.9923	0.0031	0.7804	0.0086
C*03:02	NSP10	WT	19	28	FAVDAAKAY	0.9918	0.0016	0.9157	0.0062	1331939
C*04:01	Spike	WT	1137	1146	VYDPLQPEL	0.989	0.0011	0.5168	0.0089	71996		IFNg release
C*08:02	NSP15	WT	237	246	YGDFSHSQL	0.9882	0.0035	0.776	0.0076
C*05:01	NSP3	WT	1281	1290	YVDNSSLTI	0.987	0.0052	0.8228	0.0069	2134379		qualitative binding
C*16:01	M	WT	170	179	VATSRTLSY	0.9865	0.0015	0.8791	0.0077	1326262		HLA class I, qualitative binding, activation
C*03:02	N	WT	266	275	KAYNVTQAF	0.9861	0.0027	0.8845	0.0085	1074947		IFNg release, activation, T cell binding
C*14:02	NSP3	WT	718	727	YYTSNPTTF	0.984	0.0039	0.8833	0.0088	1314077		HLA class I, qualitative binding, activation, IFNg release, TNFa release
C*08:02	NSP3	WT	1119	1127	FADDLNQL	0.9832	0.005	0.6463	0.024
C*08:02	NSP12	WT	606	615	YSDVENPHL	0.9831	0.005	0.7276	0.0092
C*08:02	NSP8	WT	62	71	MADQAMTQM	0.9827	0.0051	0.7671	0.0079
C*08:02	NSP3	WT	57	66	VADAVIKTL	0.9826	0.0051	0.6287	0.0304
C*01:02	NSP3	WT	990	999	SAPPAQYEL	0.9818	0.0028	0.7166	0.0093	1333443		qualitative binding
C*05:01	NSP15	WT	181	190	KVDGVVQQL	0.9817	0.0073	0.616	0.0554	1332543		qualitative binding
C*05:01	NSP8	WT	62	71	MADQAMTQM	0.9803	0.0079	0.7592	0.0094
C*14:02	NS3	WT	211	220	YYQLYSTQL	0.9793	0.0051	0.9005	0.0075	1087430
C*05:01	NSP15	WT	237	246	YGDFSHSQL	0.9779	0.0089	0.7586	0.0094
C*05:01	NSP12	WT	877	886	YADVFHLYL	0.9775	0.009	0.826	0.0068	1334320		qualitative binding
C*05:01	Spike	WT	109	118	TLDSKTQSL	0.9772	0.0092	0.6022	0.0649	1075075		qualitative binding, T cell binding, activation
C*14:02	NSP13	WT	298	307	YYPSARIVY	0.9771	0.0056	0.8612	0.012	76569		qualitative binding
C*08:02	N	WT	375	383	KADETQAL	0.9762	0.007	0.5894	0.0424
C*14:02	NSP3	WT	816	825	YYHTTDPSF	0.9759	0.0059	0.8827	0.0088	1314074		activation
C*06:02	Spike	WT	327	336	VRFPNITNL	0.9756	0.0023	0.7161	0.0089	70718		IFNg release
C*08:02	NSP3	WT	1281	1290	YVDNSSLTI	0.9753	0.0073	0.7755	0.0076	2134379		qualitative binding
C*17:01	NSP12	WT	877	886	YADVFHLYL	0.9733	0.0032	0.795	0.0071	1334320		qualitative binding
C*03:03	NSP3	WT	336	345	FGADPIHSL	0.9728	0.0043	0.7892	0.0383
C*03:04	NSP3	WT	336	345	FGADPIHSL	0.9728	0.0043	0.7892	0.0383
C*08:02	NSP12	WT	877	886	YADVFHLYL	0.9721	0.0082	0.8107	0.0064	1334320		qualitative binding
C*03:02	Spike	WT	687	696	VASQSIIAY	0.9711	0.0056	0.8264	0.0253	1326261		activation, qualitative binding
C*05:01	NSP13	WT	57	66	VTDVTQLYL	0.9705	0.0121	0.7734	0.0089	1313923		qualitative binding
C*08:02	Spike	WT	109	118	TLDSKTQSL	0.9705	0.0087	0.5608	0.0586	1075075		qualitative binding, T cell binding, activation
C*01:02	NSP13	WT	232	241	VMPLSAPTL	0.9702	0.0046	0.7858	0.007	70008		qualitative binding
C*08:04	NSP3	WT	57	66	VADAVIKTL	0.9702	0.0027	0.5995	0.0297
C*05:01	NSP3	WT	1119	1127	FADDLNQL	0.9698	0.0124	0.6322	0.0436
C*03:02	M	WT	37	46	FAYANRNRF	0.968	0.0062	0.8953	0.0077	1316317		activation, IFNg release, qualitative binding
C*05:01	NSP15	WT	34	43	KVDGVDVEL	0.9678	0.0133	0.6703	0.0285	1332542		qualitative binding
C*16:01	NSP5	WT	93	102	TANPKTPKY	0.9671	0.0037	0.7303	0.0872	1333907		qualitative binding
C*01:02	Spike	WT	1055	1064	SAPHGVVFL	0.9667	0.0052	0.728	0.0089
C*08:04	NSP12	WT	877	886	YADVFHLYL	0.9659	0.0031	0.8307	0.0054	1334320		qualitative binding
C*03:02	M	WT	170	179	VATSRTLSY	0.9647	0.0068	0.8284	0.0243	1326262		HLA class I, qualitative binding, activation
C*05:01	NSP3	WT	57	66	VADAVIKTL	0.9644	0.0149	0.5943	0.0704
C*03:02	NSP3	WT	1776	1785	YVNTFSSTF	0.961	0.0076	0.88	0.0089	1328875		activation
C*05:01	NS3	WT	236	245	IVDEPEEHV	0.9606	0.0166	0.5589	0.0911
C*08:02	NSP15	WT	181	190	KVDGVVQQL	0.9603	0.0131	0.5292	0.0797	1332543		qualitative binding
C*16:01	NSP14	WT	487	496	HANEYRLYL	0.9594	0.0045	0.8753	0.008	1312637		IFNg release
C*03:02	NSP5	WT	93	102	TANPKTPKY	0.9561	0.0085	0.6413	0.2798	1333907		qualitative binding
C*16:01	NSP1	WT	77	86	RTAPHGHVM	0.956	0.0049	0.833	0.0131
C*12:03	NSP3	WT	1323	1332	YAKPFLNKV	0.9555	0.0037	0.8436	0.0113	1334323		qualitative binding
C*03:02	NSP15	WT	230	238	YAFEHIVY	0.9554	0.0086	0.8016	0.041	1957592		IFNg release
C*05:01	NSP3	WT	1647	1656	ISDEVARDL	0.955	0.019	0.6758	0.0274
C*05:01	NSP3	WT	453	462	VSDIDITFL	0.9513	0.021	0.7099	0.0169
C*03:02	NSP13	WT	209	218	VVYRGTTTY	0.951	0.0095	0.798	0.0425	71917		T cell binding
C*03:02	NSP3	WT	1651	1660	VARDLSLQF	0.951	0.0095	0.7685	0.0595	1326259		activation
C*08:02	NSP3	WT	1647	1656	ISDEVARDL	0.951	0.0172	0.6494	0.0229
C*14:02	NSP3	S702F	697	706	SYSGQFTQL	0.9503	0.0124	0.7981	0.0472
C*08:02	NSP15	WT	34	43	KVDGVDVEL	0.9497	0.0177	0.6062	0.0366	1332542		qualitative binding
C*08:02	NSP2	WT	407	416	TSDLATNNL	0.9487	0.018	0.671	0.0175
C*04:01	NSP3	WT	1772	1781	MFDAYVNTF	0.9483	0.0053	0.543	0.0085	1332784		qualitative binding
C*05:01	NSP13	WT	258	267	ISDEFSSNV	0.9477	0.0235	0.7515	0.0097	1338837		qualitative binding
C*05:01	NSP3	WT	7	16	FGDDTVIEV	0.9475	0.0237	0.6698	0.0286	1125057		HLA class I, qualitative binding
C*17:01	NSP15	WT	181	190	KVDGVVQQL	0.947	0.0063	0.5837	0.0697	1332543		qualitative binding
C*14:02	NSP3	WT	1081	1090	YYKKDNSYF	0.9463	0.0135	0.8369	0.0214	1314075		qualitative binding, activation, IFNg release
C*03:02	NSP13	WT	291	300	FAIGLALYY	0.945	0.0105	0.8639	0.0102	1331931		qualitative binding
C*14:02	NSP12	WT	69	78	YFVVKRHTF	0.9438	0.0141	0.8317	0.0244	1334350		qualitative binding
C*14:02	Spike	WT	635	644	VYSTGSNVF	0.9424	0.0145	0.8234	0.0307	1313944		qualitative binding
C*08:02	NSP11	WT	1	9	SADAQSFL	0.9424	0.0205	0.6103	0.0355
C*08:02	NSP12	WT	1	9	SADAQSFL	0.9424	0.0205	0.6103	0.0355
C*17:01	NSP3	WT	57	66	VADAVIKTL	0.9421	0.0069	0.5845	0.0692
C*14:02	NSP3	WT	697	706	SYSGQSTQL	0.9418	0.0147	0.7747	0.0683
C*03:03	NSP3	WT	57	66	VADAVIKTL	0.9397	0.0096	0.6466	0.1965
C*03:04	NSP3	WT	57	66	VADAVIKTL	0.9397	0.0096	0.6466	0.1965
C*05:01	NSP12	WT	233	242	VVDSYYSLL	0.9396	0.0276	0.7312	0.0121	1543291		qualitative binding
C*05:01	NSP2	WT	407	416	TSDLATNNL	0.9387	0.028	0.6707	0.0285
C*05:01	NS8	WT	73	82	YIDIGNYTV	0.9376	0.0285	0.7415	0.0104	1310957
C*05:01	N	WT	375	383	KADETQAL	0.9375	0.0285	0.5286	0.12
C*14:02	NSP2	WT	299	308	SFSASTSAF	0.9358	0.017	0.8757	0.0093
C*08:04	NSP15	WT	237	246	YGDFSHSQL	0.9354	0.0059	0.6948	0.0097
C*02:02	N	WT	266	275	KAYNVTQAF	0.9343	0.0054	0.6736	0.0122	1074947		IFNg release, activation, T cell binding
C*02:10	N	WT	266	275	KAYNVTQAF	0.9343	0.0054	0.6736	0.0122	1074947		IFNg release, activation, T cell binding
C*02:02	NSP10	A23S	19	28	FAVDSAKAY	0.9341	0.0054	0.7243	0.0089
C*02:10	NSP10	A23S	19	28	FAVDSAKAY	0.9341	0.0054	0.7243	0.0089
C*05:01	NSP12	WT	334	343	FVDGVPFVV	0.9333	0.0302	0.7347	0.0116	18133		T cell binding, IFNg release, qualitative binding
C*16:01	NSP3	WT	1885	1894	VAKSHNIAL	0.9314	0.0076	0.7891	0.0342	1330641		qualitative binding
C*06:02	NSP14	WT	162	171	VRIKIVQML	0.931	0.0064	0.6463	0.0158
C*08:02	NSP3	WT	7	16	FGDDTVIEV	0.9296	0.0275	0.6096	0.0357	1125057		HLA class I, qualitative binding
C*03:03	NSP3	WT	1885	1894	VAKSHNIAL	0.929	0.0137	0.7545	0.0589	1330641		qualitative binding
C*03:04	NSP3	WT	1885	1894	VAKSHNIAL	0.929	0.0137	0.7545	0.0589	1330641		qualitative binding
C*16:01	NSP10	A23S	19	28	FAVDSAKAY	0.9287	0.0079	0.8334	0.013
C*08:02	NSP13	WT	57	66	VTDVTQLYL	0.9283	0.0282	0.6962	0.0122	1313923		qualitative binding
C*16:01	N	WT	266	275	KAYNVTQAF	0.9267	0.0081	0.8626	0.0088	1074947		IFNg release, activation, T cell binding
C*03:02	Spike	WT	1054	1063	QSAPHGVVF	0.9263	0.0133	0.7639	0.065	1333222		activation, qualitative binding
C*14:02	NSP12	WT	455	464	YYRYNLPTM	0.9255	0.0218	0.9126	0.0065	76599		Patr-A*07:01, Patr-A*09:01, qualitative binding
C*12:03	NSP10	A23S	19	28	FAVDSAKAY	0.9247	0.0063	0.847	0.0104
C*08:04	NSP8	WT	62	71	MADQAMTQM	0.9247	0.0069	0.7122	0.0091
C*17:01	NSP3	WT	336	345	FGADPIHSL	0.9236	0.0092	0.6097	0.0517
C*05:01	NSP3	WT	1807	1816	SLDNVLSTF	0.923	0.0329	0.6027	0.0646	1324559		activation
C*08:02	NSP13	WT	448	456	IVDTVSAL	0.9221	0.0307	0.5712	0.0526
C*16:01	NS3	Q57H	57	66	HSASKIITL	0.9211	0.0087	0.7696	0.0485
C*12:03	NSP2	WT	356	365	FASEAARVV	0.9207	0.0066	0.8737	0.0083	1331935		HLA class I, qualitative binding
C*02:02	M	WT	37	46	FAYANRNRF	0.9205	0.0065	0.746	0.0082	1316317		activation, IFNg release, qualitative binding
C*02:10	M	WT	37	46	FAYANRNRF	0.9205	0.0065	0.746	0.0082	1316317		activation, IFNg release, qualitative binding
C*03:02	NSP8	WT	130	139	VVIPDYNTY	0.9205	0.0141	0.7133	0.1358
C*03:02	NSP7	WT	41	50	LAKDTTEAF	0.9201	0.0142	0.7798	0.0508
C*05:01	NSP14	WT	124	134	YVDTPNNTDF	0.9193	0.0339	0.6417	0.0382
C*03:03	NSP14	WT	487	496	HANEYRLYL	0.9187	0.0175	0.802	0.0345	1312637		IFNg release
C*03:04	NSP14	WT	487	496	HANEYRLYL	0.9187	0.0175	0.802	0.0345	1312637		IFNg release
C*03:02	NSP3	Q764H	764	773	HVVDMSMTY	0.9169	0.0147	0.7907	0.0457
C*14:02	N	WT	306	315	QFAPSASAF	0.9168	0.0261	0.8162	0.0348	1542092
C*05:01	N	WT	338	347	KLDDKDPNF	0.9167	0.0346	0.5297	0.1189	1125078		IFNg release, qualitative binding
C*16:01	Spike	WT	1054	1063	QSAPHGVVF	0.9155	0.0094	0.7724	0.0464	1333222		activation, qualitative binding
C*14:02	NSP9	WT	89	98	YFIKGLNNL	0.914	0.0271	0.8386	0.0205	1334346		qualitative binding
C*02:02	NSP10	WT	19	28	FAVDAAKAY	0.9136	0.0071	0.7125	0.0093	1331939
C*02:10	NSP10	WT	19	28	FAVDAAKAY	0.9136	0.0071	0.7125	0.0093	1331939
C*03:03	NSP12	WT	877	886	YADVFHLYL	0.9134	0.0193	0.814	0.0309	1334320		qualitative binding
C*03:04	NSP12	WT	877	886	YADVFHLYL	0.9134	0.0193	0.814	0.0309	1334320		qualitative binding
C*16:01	NSP13	WT	35	44	ISTSHKLVL	0.913	0.0096	0.7874	0.0355
C*08:02	NSP1	WT	31	40	FGDSVEEVL	0.9119	0.033	0.628	0.0306
C*08:02	NSP3	WT	453	462	VSDIDITFL	0.9112	0.0332	0.6314	0.0296
C*02:02	NSP3	WT	1651	1660	VARDLSLQF	0.9108	0.0073	0.5996	0.0337	1326259		activation
C*02:10	NSP3	WT	1651	1660	VARDLSLQF	0.9108	0.0073	0.5996	0.0337	1326259		activation
C*14:02	NSP15	WT	192	201	TYFTQSRNL	0.9104	0.0283	0.8085	0.0392
C*05:01	NSP11	WT	1	9	SADAQSFL	0.9102	0.0363	0.6105	0.0591
C*05:01	NSP12	WT	1	9	SADAQSFL	0.9102	0.0363	0.6105	0.0591
C*16:01	M	WT	37	46	FAYANRNRF	0.9089	0.0102	0.8498	0.0096	1316317		activation, IFNg release, qualitative binding
C*16:01	Spike	WT	687	696	VASQSIIAY	0.9081	0.0104	0.8215	0.0169	1326261		activation, qualitative binding
C*03:02	NSP1	WT	77	86	RTAPHGHVM	0.908	0.0179	0.7894	0.0463
C*14:02	NSP12	WT	37	46	IYNDKVAGF	0.9077	0.0293	0.7586	0.0801	1310518
C*08:02	NS8	WT	73	82	YIDIGNYTV	0.9059	0.0344	0.6839	0.0152	1310957
C*12:03	NSP10	WT	19	28	FAVDAAKAY	0.9054	0.0079	0.843	0.0115	1331939
C*08:04	NSP3	WT	1119	1127	FADDLNQL	0.9052	0.0087	0.5242	0.0598
C*03:02	NSP3	P662L	660	669	SSLDAVTAY	0.9049	0.0193	0.7754	0.0542
C*08:02	NSP16	WT	104	112	VSDADSTL	0.9046	0.0347	0.5607	0.0587
C*03:02	NSP13	WT	225	234	FVLTSHTVM	0.9045	0.0195	0.8637	0.0103
C*16:01	NSP1	WT	165	174	HSSGVTREL	0.9043	0.0114	0.7428	0.0742	1596652		HLA class I
C*05:01	NSP12	WT	758	767	LSDDAVVCF	0.9042	0.0379	0.6887	0.0247
C*14:02	NSP3	WT	1080	1089	NYYKKDNSY	0.9031	0.0309	0.7437	0.0985	1333067		qualitative binding
C*08:04	NSP12	WT	606	615	YSDVENPHL	0.9028	0.009	0.6083	0.027
C*14:02	Spike	WT	1137	1146	VYDPLQPEL	0.9024	0.0311	0.6224	0.3189	71996		IFNg release
C*17:01	NSP14	WT	487	496	HANEYRLYL	0.9021	0.013	0.7034	0.0135	1312637		IFNg release
C*14:02	NSP6	WT	199	208	IFFITGNTL	0.9018	0.0313	0.8351	0.0225	1332346		qualitative binding
C*05:01	NSP4	WT	193	202	LMDGSIIQF	0.9015	0.0386	0.6065	0.062
C*03:02	NSP3	WT	1735	1744	SAKSASVYY	0.9011	0.0214	0.7344	0.1075	1324270		activation
C*16:01	NSP10	WT	19	28	FAVDAAKAY	0.8996	0.0126	0.8248	0.0156	1331939
C*03:03	NSP1	WT	77	86	RTAPHGHVM	0.8995	0.0224	0.7829	0.0402
C*03:04	NSP1	WT	77	86	RTAPHGHVM	0.8995	0.0224	0.7829	0.0402
C*03:02	NSP16	WT	9	18	VAMPNLYKM	0.8993	0.0224	0.7896	0.0462	1326252		activation
C*08:04	NSP3	WT	336	345	FGADPIHSL	0.8983	0.0094	0.539	0.0521
C*08:02	NSP12	WT	715	724	IADKYVRNL	0.8978	0.0362	0.5402	0.0709
C*14:02	NSP4	WT	300	309	YFMRFRRAF	0.8977	0.0328	0.9057	0.0071	1334348		qualitative binding
C*01:02	NSP16	WT	78	86	VAPGTAVL	0.8976	0.0173	0.6017	0.036
C*14:02	NSP13	P77L	69	78	SYYCKSHKL	0.8975	0.0328	0.8061	0.0408
C*03:03	M	WT	37	46	FAYANRNRF	0.8969	0.0229	0.8447	0.0218	1316317		activation, IFNg release, qualitative binding
C*03:04	M	WT	37	46	FAYANRNRF	0.8969	0.0229	0.8447	0.0218	1316317		activation, IFNg release, qualitative binding
C*05:01	NSP12	WT	606	616	YSDVENPHLM	0.8968	0.0399	0.675	0.0276
C*17:01	NS9b	WT	40	49	KVYPIILRL	0.8968	0.0141	0.5664	0.0882	2134152
C*14:02	NSP13	WT	397	406	VYIGDPAQL	0.8958	0.0334	0.7497	0.0925	72048		HLA class I, IFNg release, qualitative binding, cytotoxicity, activation, TNFa release
C*17:01	NS3	Q57H	57	66	HSASKIITL	0.8956	0.0144	0.5722	0.0814
C*05:01	NSP14	WT	494	503	YLDAYNMMI	0.8948	0.0408	0.8193	0.0071	74593		IFNg release, qualitative binding, T cell binding
C*12:03	NSP5	WT	93	102	TANPKTPKY	0.8946	0.0088	0.6236	0.2226	1333907		qualitative binding
C*14:02	NSP6	WT	58	67	MFVKHKHAF	0.894	0.034	0.7947	0.0498	1332786		qualitative binding
C*14:02	NS8	WT	103	112	SFYEDFLEY	0.8934	0.0343	0.7862	0.0607
C*08:02	NSP14	WT	322	330	LADKFPVL	0.8933	0.0372	0.5335	0.0763
C*03:02	NS3	WT	207	216	FTSDYYQLY	0.893	0.0257	0.8137	0.0335	1309115		qualitative binding, IFNg release, activation, cytotoxicity, TNFa release, degranulation
C*14:02	NSP6	WT	84	93	VYMPASWVM	0.8921	0.0347	0.8672	0.01	72100		activation, qualitative binding, IFNg release
C*17:01	NSP2	WT	420	429	YITGGVVQL	0.8899	0.0159	0.6149	0.0471	1312060
C*06:02	NS7a	WT	88	97	IRQEEVQEL	0.8887	0.0106	0.5296	0.0699	1310507
C*07:02	NSP3	WT	718	727	YYTSNPTTF	0.8885	0.0048	0.7072	0.0088	1314077		HLA class I, qualitative binding, activation, IFNg release, TNFa release
C*14:02	Spike	S98F	90	99	VYFASTEKF	0.8884	0.036	0.7772	0.0666
C*16:01	NSP2	WT	374	383	TAQNSVRVL	0.888	0.0155	0.7493	0.0676	1627289		HLA class I
C*08:02	Spike	WT	418	426	IADYNYKL	0.8878	0.0384	0.5204	0.0858
C*17:01	NSP12	WT	741	750	FVNEFYAYL	0.8858	0.0173	0.7629	0.0082	1332008		IFNg release, qualitative binding
C*14:02	NS3	WT	7	16	IFTIGTVTL	0.8847	0.0373	0.792	0.0535
C*05:01	NSP12	WT	715	724	IADKYVRNL	0.8842	0.0464	0.5434	0.1065
C*08:02	NSP12	WT	233	242	VVDSYYSLL	0.8841	0.0392	0.6516	0.0222	1543291		qualitative binding
C*03:03	NSP13	WT	225	234	FVLTSHTVM	0.8834	0.0261	0.859	0.0171
C*03:04	NSP13	WT	225	234	FVLTSHTVM	0.8834	0.0261	0.859	0.0171
C*02:02	NSP3	WT	1735	1744	SAKSASVYY	0.8834	0.0095	0.5955	0.0353	1324270		activation
C*02:10	NSP3	WT	1735	1744	SAKSASVYY	0.8834	0.0095	0.5955	0.0353	1324270		activation
C*01:02	M	WT	121	130	NVPLHGTIL	0.8831	0.0204	0.6057	0.0344
C*12:03	NSP12	WT	528	537	FAYTKRNVI	0.8827	0.0098	0.8757	0.0082	1316318		activation
C*01:02	NSP13	WT	404	413	QLPAPRTLL	0.8826	0.0205	0.5879	0.042
C*14:02	M	WT	95	104	YFIASFRLF	0.8819	0.0383	0.8524	0.0154	1313989
C*14:02	M	WT	111	120	SFNPETNIL	0.8816	0.0384	0.7452	0.0969	57856		qualitative binding
C*12:03	NSP14	WT	487	496	HANEYRLYL	0.8802	0.01	0.8182	0.0188	1312637		IFNg release
C*14:02	NSP4	WT	247	256	YYRSLPGVF	0.8791	0.0393	0.8393	0.0201	1330665		activation
C*12:03	M	WT	37	46	FAYANRNRF	0.8785	0.0102	0.8534	0.0097	1316317		activation, IFNg release, qualitative binding
C*16:01	M	WT	39	48	YANRNRFLY	0.8781	0.0181	0.8575	0.0091	1327887		activation, qualitative binding, IFNg release
C*14:02	NSP4	WT	351	360	FYLTNDVSF	0.8779	0.0397	0.837	0.0214	1312525
C*06:02	NSP2	WT	364	373	VRSIFSRTL	0.8776	0.0123	0.6476	0.0152	1334279		qualitative binding
C*17:01	NSP12	WT	715	724	IADKYVRNL	0.8765	0.0206	0.5784	0.0749
C*14:02	NSP3	WT	1618	1627	VYANGGKGF	0.8761	0.0406	0.7803	0.0646
C*08:04	NSP12	WT	715	724	IADKYVRNL	0.875	0.0129	0.5486	0.0476
C*02:02	M	WT	170	179	VATSRTLSY	0.8741	0.0106	0.6003	0.0335	1326262		HLA class I, qualitative binding, activation
C*02:10	M	WT	170	179	VATSRTLSY	0.8741	0.0106	0.6003	0.0335	1326262		HLA class I, qualitative binding, activation
C*03:02	NSP3	WT	768	777	MSMTYGQQF	0.8736	0.035	0.8611	0.0111	1322071		activation
C*03:02	NSP12	WT	318	327	STVFPPTSF	0.8736	0.035	0.7102	0.1396	1325124		activation
C*14:02	NSP4	WT	486	495	LYQPPQTSI	0.8732	0.0428	0.7373	0.1047	40914		qualitative binding
C*17:01	NSP3	WT	1281	1290	YVDNSSLTI	0.8731	0.0225	0.6994	0.0154	2134379		qualitative binding
C*01:02	Spike	WT	505	514	YQPYRVVVL	0.8731	0.0219	0.6567	0.0178	1334394		qualitative binding
C*17:01	Spike	WT	269	278	YLQPRTFLL	0.8725	0.0229	0.6825	0.0198	1309147		qualitative binding, IFNg release, dissociation constant KD, activation, CCL4/MIP-1b release, granzyme B release, TNFa release, 3D structure, degranulation, perforin release, cytotoxicity, granzyme A release, proliferation
C*03:02	NSP3	WT	336	345	FGADPIHSL	0.8709	0.0369	0.6776	0.1969
C*03:02	N	WT	403	412	FSKQLQQSM	0.8707	0.037	0.7448	0.0922	1074895		T cell binding, IFNg release
C*14:02	NSP6	WT	115	124	MYASAVVLL	0.8689	0.0461	0.8464	0.0175	1313188		qualitative binding, activation
C*12:03	N	WT	266	275	KAYNVTQAF	0.8687	0.0113	0.8167	0.0193	1074947		IFNg release, activation, T cell binding
C*16:01	NSP15	WT	230	238	YAFEHIVY	0.8686	0.0211	0.7594	0.0576	1957592		IFNg release
C*14:02	NSP12	WT	745	754	FYAYLRKHF	0.8676	0.0471	0.8093	0.0387	18375		qualitative binding, IFNg release, TNFa release
C*03:03	NSP3	WT	1279	1288	AAYVDNSSL	0.8669	0.0319	0.7902	0.038
C*03:04	NSP3	WT	1279	1288	AAYVDNSSL	0.8669	0.0319	0.7902	0.038
C*06:02	NS7a	Q94K	88	97	IRQEEVKEL	0.8668	0.014	0.5062	0.0791
C*07:01	Spike	WT	327	336	VRFPNITNL	0.8667	0.0049	0.6269	0.0167	70718		IFNg release
C*07:06	Spike	WT	327	336	VRFPNITNL	0.8667	0.0049	0.6269	0.0167	70718		IFNg release
C*07:18	Spike	WT	327	336	VRFPNITNL	0.8667	0.0049	0.6269	0.0167	70718		IFNg release
C*03:02	NSP4	WT	25	34	YLITPVHVM	0.866	0.0401	0.7784	0.0519	1330659		qualitative binding, activation
C*05:01	Spike	WT	418	426	IADYNYKL	0.8651	0.0548	0.5382	0.1112
C*08:02	NSP14	WT	124	134	YVDTPNNTDF	0.8649	0.0495	0.5682	0.0543
C*03:02	NSP4	WT	197	206	SIIQFPNTY	0.864	0.0409	0.6599	0.2346	1324477		activation
C*03:03	NSP16	WT	103	112	FVSDADSTL	0.8635	0.0332	0.8125	0.0314
C*03:04	NSP16	WT	103	112	FVSDADSTL	0.8635	0.0332	0.8125	0.0314
C*08:04	NSP3	WT	1647	1656	ISDEVARDL	0.8626	0.015	0.5476	0.048
C*07:02	NSP14	WT	288	297	KRVDWTIEY	0.862	0.0059	0.5875	0.0375	1312899	1	HLA class I, qualitative binding, IFNg release
C*08:02	NSP13	WT	258	267	ISDEFSSNV	0.8613	0.0513	0.641	0.026	1338837		qualitative binding
C*16:01	NSP16	WT	9	18	VAMPNLYKM	0.8608	0.0245	0.8099	0.0215	1326252		activation
C*16:01	NSP3	WT	1651	1660	VARDLSLQF	0.8599	0.0249	0.7247	0.0947	1326259		activation
C*08:04	NSP3	WT	1281	1290	YVDNSSLTI	0.8597	0.0154	0.6696	0.0123	2134379		qualitative binding
C*16:01	NSP12	WT	528	537	FAYTKRNVI	0.8596	0.025	0.846	0.0098	1316318		activation
C*14:02	NSP3	WT	605	614	YFYTSKTTV	0.859	0.0523	0.8327	0.0239
C*14:02	NSP12	WT	786	795	LYYQNNVFM	0.8589	0.0524	0.8549	0.0144	1332749		qualitative binding
C*08:02	NS7a	WT	49	57	LADNKFAL	0.8587	0.0524	0.5391	0.0717
C*05:01	NSP16	WT	104	113	VSDADSTLI	0.8583	0.0575	0.7066	0.0183
C*08:02	NSP3	WT	1807	1816	SLDNVLSTF	0.8579	0.0528	0.5324	0.0771	1324559		activation
C*05:01	NS3	WT	220	229	STDTGVEHV	0.8575	0.0578	0.5308	0.1179
C*05:01	NSP13	WT	448	457	IVDTVSALV	0.8572	0.0579	0.7103	0.0167	29237		qualitative binding, T cell binding
C*14:02	NSP15	WT	257	266	RFKESPFEL	0.857	0.0533	0.7265	0.1151
C*03:02	NSP8	WT	7	16	SSLPSYAAF	0.8559	0.0437	0.8017	0.0409
C*14:02	NSP12	WT	593	602	KFYGGWHNM	0.8546	0.0545	0.8166	0.0345
C*03:02	NSP16	WT	3	12	QAWQPGVAM	0.8539	0.0445	0.7443	0.093	2134236		qualitative binding
C*17:01	NSP5	WT	219	228	FLNRFTTTL	0.8539	0.0279	0.6774	0.0207	16786		qualitative binding, T cell binding, IFNg release
C*06:02	NSP6	WT	251	260	FRYMNSQGL	0.8532	0.0168	0.7689	0.0072	17657	1	T cell binding, IFNg release
C*02:02	NS3	WT	207	216	FTSDYYQLY	0.8525	0.0143	0.713	0.0093	1309115		qualitative binding, IFNg release, activation, cytotoxicity, TNFa release, degranulation
C*02:10	NS3	WT	207	216	FTSDYYQLY	0.8525	0.0143	0.713	0.0093	1309115		qualitative binding, IFNg release, activation, cytotoxicity, TNFa release, degranulation
C*14:02	NSP6	WT	200	208	FFITGNTL	0.8522	0.0557	0.7592	0.0796
C*17:01	Spike	WT	718	727	FTISVTTEI	0.8518	0.0284	0.7073	0.0114	1317060		qualitative binding, activation, IFNg release
C*03:03	NSP2	WT	374	383	TAQNSVRVL	0.8515	0.0379	0.6865	0.136	1627289		HLA class I
C*03:04	NSP2	WT	374	383	TAQNSVRVL	0.8515	0.0379	0.6865	0.136	1627289		HLA class I
C*08:02	NSP12	WT	334	343	FVDGVPFVV	0.8475	0.0575	0.64	0.0264	18133		T cell binding, IFNg release, qualitative binding
C*12:03	M	WT	170	179	VATSRTLSY	0.8468	0.0137	0.7554	0.0464	1326262		HLA class I, qualitative binding, activation
C*03:03	NSP3	WT	733	742	ITFDNLKTL	0.8462	0.0399	0.7106	0.1032	1319002		activation, qualitative binding
C*03:04	NSP3	WT	733	742	ITFDNLKTL	0.8462	0.0399	0.7106	0.1032	1319002		activation, qualitative binding
C*05:01	NSP15	WT	321	330	TIDYTEISF	0.8458	0.0622	0.5383	0.1111
C*03:02	M	WT	39	48	YANRNRFLY	0.8453	0.0475	0.8274	0.0248	1327887		activation, qualitative binding, IFNg release
C*16:01	NSP2	WT	356	365	FASEAARVV	0.8452	0.0285	0.8291	0.0142	1331935		HLA class I, qualitative binding
C*12:03	NSP4	WT	91	100	IAAVITREV	0.8452	0.0139	0.8217	0.0177	1318279		activation
C*05:01	NSP16	WT	104	112	VSDADSTL	0.8445	0.0626	0.5515	0.099
C*07:01	NSP14	WT	288	297	KRVDWTIEY	0.8442	0.0057	0.6025	0.0254	1312899	1	HLA class I, qualitative binding, IFNg release
C*07:06	NSP14	WT	288	297	KRVDWTIEY	0.8442	0.0057	0.6025	0.0254	1312899		HLA class I, qualitative binding, IFNg release
C*07:18	NSP14	WT	288	297	KRVDWTIEY	0.8442	0.0057	0.6025	0.0254	1312899		HLA class I, qualitative binding, IFNg release
C*02:02	NSP13	WT	291	300	FAIGLALYY	0.8439	0.0161	0.6867	0.0105	1331931		qualitative binding
C*02:10	NSP13	WT	291	300	FAIGLALYY	0.8439	0.0161	0.6867	0.0105	1331931		qualitative binding
C*14:02	Spike	WT	781	790	VFAQVKQIY	0.8434	0.06	0.7001	0.1495	1326322		activation, qualitative binding
C*07:02	Spike	WT	327	336	VRFPNITNL	0.8433	0.0067	0.5782	0.0431	70718		IFNg release
C*17:01	NSP12	WT	381	390	HAASGNLLL	0.8428	0.0304	0.6771	0.0207
C*17:01	NSP12	WT	334	343	FVDGVPFVV	0.8414	0.0311	0.6757	0.0209	18133		T cell binding, IFNg release, qualitative binding
C*16:01	NSP3	WT	1735	1744	SAKSASVYY	0.8411	0.0295	0.7533	0.0635	1324270		activation
C*02:02	NSP3	WT	1323	1332	YAKPFLNKV	0.8404	0.017	0.5979	0.0344	1334323		qualitative binding
C*02:10	NSP3	WT	1323	1332	YAKPFLNKV	0.8404	0.017	0.5979	0.0344	1334323		qualitative binding
C*03:03	NS3	Q57H	57	66	HSASKIITL	0.8401	0.0417	0.664	0.1731
C*03:04	NS3	Q57H	57	66	HSASKIITL	0.8401	0.0417	0.664	0.1731
C*02:02	NSP7	WT	41	50	LAKDTTEAF	0.8387	0.0174	0.5968	0.0348
C*02:10	NSP7	WT	41	50	LAKDTTEAF	0.8387	0.0174	0.5968	0.0348
C*06:02	NSP2	S65F	63	72	ERFEKSYEL	0.8379	0.0208	0.53	0.0697
C*03:03	NSP5	WT	254	263	SAQTGIAVL	0.8378	0.0424	0.7565	0.0571
C*03:04	NSP5	WT	254	263	SAQTGIAVL	0.8378	0.0424	0.7565	0.0571
C*01:02	Spike	WT	382	391	VSPTKLNDL	0.8377	0.0274	0.6098	0.0328
C*17:01	NS9b	WT	13	22	RLVDPQIQL	0.8369	0.0335	0.5146	0.1715	2134255
C*02:02	Spike	WT	687	696	VASQSIIAY	0.8367	0.018	0.5356	0.0938	1326261		activation, qualitative binding
C*02:10	Spike	WT	687	696	VASQSIIAY	0.8367	0.018	0.5356	0.0938	1326261		activation, qualitative binding
C*02:02	NSP3	WT	1776	1785	YVNTFSSTF	0.836	0.0182	0.6818	0.0111	1328875		activation
C*02:10	NSP3	WT	1776	1785	YVNTFSSTF	0.836	0.0182	0.6818	0.0111	1328875		activation
C*14:02	N	WT	267	275	AYNVTQAF	0.8353	0.0637	0.6906	0.1681
C*14:02	NSP3	WT	717	727	VYYTSNPTTF	0.8352	0.0638	0.7843	0.0619
C*17:01	NSP4	WT	315	324	VAFNTLLFL	0.8349	0.0345	0.6802	0.0202	2134318		qualitative binding
C*06:02	Spike	WT	402	411	IRGDEVRQI	0.8345	0.0216	0.5384	0.0644
C*12:03	NSP15	WT	230	238	YAFEHIVY	0.8338	0.0152	0.7509	0.0482	1957592		IFNg release
C*03:02	NSP14	WT	424	432	HAFHTPAF	0.8336	0.0519	0.6869	0.1809
C*03:02	NSP3	WT	772	781	YGQQFGPTY	0.8335	0.0519	0.7043	0.1472
C*03:02	NSP14	WT	487	496	HANEYRLYL	0.8333	0.052	0.7586	0.0712	1312637		IFNg release
C*05:01	NSP13	WT	448	456	IVDTVSAL	0.8317	0.0672	0.5137	0.1326
C*03:02	NSP13	WT	73	82	KSHKPPISF	0.8313	0.0528	0.5906	0.4431
C*03:03	NSP16	WT	9	18	VAMPNLYKM	0.8303	0.0447	0.7606	0.0535	1326252		activation
C*03:04	NSP16	WT	9	18	VAMPNLYKM	0.8303	0.0447	0.7606	0.0535	1326252		activation
C*01:02	NSP2	WT	554	563	KAPKEIIFL	0.8293	0.0287	0.5366	0.0683
C*03:03	NSP16	WT	3	12	QAWQPGVAM	0.8292	0.045	0.7459	0.0654	2134236		qualitative binding
C*03:04	NSP16	WT	3	12	QAWQPGVAM	0.8292	0.045	0.7459	0.0654	2134236		qualitative binding
C*16:01	NSP3	WT	336	345	FGADPIHSL	0.8286	0.0324	0.6948	0.1393
C*03:02	NSP4	WT	134	143	YTPSKLIEY	0.8285	0.054	0.6228	0.3325	76156		qualitative binding
C*14:02	NSP3	WT	364	373	LYDKLVSSF	0.8284	0.0669	0.6888	0.1718	1321531		activation
C*17:01	NS3	WT	33	42	ATIPIQASL	0.8284	0.0379	0.5344	0.1409	1314981		activation
C*17:01	NSP3	WT	733	742	ITFDNLKTL	0.8279	0.0382	0.5635	0.0923	1319002		activation, qualitative binding
C*05:01	M	WT	213	222	SSDNIALLV	0.8277	0.0687	0.7117	0.0161	2134280		qualitative binding
C*03:03	NSP3	WT	990	999	SAPPAQYEL	0.8263	0.0459	0.5753	0.3479	1333443		qualitative binding
C*03:04	NSP3	WT	990	999	SAPPAQYEL	0.8263	0.0459	0.5753	0.3479	1333443		qualitative binding
C*14:02	NSP3	WT	1495	1504	SFKWDLTAF	0.8238	0.0691	0.795	0.0496
C*16:01	N	WT	403	412	FSKQLQQSM	0.8201	0.0344	0.7355	0.0818	1074895		T cell binding, IFNg release
C*03:02	NSP12	WT	534	543	NVIPTITQM	0.8197	0.0575	0.591	0.4418	1333028		qualitative binding
C*14:02	NSP3	WT	1349	1358	NYMPYFFTL	0.8192	0.0714	0.8305	0.0251	1310703		qualitative binding, activation, TNFa release
C*08:02	NSP3	WT	438	446	YIDINGNL	0.8191	0.0672	0.5413	0.07
C*05:01	NSP1	WT	31	40	FGDSVEEVL	0.819	0.0719	0.5944	0.0703
C*03:03	NSP4	WT	25	34	YLITPVHVM	0.8189	0.048	0.7585	0.0554	1330659		qualitative binding, activation
C*03:04	NSP4	WT	25	34	YLITPVHVM	0.8189	0.048	0.7585	0.0554	1330659		qualitative binding, activation
C*14:02	NSP12	WT	286	295	YFKYWDQTY	0.8172	0.0724	0.7892	0.0573
C*17:01	NSP13	WT	57	66	VTDVTQLYL	0.8168	0.0429	0.625	0.038	1313923		qualitative binding
C*14:02	NSP14	WT	369	378	SYATHSDKF	0.8165	0.0728	0.6983	0.153	1313717		qualitative binding
C*03:03	NSP1	WT	165	174	HSSGVTREL	0.816	0.0489	0.6445	0.1994	1596652		HLA class I
C*03:04	NSP1	WT	165	174	HSSGVTREL	0.816	0.0489	0.6445	0.1994	1596652		HLA class I
C*03:02	NSP12	WT	877	885	YADVFHLY	0.8151	0.0594	0.6338	0.2991
C*03:02	NSP1	WT	110	119	HVGEIPVAY	0.8148	0.0595	0.5699	0.5323	1332299		qualitative binding
C*03:03	N	WT	266	275	KAYNVTQAF	0.8138	0.0496	0.7605	0.0536	1074947		IFNg release, activation, T cell binding
C*03:04	N	WT	266	275	KAYNVTQAF	0.8138	0.0496	0.7605	0.0536	1074947		IFNg release, activation, T cell binding
C*05:01	Spike	WT	584	593	ILDITPCSF	0.8136	0.0739	0.5796	0.0783
C*03:03	NSP12	WT	442	451	FAQDGNAAI	0.8135	0.0497	0.8551	0.0181
C*03:04	NSP12	WT	442	451	FAQDGNAAI	0.8135	0.0497	0.8551	0.0181
C*17:01	NSP13	WT	139	148	KATEETFKL	0.8123	0.0446	0.5287	0.1493
C*17:01	NSP12	WT	606	615	YSDVENPHL	0.8121	0.0446	0.577	0.0764
C*05:01	NSP15	WT	126	135	RVDGQVDLF	0.8119	0.0745	0.5686	0.0847
C*14:02	NSP13	WT	210	218	VYRGTTTY	0.8112	0.0756	0.6882	0.173
C*08:02	NSP4	WT	193	202	LMDGSIIQF	0.8112	0.0697	0.5039	0.0982
C*03:02	Spike	WT	898	907	FAMQMAYRF	0.811	0.0614	0.8525	0.0139	1316310		activation, IFNg release, qualitative binding
C*14:02	NSP14	WT	493	502	LYLDAYNMM	0.8106	0.0759	0.7911	0.0548
C*02:02	NSP14	WT	487	496	HANEYRLYL	0.8098	0.0219	0.6378	0.0188	1312637		IFNg release
C*02:10	NSP14	WT	487	496	HANEYRLYL	0.8098	0.0219	0.6378	0.0188	1312637		IFNg release
C*17:01	NSP3	WT	720	729	TSNPTTFHL	0.8093	0.0457	0.53	0.1473	1325915		activation
C*02:02	NSP15	WT	230	238	YAFEHIVY	0.8091	0.0219	0.5593	0.0683	1957592		IFNg release
C*02:10	NSP15	WT	230	238	YAFEHIVY	0.8091	0.0219	0.5593	0.0683	1957592		IFNg release
C*06:02	NSP16	WT	231	240	WRNTNPIQL	0.809	0.0266	0.5923	0.0353	1334312		qualitative binding
C*08:02	NSP12	WT	606	616	YSDVENPHLM	0.8088	0.0704	0.5844	0.0452
C*17:01	NSP3	WT	857	866	YLATALLTL	0.8087	0.0459	0.6365	0.0311	1312062		qualitative binding, activation, IFNg release, cytotoxicity, degranulation
C*14:02	NSP4	WT	396	405	NYLKRRVVF	0.8082	0.0772	0.7445	0.0977	1330544
C*16:01	NSP12	WT	746	754	YAYLRKHF	0.8078	0.0372	0.6537	0.2249	1334335		qualitative binding
C*16:01	Spike	WT	30	39	NSFTRGVYY	0.8074	0.0373	0.7595	0.0575	1322611		activation
C*03:02	NSP3	WT	1436	1445	MSNLGMPSY	0.8064	0.0639	0.7998	0.0418	1322072		activation
C*06:02	NSP2	S369F	364	373	VRSIFFRTL	0.8064	0.027	0.6095	0.0298
C*12:03	NSP3	WT	733	742	ITFDNLKTL	0.8063	0.02	0.7622	0.0438	1319002		activation, qualitative binding
C*03:03	NSP8	WT	62	71	MADQAMTQM	0.806	0.0538	0.7371	0.0721
C*03:04	NSP8	WT	62	71	MADQAMTQM	0.806	0.0538	0.7371	0.0721
C*17:01	NSP6	WT	116	125	YASAVVLLI	0.8047	0.0475	0.6967	0.0161	1334326		qualitative binding
C*08:02	NSP12	WT	758	767	LSDDAVVCF	0.8047	0.0716	0.5969	0.0392
C*03:03	NSP12	WT	381	390	HAASGNLLL	0.8041	0.055	0.7683	0.048
C*03:04	NSP12	WT	381	390	HAASGNLLL	0.8041	0.055	0.7683	0.048
C*17:01	E	T9I	4	13	FVSEEIGTL	0.8025	0.0483	0.6168	0.045
C*05:01	M	WT	213	221	SSDNIALL	0.8023	0.0782	0.5756	0.0805
C*07:02	NSP13	WT	298	307	YYPSARIVY	0.8017	0.0085	0.6785	0.0096	76569		qualitative binding
C*14:02	NSP13	WT	63	72	LYLGGMSYY	0.8012	0.0804	0.7765	0.0671
C*02:02	NSP1	WT	77	86	RTAPHGHVM	0.801	0.0227	0.6008	0.0333
C*02:10	NSP1	WT	77	86	RTAPHGHVM	0.801	0.0227	0.6008	0.0333
C*03:02	NS3	WT	71	80	LALSKGVHF	0.8002	0.0672	0.688	0.179
C*03:03	Spike	WT	951	960	VVNQNAQAL	0.7996	0.0577	0.7126	0.1005	1942216		activation
C*03:04	Spike	WT	951	960	VVNQNAQAL	0.7996	0.0577	0.7126	0.1005	1942216		activation
C*03:02	NSP12	WT	340	349	FVVSTGYHF	0.7992	0.0678	0.7808	0.05
C*06:02	Spike	WT	236	245	TRFQTLLAL	0.799	0.028	0.6136	0.0286	1860144		IFNg release
C*14:02	NSP12	WT	787	795	YYQNNVFM	0.7982	0.0812	0.775	0.0681
C*03:03	NSP2	WT	356	365	FASEAARVV	0.7981	0.0586	0.8098	0.0322	1331935		HLA class I, qualitative binding
C*03:04	NSP2	WT	356	365	FASEAARVV	0.7981	0.0586	0.8098	0.0322	1331935		HLA class I, qualitative binding
C*17:01	NSP16	WT	103	112	FVSDADSTL	0.7975	0.0501	0.6504	0.0246
C*17:01	NSP1	WT	77	86	RTAPHGHVM	0.7975	0.0501	0.6033	0.0563
C*17:01	NSP12	WT	624	633	RAMPNMLRI	0.7968	0.0504	0.6385	0.0298	2134248
C*03:03	E	WT	4	13	FVSEETGTL	0.7955	0.0601	0.7592	0.0548	1659432		qualitative binding
C*03:04	E	WT	4	13	FVSEETGTL	0.7955	0.0601	0.7592	0.0548	1659432		qualitative binding
C*01:02	NSP3	WT	1350	1359	YMPYFFTLL	0.7952	0.0374	0.734	0.0087	1312066		qualitative binding, activation
C*03:03	NSP12	WT	715	724	IADKYVRNL	0.7951	0.0603	0.594	0.3031
C*03:04	NSP12	WT	715	724	IADKYVRNL	0.7951	0.0603	0.594	0.3031
C*03:02	NSP3	WT	1885	1894	VAKSHNIAL	0.7935	0.071	0.6665	0.2203	1330641		qualitative binding
C*14:02	NSP6	WT	115	123	MYASAVVL	0.7933	0.0824	0.7652	0.0751
C*14:02	NS8	WT	110	119	EYHDVRVVL	0.7933	0.0825	0.6625	0.2252	1310379
C*16:01	NS3	WT	58	66	SASKIITL	0.793	0.0412	0.5814	0.4646
C*12:03	NSP1	WT	165	174	HSSGVTREL	0.7918	0.0225	0.6893	0.1127	1596652		HLA class I
C*03:03	NSP8	WT	172	181	ISMDNSPNL	0.7917	0.0616	0.775	0.0445
C*03:04	NSP8	WT	172	181	ISMDNSPNL	0.7917	0.0616	0.775	0.0445
C*03:02	NSP12	WT	471	480	FVVEVVDKY	0.7912	0.0724	0.6615	0.2313	1332011		qualitative binding
C*16:01	NSP7	WT	41	50	LAKDTTEAF	0.791	0.0421	0.7196	0.1025
C*16:01	NSP13	WT	73	82	KSHKPPISF	0.7906	0.0423	0.6355	0.2788
C*08:02	NSP15	WT	321	330	TIDYTEISF	0.7892	0.0761	0.505	0.0972
C*06:02	NSP13	WT	211	220	YRGTTTYKL	0.7877	0.0295	0.5772	0.0402	1334397		qualitative binding
C*03:02	NSP12	WT	366	375	LSFKELLVY	0.7868	0.0751	0.7571	0.0728	39346		Patr-B*01:01, qualitative binding
C*03:02	NSP12	P323L	318	327	STVFPLTSF	0.7866	0.0753	0.7151	0.1335
C*16:01	NSP3	WT	1323	1332	YAKPFLNKV	0.7861	0.0443	0.7022	0.1286	1334323		qualitative binding
C*05:01	NSP12	WT	899	908	MLDMYSVML	0.7854	0.0863	0.6929	0.0233	1330528		IFNg release, qualitative binding
C*01:02	N	WT	307	316	FAPSASAFF	0.7853	0.0402	0.6863	0.0126	923297	1	Ptal-N*01:01, IFNg release, activation
C*08:02	M	WT	213	221	SSDNIALL	0.7852	0.0773	0.522	0.0846
C*14:02	Spike	WT	36	44	VYYPDKVF	0.785	0.0845	0.6223	0.3192	1327741		activation
C*05:01	Spike	WT	983	992	RLDKVEAEV	0.7847	0.0866	0.5461	0.1041	54507		qualitative binding, IFNg release, proliferation, T cell binding
C*16:01	NSP3	WT	1056	1065	TTTIKPVTY	0.7842	0.0452	0.6304	0.2961	1627405		HLA class I
C*14:02	NSP12	WT	594	603	FYGGWHNML	0.7837	0.0849	0.766	0.0745	18395
C*03:02	Spike	WT	30	39	NSFTRGVYY	0.7835	0.0771	0.6981	0.1584	1322611		activation
C*14:02	NSP6	WT	183	192	MFLARGIVF	0.7833	0.085	0.7797	0.0649	1330527		qualitative binding
C*12:03	NS3	Q57H	57	66	HSASKIITL	0.7828	0.024	0.6714	0.1343
C*17:01	NSP15	WT	34	43	KVDGVDVEL	0.7828	0.0551	0.5189	0.1647	1332542		qualitative binding
C*03:03	NSP2	WT	420	429	YITGGVVQL	0.7825	0.0651	0.6729	0.1574	1312060
C*03:04	NSP2	WT	420	429	YITGGVVQL	0.7825	0.0651	0.6729	0.1574	1312060
C*03:03	NSP12	WT	528	537	FAYTKRNVI	0.782	0.0653	0.8047	0.0337	1316318		activation
C*03:04	NSP12	WT	528	537	FAYTKRNVI	0.782	0.0653	0.8047	0.0337	1316318		activation
C*17:01	NSP8	WT	172	181	ISMDNSPNL	0.7815	0.0556	0.6218	0.0399
C*07:02	NSP3	WT	1349	1358	NYMPYFFTL	0.7813	0.0094	0.7429	0.0077	1310703		qualitative binding, activation, TNFa release
C*03:02	NSP3	WT	1608	1617	IVNGVRRSF	0.7811	0.0786	0.6216	0.3363
C*07:02	NS7a	WT	88	97	IRQEEVQEL	0.7808	0.0094	0.51	0.1014	1310507
C*17:01	Spike	WT	712	721	IAIPTNFTI	0.7805	0.056	0.6027	0.0567	1318299		activation
C*17:01	NSP4	WT	420	429	FLLNKEMYL	0.7802	0.0561	0.6672	0.0221	16737		IFNg release, qualitative binding, activation, T cell binding, TNFa release, degranulation
C*17:01	M	WT	212	221	SSSDNIALL	0.7802	0.056	0.6065	0.054	1325011		activation
C*02:02	NSP13	WT	209	218	VVYRGTTTY	0.7798	0.0248	0.5197	0.1137	71917		T cell binding
C*02:10	NSP13	WT	209	218	VVYRGTTTY	0.7798	0.0248	0.5197	0.1137	71917		T cell binding
C*06:02	M	WT	43	52	NRFLYIIKL	0.7785	0.0308	0.5452	0.06	1310684		IFNg release, qualitative binding, TNF release
C*12:03	NSP1	WT	77	86	RTAPHGHVM	0.7773	0.0249	0.7177	0.0807
C*08:04	NSP3	WT	7	16	FGDDTVIEV	0.7761	0.029	0.5077	0.071	1125057		HLA class I, qualitative binding
C*17:01	Spike	WT	221	230	SALEPLVDL	0.7746	0.058	0.511	0.1781
C*02:02	NSP4	WT	134	143	YTPSKLIEY	0.774	0.0258	0.5121	0.1224	76156		qualitative binding
C*02:10	NSP4	WT	134	143	YTPSKLIEY	0.774	0.0258	0.5121	0.1224	76156		qualitative binding
C*12:03	NSP3	WT	1885	1894	VAKSHNIAL	0.7735	0.0255	0.701	0.0957	1330641		qualitative binding
C*12:03	Spike	WT	687	696	VASQSIIAY	0.773	0.0256	0.7289	0.0691	1326261		activation, qualitative binding
C*06:02	NSP3	WT	645	654	ARYMRSLKV	0.7729	0.0316	0.642	0.0176
C*14:02	NSP12	WT	514	522	LYYDSMSY	0.7719	0.0879	0.7228	0.1186
C*14:02	NSP3	WT	1088	1097	YFTEQPIDL	0.7718	0.0879	0.7162	0.125
C*01:02	NSP10	WT	6	15	EVPANSTVL	0.7716	0.0436	0.5196	0.0776
C*06:02	NSP13	WT	185	194	YRVTKNSKV	0.7707	0.0319	0.6146	0.0283
C*02:02	NSP16	WT	9	18	VAMPNLYKM	0.7697	0.0268	0.5858	0.0391	1326252		activation
C*02:10	NSP16	WT	9	18	VAMPNLYKM	0.7697	0.0268	0.5858	0.0391	1326252		activation
C*14:02	NSP15	WT	193	201	YFTQSRNL	0.7689	0.0886	0.6775	0.1947
C*08:04	NSP13	WT	57	66	VTDVTQLYL	0.7686	0.0302	0.5787	0.0362	1313923		qualitative binding
C*03:03	NSP7	WT	47	56	EAFEKMVSL	0.7683	0.0704	0.5953	0.2997	1310343		IFNg release
C*03:04	NSP7	WT	47	56	EAFEKMVSL	0.7683	0.0704	0.5953	0.2997	1310343		IFNg release
C*03:03	E	T9I	4	13	FVSEEIGTL	0.7682	0.0704	0.7263	0.082
C*03:04	E	T9I	4	13	FVSEEIGTL	0.7682	0.0704	0.7263	0.082
C*14:02	M	WT	38	47	AYANRNRFL	0.7676	0.089	0.732	0.1098	1331116		qualitative binding
C*14:02	NSP15	WT	224	233	RYKLEGYAF	0.7672	0.0891	0.7139	0.1285	56562
C*17:01	NSP4	WT	25	34	YLITPVHVM	0.7672	0.0608	0.5559	0.1058	1330659		qualitative binding, activation
C*03:02	NSP15	WT	24	33	VSIINNTVY	0.7669	0.0858	0.767	0.0612
C*14:02	NS3	WT	112	121	VYFLQSINF	0.7663	0.0893	0.7263	0.1153	1310934		IFNg release, qualitative binding, activation, cytotoxicity
C*14:02	NSP6	L37F	37	46	FYENAFLPF	0.7657	0.0894	0.849	0.0166
C*03:03	M	WT	168	177	ITVATSRTL	0.7654	0.0712	0.7403	0.0694
C*03:04	M	WT	168	177	ITVATSRTL	0.7654	0.0712	0.7403	0.0694
C*12:03	NSP16	WT	9	18	VAMPNLYKM	0.7652	0.0267	0.7528	0.0475	1326252		activation
C*03:03	Spike	WT	221	230	SALEPLVDL	0.7648	0.0713	0.6645	0.1722
C*03:04	Spike	WT	221	230	SALEPLVDL	0.7648	0.0713	0.6645	0.1722
C*03:02	NSP15	WT	47	56	TTLPVNVAF	0.7647	0.0869	0.6611	0.2321	66710		T cell binding
C*08:04	NSP14	WT	487	496	HANEYRLYL	0.7644	0.031	0.5691	0.0392	1312637		IFNg release
C*16:01	M	WT	39	47	YANRNRFL	0.7634	0.057	0.6837	0.158
C*01:02	NSP12	WT	828	839	YLPYPDPSRIL	0.7613	0.0462	0.52	0.0774	1330660		qualitative binding
C*14:02	NSP3	WT	1772	1781	MFDAYVNTF	0.7612	0.0912	0.7375	0.1045	1332784		qualitative binding
C*02:02	M	WT	39	48	YANRNRFLY	0.7607	0.0289	0.6858	0.0106	1327887		activation, qualitative binding, IFNg release
C*02:10	M	WT	39	48	YANRNRFLY	0.7607	0.0289	0.6858	0.0106	1327887		activation, qualitative binding, IFNg release
C*17:01	NS9c	WT	47	56	AAVGELLLL	0.7605	0.0642	0.5444	0.1261
C*03:03	NSP4	WT	478	487	FSNSGSDVL	0.7604	0.0726	0.8337	0.0263
C*03:04	NSP4	WT	478	487	FSNSGSDVL	0.7604	0.0726	0.8337	0.0263
C*02:02	NSP12	WT	471	480	FVVEVVDKY	0.7593	0.0292	0.5347	0.0953	1332011		qualitative binding
C*02:10	NSP12	WT	471	480	FVVEVVDKY	0.7593	0.0292	0.5347	0.0953	1332011		qualitative binding
C*03:02	NSP3	WT	764	773	QVVDMSMTY	0.7591	0.0896	0.679	0.1945	1323646		activation, qualitative binding
C*14:02	NSP14	WT	419	427	LYVNKHAF	0.7588	0.0924	0.647	0.2575
C*17:01	E	WT	4	13	FVSEETGTL	0.7585	0.0653	0.6104	0.0512	1659432		qualitative binding
C*03:02	NSP3	WT	1734	1743	SSAKSASVY	0.758	0.0902	0.7375	0.1033	1324932		activation
C*03:02	E	WT	51	60	LVKPSFYVY	0.7566	0.0909	0.6361	0.2931	1310626		qualitative binding
C*03:03	NSP15	WT	159	168	QASLNGVTL	0.7565	0.0736	0.6984	0.1193
C*03:04	NSP15	WT	159	168	QASLNGVTL	0.7565	0.0736	0.6984	0.1193
C*03:02	NSP3	WT	950	959	VMYMGTLSY	0.7561	0.0912	0.7779	0.0523	70040		activation
C*02:02	N	WT	403	412	FSKQLQQSM	0.7561	0.0299	0.581	0.044	1074895		T cell binding, IFNg release
C*02:10	N	WT	403	412	FSKQLQQSM	0.7561	0.0299	0.581	0.044	1074895		T cell binding, IFNg release
C*08:04	NSP12	WT	334	343	FVDGVPFVV	0.7556	0.0326	0.6141	0.0251	18133		T cell binding, IFNg release, qualitative binding
C*03:02	NSP5	WT	103	113	FVRIQPGQTF	0.7544	0.0921	0.6764	0.199
C*03:02	NSP8	WT	62	71	MADQAMTQM	0.7543	0.0921	0.7258	0.1194
C*17:01	Spike	WT	976	985	VLNDILSRL	0.754	0.0677	0.5436	0.1274	69657		qualitative binding, IFNg release, TNFa release, activation, cytotoxicity, degranulation
C*16:01	Spike	WT	782	790	FAQVKQIY	0.7521	0.0641	0.5962	0.4065
C*12:03	NSP3	WT	336	345	FGADPIHSL	0.7507	0.0289	0.6699	0.1358
C*05:01	NSP6	WT	100	109	MVDTSLSGF	0.7497	0.1041	0.6147	0.0562
C*14:02	NSP3	WT	951	959	MYMGTLSY	0.7487	0.0974	0.7738	0.0689
C*16:01	Spike	WT	204	213	YSKHTPINL	0.7482	0.0665	0.6822	0.1611
C*08:02	Spike	WT	285	294	ITDAVDCAL	0.748	0.093	0.7052	0.0101
C*01:02	NSP1	WT	78	87	TAPHGHVMV	0.7476	0.0496	0.5609	0.0556
C*12:03	NSP3	WT	1651	1660	VARDLSLQF	0.7469	0.0294	0.679	0.1265	1326259		activation
C*14:02	NSP3	WT	682	690	HFIETISL	0.7467	0.0984	0.661	0.2283
C*16:01	NSP3	WT	1734	1743	SSAKSASVY	0.7465	0.0675	0.7547	0.0621	1324932		activation
C*16:01	NSP4	WT	134	143	YTPSKLIEY	0.7444	0.0688	0.6514	0.2308	76156		qualitative binding
C*17:01	NSP16	WT	9	18	VAMPNLYKM	0.7437	0.074	0.5553	0.1069	1326252		activation
C*17:01	NSP3	WT	1698	1707	HSLSHFVNL	0.7437	0.074	0.5442	0.1265
C*12:03	N	WT	403	412	FSKQLQQSM	0.7435	0.0299	0.7336	0.0646	1074895		T cell binding, IFNg release
C*03:02	NSP4	WT	335	343	YSFLPGVY	0.7424	0.0983	0.7191	0.1282
C*03:02	NSP2	WT	67	76	KSYELQTPF	0.742	0.0985	0.7663	0.062
C*14:02	NSP12	WT	786	794	LYYQNNVF	0.7418	0.1009	0.7006	0.1488
C*14:02	NSP3	WT	17	26	GYKSVNITF	0.7418	0.1008	0.6324	0.2904
C*03:02	N	L339F	331	340	LTYTGAIKF	0.741	0.0991	0.6893	0.1767
C*03:02	NSP3	WT	733	742	ITFDNLKTL	0.7397	0.0997	0.6423	0.2773	1319002		activation, qualitative binding
C*16:01	NSP4	WT	91	100	IAAVITREV	0.7393	0.0708	0.7685	0.0493	1318279		activation
C*03:03	NS3	WT	33	42	ATIPIQASL	0.7385	0.0785	0.6005	0.2874	1314981		activation
C*03:04	NS3	WT	33	42	ATIPIQASL	0.7385	0.0785	0.6005	0.2874	1314981		activation
C*03:02	NSP2	WT	300	308	FSASTSAF	0.7384	0.1009	0.7643	0.0645
C*12:03	E	WT	57	66	YVYSRVKNL	0.7382	0.0312	0.743	0.0541	1075128		qualitative binding, T cell binding
C*08:02	NSP12	WT	124	132	MADLVYAL	0.7376	0.0964	0.5999	0.0383
C*17:01	NSP8	WT	62	71	MADQAMTQM	0.7368	0.0787	0.5743	0.0791
C*03:02	NSP2	WT	388	397	TILDGISQY	0.7364	0.1034	0.5317	0.6972
C*16:01	NS3	WT	57	66	QSASKIITL	0.7362	0.0717	0.6344	0.2826	1323485
C*03:02	NSP3	WT	88	97	YLFDESGEF	0.7361	0.1038	0.7521	0.0781	1334362		qualitative binding
C*03:03	NSP5	WT	159	168	FCYMHHMEL	0.735	0.0795	0.7871	0.0389	1540217
C*03:04	NSP5	WT	159	168	FCYMHHMEL	0.735	0.0795	0.7871	0.0389	1540217
C*02:02	NSP3	WT	336	345	FGADPIHSL	0.7347	0.0354	0.5034	0.1342
C*02:10	NSP3	WT	336	345	FGADPIHSL	0.7347	0.0354	0.5034	0.1342
C*03:02	N	WT	307	315	FAPSASAF	0.7343	0.106	0.721	0.1259
C*14:02	NSP3	WT	1081	1089	YYKKDNSY	0.7341	0.1049	0.5959	0.407	1334429		qualitative binding
C*14:02	NSP3	WT	915	924	SYLFQHANL	0.7328	0.1056	0.7733	0.0692
C*03:03	N	WT	403	412	FSKQLQQSM	0.7321	0.0804	0.6566	0.1833	1074895		T cell binding, IFNg release
C*03:04	N	WT	403	412	FSKQLQQSM	0.7321	0.0804	0.6566	0.1833	1074895		T cell binding, IFNg release
C*17:01	NSP12	WT	233	242	VVDSYYSLL	0.7314	0.0818	0.6048	0.0552	1543291		qualitative binding
C*03:02	NSP3	WT	660	669	SSPDAVTAY	0.731	0.11	0.5927	0.4342
C*08:02	Spike	WT	584	593	ILDITPCSF	0.7303	0.0988	0.5365	0.0738
C*12:03	NSP3	WT	1735	1744	SAKSASVYY	0.7282	0.0338	0.7211	0.0773	1324270		activation
C*03:03	NSP13	WT	35	44	ISTSHKLVL	0.7278	0.0821	0.6745	0.1547
C*03:04	NSP13	WT	35	44	ISTSHKLVL	0.7278	0.0821	0.6745	0.1547
C*03:03	NSP13	WT	33	42	HVISTSHKL	0.7264	0.0826	0.546	0.4218
C*03:04	NSP13	WT	33	42	HVISTSHKL	0.7264	0.0826	0.546	0.4218
C*03:02	NSP4	WT	174	183	NVLEGSVAY	0.7255	0.1169	0.6225	0.3334
C*14:02	Spike	WT	489	498	YFPLQSYGF	0.7241	0.1101	0.7283	0.1133	1075121		IFNg release, activation, T cell binding, qualitative binding
C*08:02	NSP6	WT	97	106	WLDMVDTSL	0.7239	0.1012	0.6726	0.0172	1327781		qualitative binding, activation
C*03:03	NS7a	WT	104	113	VAAIVFITL	0.7226	0.084	0.6816	0.1433
C*03:04	NS7a	WT	104	113	VAAIVFITL	0.7226	0.084	0.6816	0.1433
C*02:02	NSP3	Q764H	764	773	HVVDMSMTY	0.7217	0.0387	0.5507	0.077
C*02:10	NSP3	Q764H	764	773	HVVDMSMTY	0.7217	0.0387	0.5507	0.077
C*03:02	NSP12	WT	869	878	LTKHPNQEY	0.7196	0.1242	0.5529	0.6045	39993
C*08:02	NSP16	WT	104	113	VSDADSTLI	0.719	0.1032	0.593	0.0405
C*17:01	E	WT	57	66	YVYSRVKNL	0.7189	0.0881	0.5112	0.1777	1075128		qualitative binding, T cell binding
C*05:01	NSP12	WT	388	397	LLDKRTTCF	0.7188	0.1189	0.5119	0.1341
C*07:02	NSP4	WT	185	194	LRPDTRYVL	0.7186	0.0199	0.6592	0.012
C*03:02	NSP1	WT	165	174	HSSGVTREL	0.7183	0.1254	0.6106	0.3696	1596652		HLA class I
C*05:01	NSP12	WT	334	342	FVDGVPFV	0.718	0.1192	0.5339	0.1151
C*12:03	NSP7	WT	47	56	EAFEKMVSL	0.7179	0.0364	0.647	0.1695	1310343		IFNg release
C*03:03	NSP12	WT	655	664	LANECAQVL	0.7174	0.086	0.8016	0.0346
C*03:04	NSP12	WT	655	664	LANECAQVL	0.7174	0.086	0.8016	0.0346
C*05:01	NSP15	WT	298	307	LLDDFVEII	0.7174	0.1195	0.5495	0.1009	37144		qualitative binding, activation
C*03:02	NSP4	WT	126	135	FSAVGNICY	0.7171	0.1262	0.7758	0.054	17675		qualitative binding
C*12:03	NSP14	WT	434	443	SAFVNLKQL	0.7169	0.0367	0.6869	0.1159
C*07:02	NSP12	WT	37	46	IYNDKVAGF	0.7169	0.0202	0.5346	0.0727	1310518
C*17:01	N	WT	331	340	LTYTGAIKL	0.716	0.0896	0.5707	0.0832
C*17:01	NSP13	WT	430	439	KTIGPDMFL	0.7155	0.0898	0.5845	0.0692
C*03:02	NSP3	WT	57	66	VADAVIKTL	0.714	0.1282	0.5091	0.8143
C*03:02	NSP14	WT	229	238	HSIGFDYVY	0.7129	0.1289	0.7605	0.0692	1857693		IFNg release
C*12:03	NSP13	WT	291	300	FAIGLALYY	0.7125	0.0378	0.7953	0.0281	1331931		qualitative binding
C*05:01	NSP12	WT	27	36	STDVVYRAF	0.7124	0.1219	0.5466	0.1036
C*03:03	Spike	WT	1054	1063	QSAPHGVVF	0.7121	0.088	0.6343	0.2173	1333222		activation, qualitative binding
C*03:04	Spike	WT	1054	1063	QSAPHGVVF	0.7121	0.088	0.6343	0.2173	1333222		activation, qualitative binding
C*14:02	NSP3	WT	1571	1580	SFYYVWKSY	0.7119	0.1165	0.7624	0.0771	1324425		activation
C*16:01	NSP3	WT	768	777	MSMTYGQQF	0.7117	0.0784	0.8123	0.0205	1322071		activation
C*14:02	NSP12	WT	883	892	LYLQYIRKL	0.7116	0.1166	0.6975	0.1545	1332748		qualitative binding
C*14:02	NSP13	WT	297	307	LYYPSARIVY	0.7115	0.1167	0.7471	0.0951	40993
C*17:01	NSP15	WT	237	246	YGDFSHSQL	0.7114	0.0923	0.5643	0.091
C*14:02	NSP13	WT	421	430	YFNSVCRLM	0.7113	0.1168	0.8283	0.0269
C*05:01	NSP6	WT	97	106	WLDMVDTSL	0.7101	0.1229	0.6662	0.0294	1327781		qualitative binding, activation
C*03:02	NSP12	WT	877	886	YADVFHLYL	0.7083	0.1319	0.727	0.1178	1334320		qualitative binding
C*05:01	Spike	WT	285	294	ITDAVDCAL	0.7083	0.1238	0.6967	0.022
C*17:01	NS3	WT	87	96	FVTVYSHLL	0.7079	0.0945	0.6297	0.0351	1332010		qualitative binding
C*12:03	NSP3	WT	1380	1389	IAKNTVKSV	0.7058	0.0395	0.6763	0.1293
C*14:02	NSP4	WT	334	343	VYSFLPGVY	0.7057	0.1197	0.7279	0.1138
C*07:02	NSP3	WT	816	825	YYHTTDPSF	0.7056	0.0224	0.6373	0.0186	1314074		activation
C*06:02	NSP13	WT	391	400	LRAKHYVYI	0.7055	0.0418	0.6686	0.0118
C*07:02	NS3	WT	211	220	YYQLYSTQL	0.7054	0.0225	0.6896	0.0093	1087430
C*16:01	NSP3	P662L	660	669	SSLDAVTAY	0.7053	0.0804	0.7271	0.0909
C*16:01	NSP3	WT	990	999	SAPPAQYEL	0.7053	0.0804	0.608	0.3675	1333443		qualitative binding
C*14:02	M	WT	94	103	SYFIASFRL	0.7042	0.1205	0.761	0.0782	1313718		IFNg release
C*16:01	NSP14	WT	434	443	SAFVNLKQL	0.7039	0.0814	0.6673	0.192
C*06:02	NSP4	WT	185	194	LRPDTRYVL	0.7026	0.0426	0.5215	0.0731
C*06:02	E	WT	57	66	YVYSRVKNL	0.7025	0.0426	0.5894	0.0362	1075128		qualitative binding, T cell binding
C*16:01	NSP3	WT	733	742	ITFDNLKTL	0.7022	0.0826	0.6937	0.1409	1319002		activation, qualitative binding
C*17:01	NSP3	WT	239	248	VVNAANVYL	0.702	0.0982	0.6073	0.0534	1543301
C*08:02	NSP14	WT	460	469	VSDIDYVPL	0.7015	0.1104	0.679	0.0161
C*06:02	NS9b	WT	46	55	LRLGSPLSL	0.701	0.043	0.5099	0.0776
C*12:03	NSP2	WT	374	383	TAQNSVRVL	0.7003	0.041	0.6664	0.1394	1627289		HLA class I
C*06:02	NSP3	WT	1323	1332	YAKPFLNKV	0.7002	0.0432	0.5392	0.0639	1334323		qualitative binding
C*03:02	Spike	WT	160	169	YSSANNCTF	0.6993	0.1378	0.8327	0.0223	2134368		qualitative binding
C*08:04	NSP1	WT	77	86	RTAPHGHVM	0.6987	0.0457	0.551	0.0466
C*03:03	NSP14	WT	434	443	SAFVNLKQL	0.6978	0.0949	0.6331	0.2195
C*03:04	NSP14	WT	434	443	SAFVNLKQL	0.6978	0.0949	0.6331	0.2195
C*14:02	NSP1	WT	135	144	SYGADLKSF	0.6972	0.1242	0.6654	0.2193
C*01:02	Spike	WT	215	224	DLPQGFSAL	0.6968	0.0629	0.5119	0.0829
C*03:02	NSP12	WT	907	916	LTNDNTSRY	0.695	0.1406	0.6679	0.2173	40050		qualitative binding, IFNg release
C*16:01	NSP12	WT	579	588	IAATRGATV	0.6948	0.0879	0.7598	0.0572	1318277		activation
C*03:02	NSP3	WT	1505	1514	LVAEWFLAY	0.6947	0.1408	0.7338	0.1084	1321432		activation, IFNg release
C*14:02	NSP2	WT	440	449	VYEKLKPVL	0.6943	0.1257	0.6125	0.3513
C*03:02	Spike	WT	782	790	FAQVKQIY	0.694	0.1413	0.5411	0.6561
C*01:02	NS8	V62L	54	63	SAPLIELCL	0.6938	0.0637	0.5107	0.0839
C*03:03	NSP3	WT	1776	1785	YVNTFSSTF	0.6929	0.0975	0.7591	0.0549	1328875		activation
C*03:04	NSP3	WT	1776	1785	YVNTFSSTF	0.6929	0.0975	0.7591	0.0549	1328875		activation
C*03:02	NSP12	WT	399	408	AALTNNVAF	0.6926	0.1422	0.6952	0.1645
C*03:02	NS3	Q57H	57	66	HSASKIITL	0.6925	0.1423	0.5797	0.4906
C*03:02	NSP3	WT	1455	1464	STNVTIATY	0.6919	0.1426	0.6515	0.2536	1325113		activation
C*03:02	NSP12	WT	587	596	VVIGTSKFY	0.6917	0.1428	0.5975	0.4135
C*05:01	NSP2	WT	389	399	ILDGISQYSL	0.6903	0.1331	0.5732	0.082
C*03:02	NSP4	WT	118	127	FLHFLPRVF	0.6897	0.1441	0.7241	0.1217
C*03:02	NSP2	WT	433	442	LTNIFGTVY	0.6884	0.1449	0.7281	0.1162	1858751		IFNg release
C*03:02	NSP14	WT	436	445	FVNLKQLPF	0.6883	0.145	0.766	0.0624
C*03:02	Spike	WT	892	901	AALQIPFAM	0.6878	0.1453	0.6828	0.1879
C*17:01	Spike	WT	417	426	KIADYNYKL	0.6874	0.1086	0.5338	0.1418	1319519		qualitative binding, IFNg release, activation, granzyme B release, proliferation, TNFa release
C*17:01	NSP3	WT	42	51	YTVELGTEV	0.6873	0.1087	0.6029	0.0566	2134376		qualitative binding
C*05:01	NSP3	WT	438	446	YIDINGNL	0.6871	0.1348	0.5151	0.1314
C*17:01	NSP3	WT	19	28	KSVNITFEL	0.6866	0.1093	0.5749	0.0786	2134151		qualitative binding
C*16:01	NSP14	WT	424	432	HAFHTPAF	0.6862	0.0922	0.6511	0.2316
C*16:01	NSP3	WT	1738	1747	SASVYYSQL	0.6856	0.0924	0.7623	0.0548
C*03:03	Spike	WT	712	721	IAIPTNFTI	0.6854	0.1013	0.7498	0.0625	1318299		activation
C*03:04	Spike	WT	712	721	IAIPTNFTI	0.6854	0.1013	0.7498	0.0625	1318299		activation
C*12:03	NS3	WT	207	216	FTSDYYQLY	0.6851	0.045	0.7644	0.043	1309115		qualitative binding, IFNg release, activation, cytotoxicity, TNFa release, degranulation
C*07:01	NSP14	WT	162	171	VRIKIVQML	0.6844	0.0158	0.5721	0.0379
C*07:06	NSP14	WT	162	171	VRIKIVQML	0.6844	0.0158	0.5721	0.0379
C*07:18	NSP14	WT	162	171	VRIKIVQML	0.6844	0.0158	0.5721	0.0379
C*07:01	NSP3	WT	711	720	KRGDKSVYY	0.6837	0.0159	0.5074	0.0706
C*07:06	NSP3	WT	711	720	KRGDKSVYY	0.6837	0.0159	0.5074	0.0706
C*07:18	NSP3	WT	711	720	KRGDKSVYY	0.6837	0.0159	0.5074	0.0706
C*02:02	NSP12	WT	907	916	LTNDNTSRY	0.6836	0.0474	0.5666	0.0615	40050		qualitative binding, IFNg release
C*02:10	NSP12	WT	907	916	LTNDNTSRY	0.6836	0.0474	0.5666	0.0615	40050		qualitative binding, IFNg release
C*07:02	NSP3	S702F	697	706	SYSGQFTQL	0.6831	0.0271	0.5596	0.057
C*03:02	NSP2	WT	410	419	LATNNLVVM	0.6816	0.1494	0.8128	0.0341	1332572		HLA class I
C*14:02	NS3	WT	206	215	YFTSDYYQL	0.6815	0.132	0.7131	0.1297	1334349		qualitative binding
C*08:04	NSP12	WT	442	451	FAQDGNAAI	0.6813	0.0524	0.6449	0.0171
C*03:03	NS3	WT	8	16	FTIGTVTL	0.6811	0.1031	0.6457	0.1977
C*03:04	NS3	WT	8	16	FTIGTVTL	0.6811	0.1031	0.6457	0.1977
C*16:01	NSP3	WT	1287	1296	LTIKKPNEL	0.6806	0.0944	0.6149	0.3458	1332730		qualitative binding
C*03:02	NSP3	WT	719	727	YTSNPTTF	0.6802	0.1504	0.5652	0.5521
C*03:02	NSP13	WT	291	299	FAIGLALY	0.6797	0.151	0.6928	0.1697
C*14:02	NSP12	WT	876	885	EYADVFHLY	0.679	0.1332	0.5667	0.5188	14968
C*16:01	NSP5	WT	254	263	SAQTGIAVL	0.6773	0.0957	0.737	0.0802
C*05:01	NSP3	M1278V	1274	1283	HTDLVAAYV	0.6765	0.1404	0.6542	0.0334
C*14:02	NSP3	WT	1572	1580	FYYVWKSY	0.6756	0.1349	0.696	0.1574	1332015		qualitative binding
C*03:02	N	WT	307	316	FAPSASAFF	0.6744	0.1569	0.7713	0.0574	923297		Ptal-N*01:01, IFNg release, activation
C*16:01	Spike	WT	1021	1030	SANLAATKM	0.6741	0.0969	0.7078	0.1202
C*03:03	NSP3	WT	1738	1747	SASVYYSQL	0.6738	0.1062	0.7111	0.1025
C*03:04	NSP3	WT	1738	1747	SASVYYSQL	0.6738	0.1062	0.7111	0.1025
C*16:01	NS3	WT	71	80	LALSKGVHF	0.6729	0.0974	0.6548	0.222
C*06:02	Spike	WT	318	327	FRVQPTESI	0.6729	0.0502	0.543	0.0615
C*14:02	NSP12	WT	747	756	AYLRKHFSM	0.6724	0.1365	0.7099	0.1347
C*12:03	Spike	WT	30	39	NSFTRGVYY	0.672	0.0486	0.7288	0.0692	1322611		activation
C*03:03	Spike	WT	204	213	YSKHTPINL	0.672	0.107	0.5912	0.3096
C*03:04	Spike	WT	204	213	YSKHTPINL	0.672	0.107	0.5912	0.3096
C*14:02	N	WT	345	354	NFKDQVILL	0.6715	0.1369	0.5934	0.4163
C*08:04	NSP12	WT	381	390	HAASGNLLL	0.6709	0.0569	0.5539	0.0454
C*16:01	NSP1	WT	116	124	VAYRKVLL	0.67	0.0985	0.5474	0.6134
C*03:02	NSP3	WT	1768	1777	VAVKMFDAY	0.6696	0.1621	0.7552	0.0749
C*16:01	Spike	WT	1055	1063	SAPHGVVF	0.6694	0.0988	0.5765	0.4839
C*17:01	NSP3	WT	208	217	NSFSGYLKL	0.669	0.1223	0.5368	0.1374	1332984		qualitative binding
C*01:02	NSP4	WT	337	346	FLPGVYSVI	0.6673	0.0705	0.6119	0.032	1597017		qualitative binding, activation
C*08:04	NSP2	WT	356	365	FASEAARVV	0.6669	0.0587	0.5916	0.0322	1331935		HLA class I, qualitative binding
C*03:03	NSP3	WT	1287	1296	LTIKKPNEL	0.6662	0.1095	0.565	0.3727	1332730		qualitative binding
C*03:04	NSP3	WT	1287	1296	LTIKKPNEL	0.6662	0.1095	0.565	0.3727	1332730		qualitative binding
C*17:01	NSP5	WT	254	263	SAQTGIAVL	0.6662	0.1244	0.5135	0.1732
C*03:02	NSP6	WT	45	53	FAMGIIAM	0.6647	0.1674	0.7708	0.0578
C*17:01	NSP13	WT	35	44	ISTSHKLVL	0.663	0.1267	0.5089	0.183
C*14:02	NSP3	S702F	701	710	QFTQLGIEF	0.6628	0.1413	0.6183	0.3323
C*03:03	E	WT	57	66	YVYSRVKNL	0.6621	0.1112	0.6453	0.1983	1075128		qualitative binding, T cell binding
C*03:04	E	WT	57	66	YVYSRVKNL	0.6621	0.1112	0.6453	0.1983	1075128		qualitative binding, T cell binding
C*08:04	NSP16	WT	103	112	FVSDADSTL	0.662	0.0605	0.5436	0.0497
C*14:02	NSP13	WT	63	71	LYLGGMSY	0.6615	0.1419	0.642	0.2687
C*14:02	NSP4	WT	336	345	SFLPGVYSV	0.6612	0.142	0.7047	0.1426	1333525		qualitative binding
C*16:01	NSP13	P77L	73	82	KSHKLPISF	0.6608	0.1038	0.627	0.3074
C*08:02	NSP12	WT	899	908	MLDMYSVML	0.6607	0.128	0.6283	0.0305	1330528		IFNg release, qualitative binding
C*17:01	E	WT	13	22	IVNSVLLFL	0.6607	0.1285	0.543	0.1282	29377		IFNg release, proliferation, qualitative binding
C*14:02	Spike	WT	268	277	GYLQPRTFL	0.6603	0.1425	0.6176	0.3346	1547648		IFNg release
C*03:02	NSP2	WT	356	365	FASEAARVV	0.6602	0.1723	0.7616	0.0677	1331935		HLA class I, qualitative binding
C*03:03	NSP12	WT	534	543	NVIPTITQM	0.6601	0.1121	0.5085	0.5325	1333028		qualitative binding
C*03:04	NSP12	WT	534	543	NVIPTITQM	0.6601	0.1121	0.5085	0.5325	1333028		qualitative binding
C*16:01	NSP12	WT	381	390	HAASGNLLL	0.659	0.105	0.7219	0.099
C*03:03	NS9b	WT	56	65	MARKTLNSL	0.659	0.1126	0.7034	0.1127
C*03:04	NS9b	WT	56	65	MARKTLNSL	0.659	0.1126	0.7034	0.1127
C*03:02	Spike	WT	699	708	LGAENSVAY	0.6588	0.1738	0.7033	0.1485	1320443		activation
C*16:01	NSP3	WT	57	66	VADAVIKTL	0.6586	0.1053	0.5912	0.4259
C*17:01	NSP12	WT	854	863	LMIERFVSL	0.6569	0.1313	0.5359	0.1387	38043		qualitative binding, T cell binding
C*02:02	NSP4	WT	25	34	YLITPVHVM	0.6568	0.0546	0.531	0.1007	1330659		qualitative binding, activation
C*02:10	NSP4	WT	25	34	YLITPVHVM	0.6568	0.0546	0.531	0.1007	1330659		qualitative binding, activation
C*08:02	M	WT	1	9	MADSNGTI	0.6561	0.1307	0.5459	0.0673
C*03:02	NSP3	WT	430	439	FLTENLLLY	0.6555	0.1766	0.6795	0.1936	1312466		qualitative binding
C*12:03	NSP4	WT	134	143	YTPSKLIEY	0.6543	0.0524	0.6493	0.1645	76156		qualitative binding
C*17:01	NSP6	WT	116	124	YASAVVLL	0.654	0.1334	0.5011	0.2007
C*03:02	Spike	WT	1052	1063	FPQSAPHGVVF	0.6539	0.1777	0.6838	0.1862	1074891		T cell binding, activation, qualitative binding
C*14:02	Spike	S98F	91	99	YFASTEKF	0.6537	0.1458	0.5832	0.4546
C*16:01	NS3	WT	207	216	FTSDYYQLY	0.6533	0.109	0.7334	0.0839	1309115		qualitative binding, IFNg release, activation, cytotoxicity, TNFa release, degranulation
C*03:03	NSP2	WT	410	419	LATNNLVVM	0.6531	0.1151	0.8029	0.0342	1332572		HLA class I
C*03:04	NSP2	WT	410	419	LATNNLVVM	0.6531	0.1151	0.8029	0.0342	1332572		HLA class I
C*03:02	NSP12	WT	681	690	SSGDATTAY	0.6529	0.1784	0.6151	0.356	61021
C*08:04	NSP12	WT	233	242	VVDSYYSLL	0.6527	0.0632	0.5384	0.0524	1543291		qualitative binding
C*14:02	NSP3	WT	437	446	LYIDINGNL	0.652	0.1466	0.7241	0.1174
C*14:02	NSP3	WT	1280	1288	AYVDNSSL	0.6515	0.1468	0.607	0.3696
C*17:01	NSP14	WT	321	330	LLADKFPVL	0.6515	0.1353	0.542	0.1298	1330519		qualitative binding, activation, IFNg release
C*08:02	NSP3	WT	851	859	WADNNCYL	0.6512	0.1336	0.6905	0.0136
C*03:02	NSP3	WT	238	247	VVVNAANVY	0.6504	0.1802	0.6895	0.1764	1327322		activation
C*14:02	NSP13	WT	297	306	LYYPSARIV	0.6497	0.1477	0.7367	0.1053
C*16:01	NSP13	WT	151	159	IATVREVL	0.649	0.112	0.5996	0.3943
C*14:02	NSP3	WT	319	328	NFNQHEVLL	0.6489	0.1481	0.6072	0.369
C*08:02	NSP13	WT	448	457	IVDTVSALV	0.6488	0.135	0.5652	0.0561	29237		qualitative binding, T cell binding
C*03:02	Spike	WT	1021	1030	SANLAATKM	0.6484	0.1816	0.6402	0.2827
C*03:02	Spike	WT	343	352	NATRFASVY	0.6483	0.1816	0.7186	0.129	1322299		activation
C*03:02	Spike	WT	162	171	SANNCTFEY	0.6479	0.1819	0.7432	0.0947	1324274		activation, qualitative binding
C*17:01	NSP3	WT	1452	1461	YLNSTNVTI	0.6479	0.138	0.5938	0.0629	1312064		qualitative binding, IFNg release
C*17:01	NSP12	WT	442	451	FAQDGNAAI	0.6471	0.1386	0.646	0.0259
C*03:02	NSP6	WT	50	59	IAMSAFAMM	0.6465	0.1829	0.8476	0.0157
C*16:01	NS9b	WT	56	65	MARKTLNSL	0.6461	0.1141	0.7382	0.0788
C*16:01	NSP12	WT	184	193	QALLKTVQF	0.6459	0.1142	0.5727	0.4992
C*03:02	NSP3	WT	988	997	MMSAPPAQY	0.6458	0.1834	0.6679	0.2172
C*05:01	NSP7	WT	3	12	MSDVKCTSV	0.6457	0.1574	0.6295	0.0456	2134204		qualitative binding
C*17:01	NSP6	WT	70	79	FLLPSLATV	0.6455	0.1398	0.5906	0.0651	16743		HLA class I, qualitative binding, IFNg release, TNFa release
C*07:02	NSP3	WT	1081	1090	YYKKDNSYF	0.6452	0.0347	0.6381	0.0183	1314075		qualitative binding, activation, IFNg release
C*07:01	NSP16	WT	231	240	WRNTNPIQL	0.6446	0.0198	0.624	0.0175	1334312		qualitative binding
C*07:06	NSP16	WT	231	240	WRNTNPIQL	0.6446	0.0198	0.624	0.0175	1334312		qualitative binding
C*07:18	NSP16	WT	231	240	WRNTNPIQL	0.6446	0.0198	0.624	0.0175	1334312		qualitative binding
C*03:02	NS7a	WT	65	76	FACPDGVKHVY	0.6439	0.1847	0.581	0.4848	1331926
C*16:01	NSP1	WT	78	86	TAPHGHVM	0.6437	0.1157	0.5456	0.6231
C*05:01	NSP14	WT	177	186	LSDRVVFVL	0.6436	0.1587	0.6363	0.0406	2134183		qualitative binding
C*08:02	NSP14	WT	494	503	YLDAYNMMI	0.6433	0.1382	0.6821	0.0155	74593		IFNg release, qualitative binding, T cell binding
C*03:03	NSP15	WT	237	246	YGDFSHSQL	0.6431	0.1194	0.6153	0.2517
C*03:04	NSP15	WT	237	246	YGDFSHSQL	0.6431	0.1194	0.6153	0.2517
C*17:01	NSP5	WT	159	168	FCYMHHMEL	0.6425	0.142	0.5666	0.088	1540217
C*08:02	Spike	WT	612	621	YQDVNCTEV	0.6418	0.1391	0.5848	0.045	1328471		qualitative binding, activation
C*14:02	NSP2	WT	454	462	KFKEGVEF	0.6416	0.1523	0.5322	0.6626
C*03:02	NSP13	P77L	73	82	KSHKLPISF	0.6411	0.1867	0.5505	0.6149
C*14:02	NSP3	WT	633	642	GYVTHGLNL	0.6385	0.1543	0.6683	0.2135
C*05:01	NSP14	WT	494	502	YLDAYNMM	0.6384	0.1618	0.5691	0.0845
C*07:02	NSP12	WT	913	922	SRYWEPEFY	0.6368	0.0363	0.5182	0.0931	60868
C*16:01	NSP3	WT	1133	1142	ASRELKVTF	0.6366	0.1207	0.5737	0.495	1314877		activation
C*01:02	NSP14	WT	201	210	IGPERTCCL	0.6356	0.085	0.5545	0.0586
C*14:02	NSP12	WT	828	839	YLPYPDPSRIL	0.6354	0.1564	0.5612	0.5413	1330660		qualitative binding
C*16:01	NSP7	WT	47	56	EAFEKMVSL	0.6352	0.1217	0.5895	0.4327	1310343		IFNg release
C*05:01	Spike	WT	612	621	YQDVNCTEV	0.6348	0.164	0.592	0.0716	1328471		qualitative binding, activation
C*03:02	NSP14	F233L	229	238	HSIGLDYVY	0.6345	0.1913	0.7081	0.1423
C*12:03	NSP7	WT	41	50	LAKDTTEAF	0.6345	0.0562	0.6815	0.1235
C*14:02	NSP16	WT	131	140	MYDPKTKNV	0.6338	0.1574	0.5782	0.4735
C*07:02	NSP6	WT	84	93	VYMPASWVM	0.6337	0.0369	0.6971	0.0091	72100		activation, qualitative binding, IFNg release
C*03:02	NS3	WT	204	213	HSYFTSDYY	0.633	0.1924	0.7412	0.098	1318163		activation, qualitative binding
C*03:02	NSP6	WT	156	165	NALDQAISM	0.633	0.1924	0.6084	0.3763
C*07:02	Spike	S98F	90	99	VYFASTEKF	0.6329	0.037	0.5592	0.0573
C*03:03	NSP12	WT	741	750	FVNEFYAYL	0.6325	0.1239	0.7848	0.0395	1332008		IFNg release, qualitative binding
C*03:04	NSP12	WT	741	750	FVNEFYAYL	0.6325	0.1239	0.7848	0.0395	1332008		IFNg release, qualitative binding
C*16:01	NSP12	WT	433	442	SSVELKHFF	0.6325	0.1236	0.5968	0.4041
C*06:02	NSP12	WT	456	464	YRYNLPTM	0.6325	0.059	0.5684	0.0448	1334400		qualitative binding
C*03:02	NSP16	WT	103	112	FVSDADSTL	0.6324	0.1928	0.7081	0.1423
C*03:02	NSP3	WT	452	461	LVSDIDITF	0.6316	0.1934	0.6332	0.301	1321482		activation
C*06:02	NSP3	WT	1517	1526	TRFFYVLGL	0.6312	0.0593	0.6127	0.0289
C*08:04	NSP4	WT	478	487	FSNSGSDVL	0.6298	0.0698	0.646	0.0168
C*03:02	Spike	WT	1095	1104	FVSNGTHWF	0.6289	0.1953	0.7065	0.1443	1317137		activation
C*12:03	Spike	WT	204	213	YSKHTPINL	0.6284	0.0573	0.6427	0.1789
C*03:03	Spike	WT	886	895	WTFGAGAAL	0.6281	0.1261	0.8329	0.0265	1327836		activation
C*03:04	Spike	WT	886	895	WTFGAGAAL	0.6281	0.1261	0.8329	0.0265	1327836		activation
C*14:02	NSP12	WT	594	602	FYGGWHNM	0.628	0.1612	0.6774	0.1949
C*03:02	Spike	WT	192	201	FVFKNIDGY	0.6276	0.1962	0.7191	0.1284	1074900		activation, T cell binding
C*14:02	NSP13	WT	224	233	YFVLTSHTV	0.6266	0.1621	0.7669	0.0738
C*17:01	NSP3	WT	1738	1747	SASVYYSQL	0.6263	0.1546	0.5238	0.157
C*16:01	NSP3	WT	719	727	YTSNPTTF	0.6256	0.1275	0.5837	0.4558
C*12:03	NS9b	WT	40	49	KVYPIILRL	0.6246	0.0581	0.5631	0.3887	2134152
C*16:01	NSP3	WT	793	802	NSHEGKTFY	0.6241	0.1283	0.5862	0.4458
C*14:02	NSP13	WT	290	298	HFAIGLAL	0.624	0.1638	0.6249	0.3106
C*03:02	NSP16	WT	242	251	YSLFDMSKF	0.623	0.1994	0.7469	0.0881
C*07:02	NSP13	WT	211	220	YRGTTTYKL	0.6229	0.0389	0.5881	0.0372	1334397		qualitative binding
C*03:02	NSP3	WT	989	997	MSAPPAQY	0.6223	0.1999	0.5294	0.7082
C*03:02	NSP3	WT	1780	1789	FSSTFNVPM	0.6221	0.2001	0.881	0.0088
C*14:02	NSP3	WT	1512	1521	AYILFTRFF	0.6221	0.1651	0.6626	0.225	1312250		qualitative binding
C*03:03	NSP3	WT	1780	1789	FSSTFNVPM	0.6215	0.13	0.8804	0.0096
C*03:04	NSP3	WT	1780	1789	FSSTFNVPM	0.6215	0.13	0.8804	0.0096
C*14:02	NSP3	WT	1686	1696	YFDKAGQKTY	0.6211	0.1657	0.5965	0.4045	1334344		qualitative binding
C*16:01	Spike	WT	343	352	NATRFASVY	0.6206	0.1301	0.7546	0.0621	1322299		activation
C*14:02	M	WT	102	110	LFARTRSM	0.6205	0.1661	0.6728	0.2042
C*14:02	NS8	WT	104	112	FYEDFLEY	0.6205	0.1661	0.5606	0.5439
C*03:03	NSP6	WT	156	165	NALDQAISM	0.6202	0.1308	0.6058	0.2746
C*03:04	NSP6	WT	156	165	NALDQAISM	0.6202	0.1308	0.6058	0.2746
C*16:01	NSP8	WT	172	181	ISMDNSPNL	0.6193	0.1309	0.7192	0.103
C*14:02	NSP2	WT	497	506	TFFKLVNKF	0.6192	0.1669	0.5769	0.4786
C*03:03	NSP6	WT	50	59	IAMSAFAMM	0.6189	0.1316	0.8533	0.0186
C*03:04	NSP6	WT	50	59	IAMSAFAMM	0.6189	0.1316	0.8533	0.0186
C*14:02	NSP2	WT	528	537	TFVTHSKGL	0.6186	0.1674	0.666	0.2181
C*14:02	NSP13	P77L	70	78	YYCKSHKL	0.6173	0.1682	0.5316	0.6651
C*17:01	NS3	WT	139	148	LLYDANYFL	0.6172	0.1622	0.6324	0.0335	1311180		qualitative binding, IFNg release, activation, cytotoxicity, degranulation, TNFa release
C*03:02	Spike	WT	951	960	VVNQNAQAL	0.6169	0.2043	0.6125	0.3637	1942216		activation
C*06:02	NSP5	WT	59	68	IRKSNHNFL	0.6169	0.0637	0.5566	0.0514
C*02:02	NSP12	WT	741	750	FVNEFYAYL	0.6158	0.0672	0.6971	0.0098	1332008		IFNg release, qualitative binding
C*02:10	NSP12	WT	741	750	FVNEFYAYL	0.6158	0.0672	0.6971	0.0098	1332008		IFNg release, qualitative binding
C*03:02	NSP12	WT	746	754	YAYLRKHF	0.6157	0.2052	0.5533	0.6028	1334335		qualitative binding
C*14:02	NSP3	WT	1048	1056	VFYKENSY	0.6157	0.1693	0.5384	0.6365
C*14:02	NSP8	WT	14	23	AFATAQEAY	0.6152	0.1696	0.6273	0.3028
C*16:01	NSP3	WT	1693	1701	KTYERHSL	0.6151	0.1331	0.5287	0.7149
C*14:02	NSP6	L37F	34	43	FFFFYENAF	0.6145	0.17	0.7701	0.0715
C*07:01	Spike	WT	236	245	TRFQTLLAL	0.6121	0.0225	0.605	0.0243	1860144		IFNg release
C*07:06	Spike	WT	236	245	TRFQTLLAL	0.6121	0.0225	0.605	0.0243	1860144		IFNg release
C*07:18	Spike	WT	236	245	TRFQTLLAL	0.6121	0.0225	0.605	0.0243	1860144		IFNg release
C*07:02	NSP14	WT	162	171	VRIKIVQML	0.61	0.0416	0.5047	0.1071
C*03:02	NSP12	WT	27	36	STDVVYRAF	0.6096	0.2101	0.5697	0.5331
C*03:02	NS9b	WT	56	65	MARKTLNSL	0.6094	0.2103	0.6923	0.1708
C*08:02	NSP6	WT	100	109	MVDTSLSGF	0.6094	0.1589	0.5315	0.0779
C*07:02	NS8	WT	103	112	SFYEDFLEY	0.6094	0.0417	0.5304	0.0796
C*16:01	NSP3	WT	1320	1329	IANYAKPFL	0.6093	0.1361	0.7241	0.0955
C*03:02	NSP2	WT	374	383	TAQNSVRVL	0.6092	0.2105	0.5817	0.482	1627289		HLA class I
C*14:02	NSP6	WT	34	43	FFFLYENAF	0.6085	0.174	0.7247	0.1169
C*12:03	Spike	WT	718	727	FTISVTTEI	0.6082	0.0622	0.8202	0.0182	1317060		qualitative binding, activation, IFNg release
C*12:03	Spike	WT	1054	1063	QSAPHGVVF	0.6073	0.0625	0.6154	0.2417	1333222		activation, qualitative binding
C*16:01	NSP12	WT	715	724	IADKYVRNL	0.6067	0.1374	0.6032	0.3827
C*14:02	NSP16	WT	52	60	QYLNTLTL	0.6066	0.1753	0.6058	0.3734
C*16:01	NSP14	WT	49	58	MTYRRLISM	0.6063	0.1377	0.8071	0.0226
C*16:01	NSP3	WT	1560	1569	SAMVRMYIF	0.6062	0.1377	0.8039	0.0239	1333441		qualitative binding
C*16:01	NSP2	WT	410	419	LATNNLVVM	0.6058	0.1379	0.808	0.0223	1332572		HLA class I
C*03:03	NSP12	WT	519	528	MSYEDQDAL	0.6053	0.1397	0.7614	0.0529
C*03:04	NSP12	WT	519	528	MSYEDQDAL	0.6053	0.1397	0.7614	0.0529
C*03:02	NSP2	WT	521	530	KALNLGETF	0.6053	0.2136	0.6029	0.3931
C*17:01	NSP1	WT	84	93	VMVELVAEL	0.6053	0.1721	0.5216	0.1604	1312058		qualitative binding, IFNg release, activation, cytotoxicity, degranulation
C*03:03	NSP6	WT	45	53	FAMGIIAM	0.6048	0.14	0.7427	0.0676
C*03:04	NSP6	WT	45	53	FAMGIIAM	0.6048	0.14	0.7427	0.0676
C*17:01	NS3	WT	89	98	TVYSHLLLV	0.6047	0.1726	0.5384	0.1351	1326046		qualitative binding, activation
C*02:02	Spike	WT	718	727	FTISVTTEI	0.6044	0.0713	0.681	0.0112	1317060		qualitative binding, activation, IFNg release
C*02:10	Spike	WT	718	727	FTISVTTEI	0.6044	0.0713	0.681	0.0112	1317060		qualitative binding, activation, IFNg release
C*08:04	NSP13	WT	258	267	ISDEFSSNV	0.6038	0.0767	0.5136	0.0671	1338837		qualitative binding
C*14:02	NSP6	WT	252	261	RYMNSQGLL	0.6036	0.1773	0.7703	0.0713	56593
C*03:02	NSP12	WT	528	537	FAYTKRNVI	0.6035	0.215	0.748	0.0855	1316318		activation
C*03:02	Spike	WT	392	401	FTNVYADSF	0.6031	0.2154	0.7912	0.0455
C*16:01	NSP12	WT	877	885	YADVFHLY	0.603	0.1394	0.5733	0.4968
C*01:02	NSP4	WT	121	130	FLPRVFSAV	0.6028	0.0946	0.6067	0.034	16820		T cell binding, qualitative binding, activation, cytotoxicity, degranulation, IFNg release
C*14:02	NSP4	WT	74	83	WFSQRGGSY	0.6025	0.1781	0.7195	0.1219	72433
C*08:02	NSP14	WT	177	186	LSDRVVFVL	0.6018	0.1638	0.6167	0.0337	2134183		qualitative binding
C*03:02	NSP4	WT	401	410	RVVFNGVSF	0.6015	0.2166	0.677	0.1979
C*03:02	NSP12	WT	859	868	FVSLAIDAY	0.6009	0.2171	0.7246	0.1209	18289
C*07:02	NSP16	WT	231	240	WRNTNPIQL	0.6008	0.0437	0.558	0.0581	1334312		qualitative binding
C*03:02	NSP2	WT	420	429	YITGGVVQL	0.6003	0.2176	0.574	0.515	1312060
C*16:01	NSP3	WT	542	551	ISNEKQEIL	0.6002	0.1408	0.5799	0.4707
C*03:03	E	WT	31	40	LAILTALRL	0.6	0.1428	0.7064	0.1087
C*03:04	E	WT	31	40	LAILTALRL	0.6	0.1428	0.7064	0.1087
C*03:02	NSP6	WT	175	184	YSGVVTTVM	0.5999	0.2179	0.7747	0.0548
C*03:03	Spike	WT	718	727	FTISVTTEI	0.5996	0.1431	0.7675	0.0484	1317060		qualitative binding, activation, IFNg release
C*03:04	Spike	WT	718	727	FTISVTTEI	0.5996	0.1431	0.7675	0.0484	1317060		qualitative binding, activation, IFNg release
C*12:03	NSP12	WT	549	558	SAKNRARTV	0.5992	0.0653	0.6279	0.2124	1333433		qualitative binding
C*07:01	NS9b	WT	46	55	LRLGSPLSL	0.599	0.0236	0.5507	0.0453
C*07:06	NS9b	WT	46	55	LRLGSPLSL	0.599	0.0236	0.5507	0.0453
C*07:18	NS9b	WT	46	55	LRLGSPLSL	0.599	0.0236	0.5507	0.0453
C*06:02	NSP4	WT	430	439	LRSDVLLPL	0.5974	0.0702	0.5713	0.0433
C*03:03	NSP4	WT	82	91	YTNDKACPL	0.5971	0.1445	0.7997	0.0351	2134374		qualitative binding
C*03:04	NSP4	WT	82	91	YTNDKACPL	0.5971	0.1445	0.7997	0.0351	2134374		qualitative binding
C*03:02	NSP12	WT	433	442	SSVELKHFF	0.5966	0.2205	0.5228	0.7421
C*03:02	NS3	WT	97	106	VAAGLEAPF	0.5957	0.2212	0.78	0.0507	1326217		activation
C*14:02	NSP12	WT	428	438	FFKEGSSVEL	0.5957	0.1828	0.6915	0.1663
C*12:03	NSP12	WT	624	633	RAMPNMLRI	0.5956	0.0666	0.7176	0.0808	2134248
C*14:02	Spike	WT	78	87	RFDNPVLPF	0.5954	0.183	0.6668	0.2164	1087399		qualitative binding, IFNg release, activation, T cell binding
C*03:02	NS7a	WT	38	47	GTYEGNSPF	0.5952	0.2217	0.7312	0.112
C*16:01	E	WT	49	58	VSLVKPSFY	0.595	0.1436	0.6373	0.2726	1392502		proliferation, IFNg release
C*14:02	NSP4	WT	358	367	SFLAHIQWM	0.5946	0.1835	0.7493	0.0929
C*16:01	NSP3	WT	989	997	MSAPPAQY	0.5936	0.1443	0.5477	0.6115
C*03:02	NSP12	WT	317	327	FSTVFPPTSF	0.5935	0.223	0.7266	0.1183
C*16:01	NSP3	WT	563	572	HAEETRKLM	0.5932	0.1445	0.5708	0.5072
C*16:01	NSP3	WT	1436	1445	MSNLGMPSY	0.5928	0.1447	0.7596	0.0574	1322072		activation
C*03:02	Spike	WT	604	613	TSNQVAVLY	0.5909	0.2251	0.5671	0.544	1087414		activation, T cell binding, qualitative binding
C*06:02	NS9b	R32L	24	33	TRMENAVGL	0.5907	0.0731	0.5337	0.0673
C*02:02	Spike	WT	1095	1104	FVSNGTHWF	0.5906	0.0793	0.6169	0.027	1317137		activation
C*02:10	Spike	WT	1095	1104	FVSNGTHWF	0.5906	0.0793	0.6169	0.027	1317137		activation
C*14:02	NSP3	WT	1160	1169	SFKKGAKLL	0.5906	0.1863	0.6014	0.388
C*05:01	NSP14	WT	460	469	VSDIDYVPL	0.5902	0.1885	0.6303	0.045
C*03:03	NS3	WT	87	96	FVTVYSHLL	0.59	0.1488	0.7178	0.0921	1332010		qualitative binding
C*03:04	NS3	WT	87	96	FVTVYSHLL	0.59	0.1488	0.7178	0.0921	1332010		qualitative binding
C*14:02	NSP16	WT	155	164	GFIQQKLAL	0.5898	0.1868	0.6054	0.3747
C*03:02	NSP2	WT	224	234	IAFGGCVFSY	0.5894	0.2263	0.6987	0.1571
C*17:01	NSP14	WT	494	503	YLDAYNMMI	0.5893	0.1872	0.6661	0.0223	74593		IFNg release, qualitative binding, T cell binding
C*08:04	NS8	WT	73	82	YIDIGNYTV	0.5889	0.0814	0.5405	0.0512	1310957
C*03:02	NSP6	WT	78	87	VAYFNMVYM	0.5887	0.2268	0.7697	0.0587
C*08:02	NSP14	WT	494	502	YLDAYNMM	0.5884	0.1723	0.5084	0.0945
C*17:01	NSP4	WT	352	361	YLTNDVSFL	0.5877	0.1888	0.6149	0.047	1312065
C*17:01	Spike	WT	691	700	SIIAYTMSL	0.5871	0.1894	0.5412	0.131	1309137		H2-Kb, H2-Db, qualitative binding, qualitative binding, IFNg release, activation
C*07:01	NSP13	WT	211	220	YRGTTTYKL	0.587	0.0245	0.6037	0.0248	1334397		qualitative binding
C*07:06	NSP13	WT	211	220	YRGTTTYKL	0.587	0.0245	0.6037	0.0248	1334397		qualitative binding
C*07:18	NSP13	WT	211	220	YRGTTTYKL	0.587	0.0245	0.6037	0.0248	1334397		qualitative binding
C*05:01	E	WT	5	14	VSEETGTLI	0.585	0.1911	0.516	0.1307
C*03:03	NSP4	WT	315	324	VAFNTLLFL	0.5846	0.1521	0.7363	0.0728	2134318		qualitative binding
C*03:04	NSP4	WT	315	324	VAFNTLLFL	0.5846	0.1521	0.7363	0.0728	2134318		qualitative binding
C*03:02	Spike	WT	710	719	NSIAIPTNF	0.584	0.2306	0.5881	0.4541	1322613		activation
C*16:01	NSP8	WT	2	10	IASEFSSL	0.5837	0.1495	0.6157	0.343
C*16:01	NSP12	WT	877	886	YADVFHLYL	0.5835	0.1496	0.7494	0.0674	1334320		qualitative binding
C*07:01	NSP2	WT	364	373	VRSIFSRTL	0.5833	0.0248	0.6465	0.0127	1334279		qualitative binding
C*07:06	NSP2	WT	364	373	VRSIFSRTL	0.5833	0.0248	0.6465	0.0127	1334279		qualitative binding
C*07:18	NSP2	WT	364	373	VRSIFSRTL	0.5833	0.0248	0.6465	0.0127	1334279		qualitative binding
C*16:01	NSP14	WT	487	495	HANEYRLY	0.5827	0.15	0.5195	0.7678
C*07:02	Spike	WT	236	245	TRFQTLLAL	0.5824	0.0478	0.5854	0.0384	1860144		IFNg release
C*08:02	M	WT	1	11	MADSNGTITV	0.5821	0.176	0.5797	0.0478
C*14:02	NSP3	WT	1532	1541	FFSYFAVHF	0.5794	0.194	0.6718	0.2063	2134049		qualitative binding
C*12:03	M	WT	39	48	YANRNRFLY	0.5793	0.0724	0.7373	0.061	1327887		activation, qualitative binding, IFNg release
C*02:02	Spike	WT	898	907	FAMQMAYRF	0.5783	0.0844	0.6317	0.0207	1316310		activation, IFNg release, qualitative binding
C*02:10	Spike	WT	898	907	FAMQMAYRF	0.5783	0.0844	0.6317	0.0207	1316310		activation, IFNg release, qualitative binding
C*03:03	NSP5	WT	219	228	FLNRFTTTL	0.5782	0.156	0.7168	0.0937	16786		qualitative binding, T cell binding, IFNg release
C*03:04	NSP5	WT	219	228	FLNRFTTTL	0.5782	0.156	0.7168	0.0937	16786		qualitative binding, T cell binding, IFNg release
C*17:01	NSP12	WT	123	132	TMADLVYAL	0.5782	0.1981	0.5396	0.1333	65176		qualitative binding, IFNg release, activation
C*16:01	NSP4	WT	235	244	VSTSGRWVL	0.578	0.1537	0.709	0.1184
C*03:02	NSP12	WT	381	390	HAASGNLLL	0.578	0.2354	0.6681	0.2169
C*08:02	NSP7	WT	3	12	MSDVKCTSV	0.578	0.178	0.5945	0.0398	2134204		qualitative binding
C*14:02	NSP2	WT	454	463	KFKEGVEFL	0.5777	0.1952	0.5952	0.4096
C*16:01	NSP13	WT	291	300	FAIGLALYY	0.5776	0.154	0.7257	0.0931	1331931		qualitative binding
C*07:01	NSP12	WT	913	922	SRYWEPEFY	0.5775	0.0273	0.5189	0.0606	60868
C*07:06	NSP12	WT	913	922	SRYWEPEFY	0.5775	0.0273	0.5189	0.0606	60868
C*07:18	NSP12	WT	913	922	SRYWEPEFY	0.5775	0.0273	0.5189	0.0606	60868
C*17:01	NSP2	WT	356	365	FASEAARVV	0.5769	0.1994	0.565	0.0898	1331935		HLA class I, qualitative binding
C*14:02	NSP3	WT	87	97	YYLFDESGEF	0.5768	0.1958	0.7081	0.1373
C*16:01	NSP8	WT	7	16	SSLPSYAAF	0.5764	0.1549	0.734	0.0833
C*14:02	NSP12	WT	373	381	VYAADPAM	0.5758	0.1965	0.6398	0.2737
C*01:02	NSP3	WT	1350	1358	YMPYFFTL	0.5758	0.1008	0.5836	0.0443
C*03:02	NSP9	WT	58	67	KSDGTGTIY	0.5756	0.2374	0.5071	0.8265	33290
C*17:01	NSP4	WT	284	293	IVAGGIVAI	0.5756	0.2006	0.5057	0.1903	1312004		qualitative binding
C*16:01	E	WT	57	66	YVYSRVKNL	0.5749	0.1561	0.6432	0.2529	1075128		qualitative binding, T cell binding
C*03:02	NSP3	WT	1914	1923	AAKKNNLPF	0.5745	0.2382	0.6549	0.2455
C*03:03	NSP3	WT	1651	1660	VARDLSLQF	0.5744	0.1583	0.5142	0.5146	1326259		activation
C*03:04	NSP3	WT	1651	1660	VARDLSLQF	0.5744	0.1583	0.5142	0.5146	1326259		activation
C*16:01	NSP3	WT	660	669	SSPDAVTAY	0.5742	0.1567	0.6064	0.3727
C*06:02	Spike	WT	453	462	YRLFRKSNL	0.5742	0.0803	0.536	0.0659
C*03:02	Spike	WT	204	213	YSKHTPINL	0.5737	0.2389	0.5486	0.6233
C*14:02	NSP4	WT	450	459	KYKYFSGAM	0.5736	0.198	0.8165	0.0346
C*03:03	Spike	WT	1021	1030	SANLAATKM	0.5733	0.159	0.6111	0.2617
C*03:04	Spike	WT	1021	1030	SANLAATKM	0.5733	0.159	0.6111	0.2617
C*03:02	NSP3	WT	1554	1563	VQMAPISAM	0.5731	0.2393	0.7303	0.1132	2134337		qualitative binding
C*14:02	NSP5	WT	160	168	CYMHHMEL	0.573	0.1984	0.7499	0.0922
C*16:01	NSP6	WT	156	165	NALDQAISM	0.5726	0.158	0.6477	0.2405
C*17:01	NSP12	WT	700	709	VTANVNALL	0.5719	0.2046	0.6013	0.0577	1543263
C*03:02	NSP14	WT	434	443	SAFVNLKQL	0.5715	0.2406	0.5628	0.5625
C*06:02	NSP3	WT	351	360	VRTNVYLAV	0.5708	0.082	0.5806	0.039
C*14:02	Spike	WT	144	153	YYHKNNKSW	0.5706	0.2	0.634	0.2868	1328953		activation
C*07:02	NS9b	WT	46	55	LRLGSPLSL	0.5704	0.0507	0.5163	0.095
C*03:02	NSP16	WT	222	231	YVMHANYIF	0.5703	0.2416	0.7771	0.0529	1328872		activation
C*16:01	NSP13	WT	266	275	VANYQKVGM	0.57	0.16	0.6623	0.2028
C*14:02	NSP6	WT	242	252	YDYLVSTQEF	0.5695	0.2008	0.7611	0.0782	1330657		qualitative binding
C*14:02	Spike	WT	265	276	YYVGYLQPRTF	0.5687	0.2013	0.6962	0.1571	1329031		activation
C*16:01	NSP12	WT	318	327	STVFPPTSF	0.5683	0.1613	0.6325	0.2891	1325124		activation
C*05:01	M	WT	1	11	MADSNGTITV	0.568	0.1999	0.6024	0.0648
C*03:02	Spike	WT	50	59	STQDLFLPF	0.5678	0.2436	0.7049	0.1464	1333812		activation, IFNg release, qualitative binding
C*03:02	E	T9I	4	13	FVSEEIGTL	0.5674	0.2439	0.6371	0.2908
C*16:01	Spike	WT	1189	1198	VAKNLNESL	0.5673	0.1621	0.5868	0.4433
C*05:01	NSP12	WT	124	132	MADLVYAL	0.5671	0.2004	0.53	0.1186
C*12:03	NS9b	WT	56	65	MARKTLNSL	0.567	0.0769	0.7281	0.0699
C*17:01	NSP2	WT	93	102	FVFPLNSII	0.567	0.2099	0.5802	0.0732	2134082		qualitative binding
C*12:03	NSP6	WT	116	125	YASAVVLLI	0.5662	0.0772	0.8123	0.0208	1334326		qualitative binding
C*03:03	Spike	WT	892	901	AALQIPFAM	0.5659	0.1635	0.6582	0.1812
C*03:04	Spike	WT	892	901	AALQIPFAM	0.5659	0.1635	0.6582	0.1812
C*05:01	NSP4	WT	36	45	HTDFSSEII	0.5656	0.2013	0.5943	0.0703
C*03:03	NSP3	WT	720	729	TSNPTTFHL	0.5656	0.1637	0.5241	0.4848	1325915		activation
C*03:04	NSP3	WT	720	729	TSNPTTFHL	0.5656	0.1637	0.5241	0.4848	1325915		activation
C*14:02	NSP6	WT	174	183	NYSGVVTTV	0.5654	0.2035	0.6393	0.2748
C*14:02	M	WT	95	103	YFIASFRL	0.5642	0.2043	0.6841	0.1811
C*03:02	NSP4	WT	31	40	HVMSKHTDF	0.5641	0.2465	0.582	0.4808
C*17:01	NSP12	WT	528	537	FAYTKRNVI	0.5636	0.2135	0.5416	0.1303	1316318		activation
C*03:02	NSP2	WT	41	50	FIDTKRGVY	0.5633	0.2471	0.5699	0.5324	1330450		qualitative binding
C*03:03	NSP3	WT	1698	1707	HSLSHFVNL	0.5631	0.1653	0.6176	0.2471
C*03:04	NSP3	WT	1698	1707	HSLSHFVNL	0.5631	0.1653	0.6176	0.2471
C*14:02	NSP12	WT	237	246	YYSLLMPIL	0.5628	0.2052	0.7458	0.0964	76600
C*03:02	NSP5	WT	254	263	SAQTGIAVL	0.5628	0.2476	0.6256	0.3241
C*03:03	NSP7	WT	41	50	LAKDTTEAF	0.5626	0.1656	0.5548	0.3972
C*03:04	NSP7	WT	41	50	LAKDTTEAF	0.5626	0.1656	0.5548	0.3972
C*03:02	NSP12	WT	275	284	FTEERLKLF	0.5626	0.2477	0.5393	0.664
C*14:02	NSP14	WT	376	385	KFTDGVCLF	0.5623	0.2055	0.6666	0.2169	30861
C*03:02	NSP14	WT	509	518	WVYKQFDTY	0.5619	0.2483	0.6809	0.1912
C*03:03	Spike	WT	870	879	IAQYTSALL	0.5618	0.1661	0.7524	0.0606	1329562		HLA class II, activation
C*03:04	Spike	WT	870	879	IAQYTSALL	0.5618	0.1661	0.7524	0.0606	1329562		HLA class II, activation
C*03:02	E	WT	4	13	FVSEETGTL	0.5617	0.2485	0.6587	0.2372	1659432		qualitative binding
C*03:02	E	WT	57	66	YVYSRVKNL	0.5616	0.2485	0.5948	0.4249	1075128		qualitative binding, T cell binding
C*06:02	NSP13	WT	297	306	LYYPSARIV	0.5616	0.0865	0.5312	0.0689
C*16:01	NSP12	WT	624	633	RAMPNMLRI	0.5615	0.1667	0.7189	0.1036	2134248
C*14:02	NSP15	WT	229	238	GYAFEHIVY	0.5615	0.2061	0.5716	0.4987	23303
C*03:02	NSP12	WT	96	105	VAKHDFFKF	0.5614	0.2487	0.5248	0.732
C*16:01	NSP3	WT	1698	1707	HSLSHFVNL	0.5611	0.167	0.6705	0.1854
C*08:02	NSP4	WT	478	487	FSNSGSDVL	0.561	0.1864	0.5979	0.0389
C*14:02	NSP3	WT	1539	1548	HFISNSWLM	0.5608	0.2066	0.7456	0.0966	23789		qualitative binding
C*03:02	NSP3	WT	1279	1288	AAYVDNSSL	0.5608	0.2492	0.6413	0.2799
C*03:02	NSP6	WT	78	86	VAYFNMVY	0.5602	0.2496	0.6306	0.3087
C*17:01	NSP2	WT	627	636	MVTNNTFTL	0.5602	0.2172	0.5837	0.0697	2134205		qualitative binding
C*03:02	NSP14	WT	49	58	MTYRRLISM	0.5601	0.2498	0.7741	0.0552
C*03:02	NSP12	L270F	265	274	YIKWDFLKY	0.5597	0.2501	0.5666	0.5461
C*14:02	NS3	WT	113	121	YFLQSINF	0.5592	0.2076	0.6	0.3925
C*03:02	Spike	WT	372	381	ASFSTFKCY	0.559	0.2509	0.6144	0.3581
C*14:02	NSP3	WT	995	1004	QYELKHGTF	0.5586	0.208	0.5611	0.542
C*12:03	NSP13	WT	209	218	VVYRGTTTY	0.5584	0.08	0.677	0.1286	71917		T cell binding
C*03:03	NSP3	WT	1320	1329	IANYAKPFL	0.5584	0.1682	0.6373	0.2119
C*03:04	NSP3	WT	1320	1329	IANYAKPFL	0.5584	0.1682	0.6373	0.2119
C*14:02	NSP14	WT	516	524	TYNLWNTF	0.5583	0.2082	0.5815	0.4611
C*03:02	NS3	WT	33	42	ATIPIQASL	0.5583	0.2519	0.5033	0.8493	1314981		activation
C*03:02	M	WT	168	177	ITVATSRTL	0.5574	0.253	0.6344	0.2977
C*14:02	NSP3	WT	335	345	IFGADPIHSL	0.5574	0.2088	0.5392	0.6328
C*17:01	NSP4	WT	478	487	FSNSGSDVL	0.557	0.2207	0.6097	0.0517
C*03:03	Spike	WT	869	878	MIAQYTSAL	0.5569	0.1691	0.803	0.0342	1313153		IFNg release, qualitative binding, activation
C*03:04	Spike	WT	869	878	MIAQYTSAL	0.5569	0.1691	0.803	0.0342	1313153		IFNg release, qualitative binding, activation
C*16:01	NSP4	WT	64	72	FANKHADF	0.5568	0.1703	0.5974	0.4016
C*03:02	NSP2	WT	61	70	YTERSEKSY	0.5554	0.2556	0.5283	0.7141	1330663		qualitative binding
C*03:02	NSP4	WT	113	122	TTNGDFLHF	0.5546	0.2567	0.578	0.498
C*16:01	NS7a	WT	78	87	RARSVSPKL	0.5545	0.1721	0.5968	0.4038	1330565
C*14:02	NSP6	WT	243	252	DYLVSTQEF	0.554	0.211	0.5727	0.4944	10925
C*16:01	NSP12	WT	114	123	ISRQRLTKY	0.554	0.1726	0.5584	0.5624	28705
C*14:02	NSP6	L37F	36	44	FFYENAFL	0.5538	0.2111	0.7053	0.1416
C*16:01	NSP3	WT	720	729	TSNPTTFHL	0.5537	0.1727	0.6117	0.3558	1325915		activation
C*03:03	NSP3	WT	63	72	KTLQPVSEL	0.5528	0.1716	0.5292	0.4703	1312012
C*03:04	NSP3	WT	63	72	KTLQPVSEL	0.5528	0.1716	0.5292	0.4703	1312012
C*03:02	NSP14	WT	418	427	SLYVNKHAF	0.5524	0.2594	0.5582	0.5819	1333653		qualitative binding
C*03:03	Spike	WT	1189	1198	VAKNLNESL	0.5519	0.1721	0.5014	0.5548
C*03:04	Spike	WT	1189	1198	VAKNLNESL	0.5519	0.1721	0.5014	0.5548
C*17:01	NSP4	WT	82	91	YTNDKACPL	0.5514	0.2267	0.6071	0.0536	2134374		qualitative binding
C*07:02	NSP6	WT	251	260	FRYMNSQGL	0.5503	0.057	0.6941	0.0092	17657		T cell binding, IFNg release
C*12:03	NSP16	WT	59	68	LAVPYNMRV	0.5497	0.0841	0.7294	0.0686
C*16:01	NSP6	WT	246	255	VSTQEFRYM	0.5494	0.1763	0.6537	0.2251
C*17:01	NSP13	WT	225	234	FVLTSHTVM	0.5444	0.2341	0.5301	0.1472
C*03:02	Spike	WT	894	903	LQIPFAMQM	0.544	0.2702	0.6349	0.2965	38855		IFNg release
C*17:01	NSP14	WT	177	186	LSDRVVFVL	0.5437	0.2349	0.5425	0.129	2134183		qualitative binding
C*14:02	NSP3	WT	1353	1362	YFFTLLLQL	0.5436	0.2179	0.6647	0.2208
C*14:02	NSP3	WT	816	826	YYHTTDPSFL	0.5434	0.2181	0.7467	0.0955
C*03:03	NSP12	WT	606	615	YSDVENPHL	0.5432	0.1784	0.515	0.5121
C*03:04	NSP12	WT	606	615	YSDVENPHL	0.5432	0.1784	0.515	0.5121
C*16:01	NSP3	WT	1608	1617	IVNGVRRSF	0.5431	0.1818	0.5765	0.4841
C*16:01	NSP3	WT	613	621	VASLINTL	0.5431	0.1818	0.5466	0.6177
C*14:02	NSP4	WT	443	452	RYLALYNKY	0.543	0.2183	0.5917	0.4225	56568		qualitative binding
C*03:02	Spike	WT	865	874	LTDEMIAQY	0.5427	0.2718	0.5085	0.8182	1310623		IFNg release, qualitative binding, activation, TNFa release, degranulation, granzyme B release, TNF release
C*03:02	NSP3	WT	315	324	SAYENFNQH	0.5426	0.2719	0.5573	0.5855
C*03:02	NSP5	WT	159	168	FCYMHHMEL	0.5425	0.2721	0.7018	0.1505	1540217
C*16:01	Spike	WT	162	171	SANNCTFEY	0.5421	0.1827	0.7875	0.0354	1324274		activation, qualitative binding
C*14:02	NSP4	WT	390	399	FYWFFSNYL	0.5421	0.2189	0.7715	0.0704	2134086		qualitative binding
C*16:01	NSP6	WT	116	124	YASAVVLL	0.542	0.1828	0.6457	0.2456
C*14:02	NSP2	WT	306	315	AFVETVKGL	0.5415	0.2193	0.5918	0.4224
C*03:02	NSP12	WT	687	695	TAYANSVF	0.5414	0.2735	0.6133	0.3613
C*03:03	NSP3	WT	801	810	YVLPNDDTL	0.5409	0.1802	0.6495	0.1927
C*03:04	NSP3	WT	801	810	YVLPNDDTL	0.5409	0.1802	0.6495	0.1927
C*17:01	NSP3	S702F	702	711	FTQLGIEFL	0.5406	0.2382	0.5368	0.1374
C*03:02	Spike	WT	712	721	IAIPTNFTI	0.5405	0.2746	0.6724	0.2075	1318299		activation
C*03:02	NSP12	WT	655	664	LANECAQVL	0.5403	0.2748	0.7354	0.1061
C*16:01	Spike	WT	160	169	YSSANNCTF	0.5397	0.1848	0.8069	0.0227	2134368		qualitative binding
C*03:02	NSP2	S65F	61	70	YTERFEKSY	0.5396	0.2757	0.5435	0.6453
C*16:01	NSP13	WT	139	148	KATEETFKL	0.5396	0.1849	0.5359	0.675
C*03:02	NSP6	WT	124	133	ILMTARTVY	0.5394	0.276	0.6594	0.2357	1330486		qualitative binding
C*02:02	NSP2	WT	356	365	FASEAARVV	0.5389	0.1077	0.6144	0.028	1331935		HLA class I, qualitative binding
C*02:10	NSP2	WT	356	365	FASEAARVV	0.5389	0.1077	0.6144	0.028	1331935		HLA class I, qualitative binding
C*14:02	NSP4	WT	24	34	FYLITPVHVM	0.5381	0.2216	0.7528	0.0891
C*03:02	NS8	WT	103	112	SFYEDFLEY	0.5375	0.2785	0.5351	0.6821
C*14:02	N	WT	314	323	FFGMSRIGM	0.5374	0.222	0.7733	0.0692
C*03:03	NSP3	WT	1427	1436	YSTAALGVL	0.5371	0.1834	0.8223	0.0288
C*03:04	NSP3	WT	1427	1436	YSTAALGVL	0.5371	0.1834	0.8223	0.0288
C*08:02	M	WT	213	222	SSDNIALLV	0.537	0.1981	0.5403	0.0708	2134280		qualitative binding
C*12:03	NSP12	WT	746	754	YAYLRKHF	0.5367	0.0902	0.5364	0.4833	1334335		qualitative binding
C*14:02	NSP3	WT	1118	1127	KFADDLNQL	0.5364	0.2227	0.5642	0.529	1332461		qualitative binding
C*16:01	Spike	WT	267	276	VGYLQPRTF	0.5363	0.1878	0.5457	0.6222	1334182		HLA class I, qualitative binding, activation
C*03:03	NSP12	WT	318	327	STVFPPTSF	0.5362	0.1841	0.5652	0.3721	1325124		activation
C*03:04	NSP12	WT	318	327	STVFPPTSF	0.5362	0.1841	0.5652	0.3721	1325124		activation
C*05:01	NSP3	WT	1274	1283	HTDLMAAYV	0.536	0.2193	0.6484	0.0357	2134104		qualitative binding
C*14:02	Spike	WT	706	715	AYSNNSIAI	0.5351	0.2236	0.728	0.1137	1315180		activation
C*16:01	NSP15	WT	24	33	VSIINNTVY	0.5351	0.1888	0.6985	0.1339
C*17:01	NSP6	WT	184	193	FLARGIVFM	0.5344	0.2448	0.5395	0.1333	1311989		qualitative binding
C*12:03	NSP4	WT	315	324	VAFNTLLFL	0.5342	0.0914	0.7751	0.0385	2134318		qualitative binding
C*02:02	NSP12	WT	340	349	FVVSTGYHF	0.534	0.111	0.5251	0.1075
C*02:10	NSP12	WT	340	349	FVVSTGYHF	0.534	0.111	0.5251	0.1075
C*03:02	NSP3	WT	1287	1296	LTIKKPNEL	0.5339	0.283	0.509	0.8152	1332730		qualitative binding
C*12:03	NSP12	WT	534	543	NVIPTITQM	0.533	0.0919	0.5587	0.4041	1333028		qualitative binding
C*16:01	NSP2	WT	300	308	FSASTSAF	0.5323	0.1913	0.6902	0.1461
C*03:02	NSP13	WT	35	44	ISTSHKLVL	0.5322	0.2852	0.591	0.4416
C*03:02	Spike	WT	718	727	FTISVTTEI	0.5309	0.2869	0.739	0.1012	1317060		qualitative binding, activation, IFNg release
C*12:03	NSP12	WT	579	588	IAATRGATV	0.5308	0.0929	0.7383	0.0601	1318277		activation
C*05:01	NSP3	WT	851	859	WADNNCYL	0.5308	0.2224	0.6446	0.0371
C*03:02	NSP14	WT	359	368	KAYKIEELF	0.5306	0.2872	0.5367	0.6754
C*03:02	N	WT	265	275	TKAYNVTQAF	0.5303	0.2877	0.6894	0.1765
C*03:02	NSP3	WT	1323	1332	YAKPFLNKV	0.5298	0.2883	0.5087	0.8165	1334323		qualitative binding
C*16:01	NS9c	WT	37	46	VATVQEIQL	0.5297	0.1936	0.5452	0.6254
C*16:01	Spike	WT	892	901	AALQIPFAM	0.5293	0.1939	0.6988	0.1335
C*03:02	NSP3	WT	357	366	LAVFDKNLY	0.5293	0.2889	0.6369	0.2913
C*14:02	NSP6	WT	37	46	LYENAFLPF	0.5288	0.2278	0.7847	0.0617
C*14:02	M	WT	198	207	RYRIGNYKL	0.5288	0.2277	0.6353	0.2839	56634		Patr-A*07:01, Patr-A*09:01, IFNg release, qualitative binding, T cell binding, activation
C*16:01	NSP15	WT	159	168	QASLNGVTL	0.5287	0.1945	0.653	0.2269
C*16:01	NSP13	WT	209	218	VVYRGTTTY	0.5286	0.1945	0.6568	0.217	71917		T cell binding
C*06:02	NSP14	WT	487	496	HANEYRLYL	0.5282	0.1012	0.5167	0.075	1312637		IFNg release
C*07:01	NSP6	WT	251	260	FRYMNSQGL	0.5276	0.0372	0.699	0.0089	17657		T cell binding, IFNg release
C*07:06	NSP6	WT	251	260	FRYMNSQGL	0.5276	0.0372	0.699	0.0089	17657		T cell binding, IFNg release
C*07:18	NSP6	WT	251	260	FRYMNSQGL	0.5276	0.0372	0.699	0.0089	17657		T cell binding, IFNg release
C*14:02	NSP14	WT	510	518	VYKQFDTY	0.5275	0.2286	0.5009	0.8208
C*16:01	NSP3	WT	1914	1923	AAKKNNLPF	0.5267	0.1962	0.6769	0.1723
C*14:02	Spike	WT	328	336	RFPNITNL	0.5265	0.2293	0.5605	0.5444
C*17:01	NSP4	WT	306	315	RAFGEYSHV	0.526	0.2543	0.519	0.1646
C*14:02	NSP4	WT	24	33	FYLITPVHV	0.5257	0.2298	0.6533	0.244	1332014		qualitative binding
C*14:02	NSP12	WT	829	839	LPYPDPSRIL	0.5227	0.2318	0.5359	0.647	38783
C*12:03	NSP14	WT	49	58	MTYRRLISM	0.5222	0.0969	0.7859	0.0331
C*01:02	Spike	WT	214	224	RDLPQGFSAL	0.5212	0.1238	0.5375	0.0678
C*16:01	NSP12	WT	869	878	LTKHPNQEY	0.5209	0.2014	0.5341	0.6845	39993
C*16:01	M	WT	168	177	ITVATSRTL	0.5208	0.2015	0.6593	0.2104
C*03:02	NSP8	WT	172	181	ISMDNSPNL	0.5208	0.2998	0.6525	0.2509
C*16:01	NSP3	WT	273	282	IATNGPLKV	0.5208	0.2014	0.5945	0.4131
C*14:02	Spike	WT	31	39	SFTRGVYY	0.5202	0.2334	0.5295	0.6739
C*03:03	NSP6	WT	175	184	YSGVVTTVM	0.5197	0.1978	0.7532	0.06
C*03:04	NSP6	WT	175	184	YSGVVTTVM	0.5197	0.1978	0.7532	0.06
C*14:02	NSP6	L37F	35	44	FFFYENAFL	0.5196	0.2338	0.7937	0.0512
C*03:03	NSP6	WT	116	124	YASAVVLL	0.5187	0.1986	0.5769	0.3439
C*03:04	NSP6	WT	116	124	YASAVVLL	0.5187	0.1986	0.5769	0.3439
C*14:02	NSP5	WT	133	142	NFTIKGSFL	0.5179	0.235	0.6299	0.296
C*14:02	NSP16	WT	46	55	KYTQLCQYL	0.5169	0.2357	0.6968	0.1559	34613		Patr-A*07:01, Patr-A*09:01
C*03:03	Spike	WT	923	932	IANQFNSAI	0.5164	0.2005	0.7578	0.056	1318302		activation
C*03:04	Spike	WT	923	932	IANQFNSAI	0.5164	0.2005	0.7578	0.056	1318302		activation
C*17:01	M	WT	37	46	FAYANRNRF	0.5163	0.266	0.5131	0.1739	1316317		activation, IFNg release, qualitative binding
C*03:03	N	WT	307	316	FAPSASAFF	0.5156	0.2012	0.7211	0.0877	923297		Ptal-N*01:01, IFNg release, activation
C*03:04	N	WT	307	316	FAPSASAFF	0.5156	0.2012	0.7211	0.0877	923297		Ptal-N*01:01, IFNg release, activation
C*03:02	NSP4	WT	315	324	VAFNTLLFL	0.5155	0.307	0.6951	0.1648	2134318		qualitative binding
C*14:02	Spike	WT	167	176	TFEYVSQPF	0.5153	0.2367	0.7516	0.0906
C*14:02	NSP8	WT	181	190	AWPLIVTAL	0.5152	0.2367	0.5802	0.4659	5686		qualitative binding
C*14:02	NS7a	WT	74	83	VYQLRARSV	0.5147	0.2371	0.6979	0.1536
C*05:01	NSP14	WT	377	385	FTDGVCLF	0.5143	0.2324	0.5525	0.0979
C*03:02	NSP4	WT	478	487	FSNSGSDVL	0.5142	0.3089	0.7487	0.0838
C*03:02	NSP12	WT	741	750	FVNEFYAYL	0.5139	0.3093	0.7411	0.098	1332008		IFNg release, qualitative binding
C*03:02	NSP12	WT	265	274	YIKWDLLKY	0.5137	0.3096	0.5181	0.766
C*12:03	NSP3	P662L	660	669	SSLDAVTAY	0.5136	0.1008	0.645	0.1738
C*17:01	Spike	WT	262	271	AAAYYVGYL	0.5133	0.2695	0.5923	0.0639
C*05:01	NSP3	WT	780	790	YLDGADVTKI	0.5133	0.233	0.5111	0.1347
C*07:02	NSP2	WT	364	373	VRSIFSRTL	0.513	0.0708	0.5927	0.0351	1334279		qualitative binding
C*07:02	NSP4	WT	351	360	FYLTNDVSF	0.5115	0.0712	0.5944	0.0342	1312525
C*08:04	NSP5	WT	219	228	FLNRFTTTL	0.5112	0.1189	0.5117	0.0684	16786		qualitative binding, T cell binding, IFNg release
C*14:02	NSP3	WT	1775	1785	AYVNTFSSTF	0.5104	0.2399	0.727	0.1146	1315203		activation
C*14:02	Spike	WT	969	978	NFGAISSVL	0.5104	0.24	0.6887	0.1719	923559		Ptal-N*01:01
C*14:02	NSP3	WT	1685	1696	LYFDKAGQKTY	0.5102	0.24	0.5454	0.6066
C*08:04	NSP12	WT	124	132	MADLVYAL	0.5088	0.1201	0.518	0.064
C*02:02	NSP3	WT	1734	1743	SSAKSASVY	0.5087	0.1283	0.5051	0.1318	1324932		activation
C*02:10	NSP3	WT	1734	1743	SSAKSASVY	0.5087	0.1283	0.5051	0.1318	1324932		activation
C*07:02	NSP12	WT	455	464	YYRYNLPTM	0.5075	0.0722	0.7093	0.0087	76599		Patr-A*07:01, Patr-A*09:01, qualitative binding
C*14:02	Spike	WT	185	193	NFKNLREF	0.5073	0.242	0.5013	0.8186
C*16:01	NSP3	WT	772	781	YGQQFGPTY	0.5066	0.2148	0.6361	0.2768
C*01:02	NSP13	WT	231	241	TVMPLSAPTL	0.5055	0.1312	0.516	0.0796
C*06:02	NSP12	WT	196	205	MRNAGIVGV	0.5054	0.1105	0.5817	0.0387
C*16:01	Spike	WT	604	613	TSNQVAVLY	0.5051	0.2162	0.6236	0.3179	1087414		activation, T cell binding, qualitative binding
C*03:02	NS7a	WT	104	113	VAAIVFITL	0.5048	0.3219	0.5728	0.5202
C*14:02	Spike	WT	488	496	CYFPLQSY	0.5046	0.2438	0.6072	0.3689
C*14:02	Spike	WT	1101	1110	HWFVTQRNF	0.5044	0.2439	0.6093	0.3619	1318219		activation, IFNg release
C*14:02	NSP12	WT	333	341	IFVDGVPF	0.5043	0.244	0.6345	0.2855
C*03:03	NSP16	WT	161	170	LALGGSVAI	0.5041	0.2112	0.7638	0.0507
C*03:04	NSP16	WT	161	170	LALGGSVAI	0.5041	0.2112	0.7638	0.0507
[truncated: 10 more rows]
